# Supplementary material for: Assessing knowledge levels on coronavirus disease (COVID-19) among community members: The influence of community engagement efforts in Seke district, Zimbabwe: A cross-sectional study
Source: PLoS One. 2026 Feb 6;21(2):e0342318. doi: 10.1371/journal.pone.0342318 (PMC12880637; doi:10.1371/journal.pone.0342318)
Supplement: S2File — (XLSX) [file pone.0342318.s002.xlsx]

## Sheet: COVID-19 CE
1. COVID-19 is the disease caused by a new coronavirus called SARS-CoV-2. WHO first learned of this new virus on 31 December 2019, following a report of a cluster of cases of ‘viral pneumonia’ in Wuhan, People’s Republic of China.	2. What are the most common symptoms of COVID-19? (Tick all that apply)	2. What are the most common symptoms of COVID-19? (Tick all that apply)/Fever	2. What are the most common symptoms of COVID-19? (Tick all that apply)/Dry cough	2. What are the most common symptoms of COVID-19? (Tick all that apply)/Fatigue	2. What are the most common symptoms of COVID-19? (Tick all that apply)/ALL OF THE ABOVE	2. What are the most common symptoms of COVID-19? (Tick all that apply)/NONE OF THE ABOVE	2. What are the most common symptoms of COVID-19? (Tick all that apply)/Don't know	2. What are the most common symptoms of COVID-19? (Tick all that apply)/Other	If you selected 'Other', please specify	3. List other COVID-19 symptoms that are less common and may affect some patients	3. List other COVID-19 symptoms that are less common and may affect some patients/Loss of taste or smell	3. List other COVID-19 symptoms that are less common and may affect some patients/Nasal congestion	3. List other COVID-19 symptoms that are less common and may affect some patients/Conjunctivitis (also known as red eyes)	3. List other COVID-19 symptoms that are less common and may affect some patients/Sore throat	3. List other COVID-19 symptoms that are less common and may affect some patients/Headache	3. List other COVID-19 symptoms that are less common and may affect some patients/Muscle or joint pain	3. List other COVID-19 symptoms that are less common and may affect some patients/Different types of skin rash	3. List other COVID-19 symptoms that are less common and may affect some patients/Nausea or vomiting	3. List other COVID-19 symptoms that are less common and may affect some patients/Diarrhoea	3. List other COVID-19 symptoms that are less common and may affect some patients/Chills or dizziness	3. List other COVID-19 symptoms that are less common and may affect some patients/ALL OF THE ABOVE	3. List other COVID-19 symptoms that are less common and may affect some patients/NONE OF THE ABOVE	3. List other COVID-19 symptoms that are less common and may affect some patients/Other	If you selected 'Other', please specify	4. Which of the following are complications of COVID-19 which lead to death?	4. Which of the following are complications of COVID-19 which lead to death? /Respiratory failure	4. Which of the following are complications of COVID-19 which lead to death? /Acute respiratory distress syndrome (ARDS)	4. Which of the following are complications of COVID-19 which lead to death? /Sepsis and septic shock	4. Which of the following are complications of COVID-19 which lead to death? /Thromboembolism and/or multiorgan failure, including injury of the heart, liver or kidneys	4. Which of the following are complications of COVID-19 which lead to death? /ALL OF THE ABOVE	4. Which of the following are complications of COVID-19 which lead to death? /NONE OF THE ABOVE	4. Which of the following are complications of COVID-19 which lead to death? /Other	If you selected 'Other', please specify.	5. Who is most at risk of severe illness from COVID-19?	5. Who is most at risk of severe illness from COVID-19? /People aged 60 years and over	5. Who is most at risk of severe illness from COVID-19? /Those with underlying medical problems like high blood pressure, heart and lung problems, diabetes, obesity or cancer	5. Who is most at risk of severe illness from COVID-19? /Anyone can get sick with COVID-19 and become seriously ill or die at any age	5. Who is most at risk of severe illness from COVID-19? /ALL OF THE ABOVE	5. Who is most at risk of severe illness from COVID-19? /NONE OF THE ABOVE	5. Who is most at risk of severe illness from COVID-19? /Other	If you selected 'Other', please specify.	6. How can we protect others and ourselves if we don’t know who is infected?	6. How can we protect others and ourselves if we don’t know who is infected? /Physical distancing	6. How can we protect others and ourselves if we don’t know who is infected? /Wearing a mask, especially when distancing cannot be maintained	6. How can we protect others and ourselves if we don’t know who is infected? /Keeping rooms well ventilated	6. How can we protect others and ourselves if we don’t know who is infected? /Avoiding crowds and close contact	6. How can we protect others and ourselves if we don’t know who is infected? /Regularly cleaning your hands	6. How can we protect others and ourselves if we don’t know who is infected? /Coughing into a bent elbow or tissue	6. How can we protect others and ourselves if we don’t know who is infected? /Check local advice where you live and work
Yes	ALL OF THE ABOVE	0	0	0	1	0	0	0		Loss of taste or smell Nasal congestion Sore throat Headache Muscle or joint pain Diarrhoea Chills or dizziness	1	1	0	1	1	1	0	0	1	1	0	0	0		Respiratory failure Sepsis and septic shock Other	1	0	1	0	0	0	1	Severe pneumonia	ALL OF THE ABOVE	0	0	0	1	0	0		Regularly cleaning your hands Coughing into a bent elbow or tissue Check local advice where you live and work Keeping rooms well ventilated Physical distancing Wearing a mask, especially when distancing cannot be maintained Other	1	1	1	0	1	1	1
Yes	ALL OF THE ABOVE	0	0	0	1	0	0	0	Pneumonia, headache, flue,	Sore throat Loss of taste or smell Chills or dizziness	1	0	0	1	0	0	0	0	0	1	0	0	0		Acute respiratory distress syndrome (ARDS) Other	0	1	0	0	0	0	1	Continueous headache and pneumonia.	ALL OF THE ABOVE	0	0	0	1	0	0		Physical distancing Wearing a mask, especially when distancing cannot be maintained Check local advice where you live and work Regularly cleaning your hands Keeping rooms well ventilated Avoiding crowds and close contact	1	1	1	1	1	0	1
Yes	Dry cough Other	0	1	0	0	0	0	1	Sneezing	Muscle or joint pain	0	0	0	0	0	1	0	0	0	0	0	0	0		Respiratory failure Other	1	0	0	0	0	0	1	Too much pain	People aged 60 years and over	1	0	0	0	0	0		Regularly cleaning your hands Wearing a mask, especially when distancing cannot be maintained Physical distancing	1	1	0	0	1	0	0
Yes	Fever Dry cough Fatigue ALL OF THE ABOVE	1	1	1	1	0	0	0	Headache,chest pains, severe flue	Sore throat Muscle or joint pain Chills or dizziness Conjunctivitis (also known as red eyes)	0	0	1	1	0	1	0	0	0	1	0	0	0		Sepsis and septic shock Respiratory failure	1	0	1	0	0	0	0		Those with underlying medical problems like high blood pressure, heart and lung problems, diabetes, obesity or cancer	0	1	0	0	0	0		Physical distancing Wearing a mask, especially when distancing cannot be maintained Regularly cleaning your hands Avoiding crowds and close contact	1	1	0	1	1	0	0
Don't know	Dry cough Other	0	1	0	0	0	0	1	Headache	Diarrhoea	0	0	0	0	0	0	0	0	1	0	0	0	0		NONE OF THE ABOVE Other	0	0	0	0	0	1	1	Diarrhoea	Anyone can get sick with COVID-19 and become seriously ill or die at any age People aged 60 years and over	1	0	1	0	0	0		Avoiding crowds and close contact	0	0	0	1	0	0	0
Don't know	Don't know	0	0	0	0	0	1	0		NONE OF THE ABOVE	0	0	0	0	0	0	0	0	0	0	0	1	0		NONE OF THE ABOVE	0	0	0	0	0	1	0		Anyone can get sick with COVID-19 and become seriously ill or die at any age	0	0	1	0	0	0		Physical distancing	1	0	0	0	0	0	0
Don't know	Fever Dry cough	1	1	0	0	0	0	0		Chills or dizziness	0	0	0	0	0	0	0	0	0	1	0	0	0		NONE OF THE ABOVE	0	0	0	0	0	1	0		People aged 60 years and over	1	0	0	0	0	0		Wearing a mask, especially when distancing cannot be maintained Regularly cleaning your hands Physical distancing	1	1	0	0	1	0	0
Yes	Fever Dry cough Fatigue	1	1	1	0	0	0	0		Headache Sore throat Diarrhoea Chills or dizziness	0	0	0	1	1	0	0	0	1	1	0	0	0		Respiratory failure	1	0	0	0	0	0	0		Anyone can get sick with COVID-19 and become seriously ill or die at any age	0	0	1	0	0	0		Wearing a mask, especially when distancing cannot be maintained Physical distancing	1	1	0	0	0	0	0
Yes	ALL OF THE ABOVE	0	0	0	1	0	0	0		Diarrhoea Headache Loss of taste or smell Sore throat Chills or dizziness	1	0	0	1	1	0	0	0	1	1	0	0	0		Respiratory failure	1	0	0	0	0	0	0		People aged 60 years and over Anyone can get sick with COVID-19 and become seriously ill or die at any age Those with underlying medical problems like high blood pressure, heart and lung problems, diabetes, obesity or cancer	1	1	1	0	0	0		Avoiding crowds and close contact Other Check local advice where you live and work Wearing a mask, especially when distancing cannot be maintained Physical distancing	1	1	0	1	0	0	1
Yes	Dry cough Fever Other	1	1	0	0	0	0	1	Stomach ache	Nasal congestion Sore throat Headache	0	1	0	1	1	0	0	0	0	0	0	0	0		Respiratory failure	1	0	0	0	0	0	0		Those with underlying medical problems like high blood pressure, heart and lung problems, diabetes, obesity or cancer	0	1	0	0	0	0		Wearing a mask, especially when distancing cannot be maintained Physical distancing Regularly cleaning your hands	1	1	0	0	1	0	0
Yes	Dry cough Fatigue Fever	1	1	1	0	0	0	0	Headache.	Chills or dizziness Diarrhoea	0	0	0	0	0	0	0	0	1	1	0	0	0		Respiratory failure	1	0	0	0	0	0	0		People aged 60 years and over Those with underlying medical problems like high blood pressure, heart and lung problems, diabetes, obesity or cancer	1	1	0	0	0	0		Physical distancing Wearing a mask, especially when distancing cannot be maintained Check local advice where you live and work	1	1	0	0	0	0	1
Yes	Fever Fatigue Dry cough	1	1	1	0	0	0	0		Headache Diarrhoea Chills or dizziness Nasal congestion Sore throat Loss of taste or smell	1	1	0	1	1	0	0	0	1	1	0	0	0		Respiratory failure	1	0	0	0	0	0	0		Anyone can get sick with COVID-19 and become seriously ill or die at any age	0	0	1	0	0	0		Physical distancing Wearing a mask, especially when distancing cannot be maintained	1	1	0	0	0	0	0
Yes	Dry cough Fever Fatigue	1	1	1	0	0	0	0		Loss of taste or smell Headache Sore throat Chills or dizziness Diarrhoea	1	0	0	1	1	0	0	0	1	1	0	0	0		Respiratory failure	1	0	0	0	0	0	0		Anyone can get sick with COVID-19 and become seriously ill or die at any age People aged 60 years and over	1	0	1	0	0	0		Wearing a mask, especially when distancing cannot be maintained Avoiding crowds and close contact Regularly cleaning your hands	0	1	0	1	1	0	0
Yes	Fatigue	0	0	1	0	0	0	0	Diarrhoea	Headache Diarrhoea Nasal congestion	0	1	0	0	1	0	0	0	1	0	0	0	0		NONE OF THE ABOVE	0	0	0	0	0	1	0		Anyone can get sick with COVID-19 and become seriously ill or die at any age	0	0	1	0	0	0		Wearing a mask, especially when distancing cannot be maintained Physical distancing	1	1	0	0	0	0	0
Yes	ALL OF THE ABOVE	0	0	0	1	0	0	0	Headache	Chills or dizziness Muscle or joint pain Conjunctivitis (also known as red eyes)	0	0	1	0	0	1	0	0	0	1	0	0	0		Respiratory failure Sepsis and septic shock Other	1	0	1	0	0	0	1	Failing to eat	ALL OF THE ABOVE	0	0	0	1	0	0		Wearing a mask, especially when distancing cannot be maintained Regularly cleaning your hands Coughing into a bent elbow or tissue Avoiding crowds and close contact Physical distancing	1	1	0	1	1	1	0
Yes	Dry cough Fatigue Fever Other	1	1	1	0	0	0	1	Red eyes	Headache Chills or dizziness	0	0	0	0	1	0	0	0	0	1	0	0	0		Respiratory failure	1	0	0	0	0	0	0		Those with underlying medical problems like high blood pressure, heart and lung problems, diabetes, obesity or cancer People aged 60 years and over	1	1	0	0	0	0		Wearing a mask, especially when distancing cannot be maintained Physical distancing Keeping rooms well ventilated	1	1	1	0	0	0	0
Yes	Fever Fatigue	1	0	1	0	0	0	0		Loss of taste or smell Nausea or vomiting Muscle or joint pain Diarrhoea Chills or dizziness	1	0	0	0	0	1	0	1	1	1	0	0	0		Respiratory failure	1	0	0	0	0	0	0		Anyone can get sick with COVID-19 and become seriously ill or die at any age	0	0	1	0	0	0		Wearing a mask, especially when distancing cannot be maintained Physical distancing	1	1	0	0	0	0	0
Yes	Dry cough Fever	1	1	0	0	0	0	0		Loss of taste or smell Headache	1	0	0	0	1	0	0	0	0	0	0	0	0		Other Respiratory failure	1	0	0	0	0	0	1	High fever	Anyone can get sick with COVID-19 and become seriously ill or die at any age Those with underlying medical problems like high blood pressure, heart and lung problems, diabetes, obesity or cancer People aged 60 years and over	1	1	1	0	0	0		Physical distancing Wearing a mask, especially when distancing cannot be maintained	1	1	0	0	0	0	0
	Dry cough Other	0	1	0	0	0	0	1	Flue	Sore throat Headache Diarrhoea	0	0	0	1	1	0	0	0	1	0	0	0	0		Respiratory failure	1	0	0	0	0	0	0		Those with underlying medical problems like high blood pressure, heart and lung problems, diabetes, obesity or cancer	0	1	0	0	0	0		Physical distancing Wearing a mask, especially when distancing cannot be maintained	1	1	0	0	0	0	0
Yes	Fever Dry cough Other	1	1	0	0	0	0	1	Diarrhea, vomiting	Headache Sore throat	0	0	0	1	1	0	0	0	0	0	0	0	0		NONE OF THE ABOVE Other	0	0	0	0	0	1	1	Coughing, headache	People aged 60 years and over Those with underlying medical problems like high blood pressure, heart and lung problems, diabetes, obesity or cancer	1	1	0	0	0	0		Wearing a mask, especially when distancing cannot be maintained	0	1	0	0	0	0	0
Yes	ALL OF THE ABOVE Other	0	0	0	1	0	0	1	Loss of appetite,	Headache Chills or dizziness Loss of taste or smell	1	0	0	0	1	0	0	0	0	1	0	0	0	Fever	Respiratory failure	1	0	0	0	0	0	0	N9n stop coughing. Failing to eat.	Anyone can get sick with COVID-19 and become seriously ill or die at any age People aged 60 years and over	1	0	1	0	0	0		Wearing a mask, especially when distancing cannot be maintained Physical distancing Regularly cleaning your hands Other	1	1	0	0	1	0	0
Yes	Dry cough Fatigue	0	1	1	0	0	0	0		Loss of taste or smell Nasal congestion	1	1	0	0	0	0	0	0	0	0	0	0	0		NONE OF THE ABOVE	0	0	0	0	0	1	0		People aged 60 years and over Those with underlying medical problems like high blood pressure, heart and lung problems, diabetes, obesity or cancer	1	1	0	0	0	0		Wearing a mask, especially when distancing cannot be maintained Regularly cleaning your hands	0	1	0	0	1	0	0
Yes	Dry cough Fatigue Other	0	1	1	0	0	0	1	Headache, Diarrhoea	Nausea or vomiting Muscle or joint pain	0	0	0	0	0	1	0	1	0	0	0	0	0		Other	0	0	0	0	0	0	1	Vomiting, Diarrhoea	Those with underlying medical problems like high blood pressure, heart and lung problems, diabetes, obesity or cancer People aged 60 years and over	1	1	0	0	0	0		Wearing a mask, especially when distancing cannot be maintained Physical distancing	1	1	0	0	0	0	0
Yes	Dry cough Other Fever	1	1	0	0	0	0	1	Sore throat, loss of appetite, sweating a lot	Headache Other Chills or dizziness	0	0	0	0	1	0	0	0	0	1	0	0	1	Dry cough,loss of appetite, sweating a lot	Other Respiratory failure Thromboembolism and/or multiorgan failure, including injury of the heart, liver or kidneys	1	0	0	1	0	0	1	Lack of food leading to lack of energy	People aged 60 years and over Other Those with underlying medical problems like high blood pressure, heart and lung problems, diabetes, obesity or cancer	1	1	0	0	0	1	Under 5s	Wearing a mask, especially when distancing cannot be maintained Physical distancing Other Coughing into a bent elbow or tissue Regularly cleaning your hands	1	1	0	0	1	1	0
Yes	Fever Other	1	0	0	0	0	0	1	Headache	Loss of taste or smell Sore throat Headache Chills or dizziness	1	0	0	1	1	0	0	0	0	1	0	0	0		Respiratory failure	1	0	0	0	0	0	0		People aged 60 years and over Other	1	0	0	0	0	1	Those who travelled a lot and the elite	DO ALL OF THE ABOVE Other	0	0	0	0	0	0	0
Yes	Fever Other	1	0	0	0	0	0	1	Headache flue	Diarrhoea Nausea or vomiting Headache Other	0	0	0	0	1	0	0	1	1	0	0	0	1	Sweat	Acute respiratory distress syndrome (ARDS) Other	0	1	0	0	0	0	1		Other People aged 60 years and over	1	0	0	0	0	1	Under 5s, men	Wearing a mask, especially when distancing cannot be maintained Regularly cleaning your hands Other	0	1	0	0	1	0	0
Yes	Other Fatigue Fever Dry cough	1	1	1	0	0	0	1	Running nose,joint weakness	Headache Nasal congestion	0	1	0	0	1	0	0	0	0	0	0	0	0		Other	0	0	0	0	0	0	1	Headache	People aged 60 years and over Those with underlying medical problems like high blood pressure, heart and lung problems, diabetes, obesity or cancer Anyone can get sick with COVID-19 and become seriously ill or die at any age Other	1	1	1	0	0	1	Migrants	Wearing a mask, especially when distancing cannot be maintained Avoiding crowds and close contact Physical distancing Regularly cleaning your hands Other	1	1	0	1	1	0	0
Yes	Other	0	0	0	0	0	0	1	Sore throat	Headache Chills or dizziness Sore throat	0	0	0	1	1	0	0	0	0	1	0	0	0		Thromboembolism and/or multiorgan failure, including injury of the heart, liver or kidneys	0	0	0	1	0	0	0		Other	0	0	0	0	0	1	Health workers	Wearing a mask, especially when distancing cannot be maintained Other Physical distancing Avoiding crowds and close contact	1	1	0	1	0	0	0
Yes	Other	0	0	0	0	0	0	1	Headache, flue	Headache Chills or dizziness Nasal congestion Other	0	1	0	0	1	0	0	0	0	1	0	0	1	Flue	Thromboembolism and/or multiorgan failure, including injury of the heart, liver or kidneys	0	0	0	1	0	0	0		Other	0	0	0	0	0	1	Health workers and civil servants	Wearing a mask, especially when distancing cannot be maintained Physical distancing Avoiding crowds and close contact Regularly cleaning your hands Other	1	1	0	1	1	0	0
Yes	Other	0	0	0	0	0	0	1	Headache, flue, loss of appetite, night sweating	Headache Other	0	0	0	0	1	0	0	0	0	0	0	0	1	Sweating, weight loss, sneezing	Other Thromboembolism and/or multiorgan failure, including injury of the heart, liver or kidneys	0	0	0	1	0	0	1	Fear, getting treatment late	People aged 60 years and over Other	1	0	0	0	0	1	Health workers	Physical distancing Wearing a mask, especially when distancing cannot be maintained Other	1	1	0	0	0	0	0
Yes	ALL OF THE ABOVE Other	0	0	0	1	0	0	1	Loss of appetite, general body malaise,	Muscle or joint pain Nausea or vomiting	0	0	0	0	0	1	0	1	0	0	0	0	0		Respiratory failure Other	1	0	0	0	0	0	1	Continuous coughing.	ALL OF THE ABOVE	0	0	0	1	0	0		Wearing a mask, especially when distancing cannot be maintained Physical distancing Keeping rooms well ventilated	1	1	1	0	0	0	0
Yes	Dry cough Fatigue Other	0	1	1	0	0	0	1	Diarrhoea	Nasal congestion Sore throat Headache	0	1	0	1	1	0	0	0	0	0	0	0	0		Respiratory failure Sepsis and septic shock Other	1	0	1	0	0	0	1	Continuous headache, redeye, failing to eat.	ALL OF THE ABOVE	0	0	0	1	0	0		Wearing a mask, especially when distancing cannot be maintained Physical distancing Regularly cleaning your hands Keeping rooms well ventilated	1	1	1	0	1	0	0
Yes	Dry cough	0	1	0	0	0	0	0		Headache Nasal congestion	0	1	0	0	1	0	0	0	0	0	0	0	0		NONE OF THE ABOVE	0	0	0	0	0	1	0		Those with underlying medical problems like high blood pressure, heart and lung problems, diabetes, obesity or cancer Anyone can get sick with COVID-19 and become seriously ill or die at any age	0	1	1	0	0	0		Physical distancing Wearing a mask, especially when distancing cannot be maintained	1	1	0	0	0	0	0
Yes	Fatigue Fever	1	0	1	0	0	0	0		Loss of taste or smell Nasal congestion Chills or dizziness	1	1	0	0	0	0	0	0	0	1	0	0	0		Respiratory failure	1	0	0	0	0	0	0		People aged 60 years and over Those with underlying medical problems like high blood pressure, heart and lung problems, diabetes, obesity or cancer	1	1	0	0	0	0		Wearing a mask, especially when distancing cannot be maintained Regularly cleaning your hands Physical distancing	1	1	0	0	1	0	0
Yes	Fever Fatigue Dry cough	1	1	1	0	0	0	0		Nasal congestion Sore throat Headache Chills or dizziness	0	1	0	1	1	0	0	0	0	1	0	0	0		Respiratory failure	1	0	0	0	0	0	0		People aged 60 years and over	1	0	0	0	0	0		Physical distancing Wearing a mask, especially when distancing cannot be maintained	1	1	0	0	0	0	0
Yes	Fever Dry cough Fatigue	1	1	1	0	0	0	0		Loss of taste or smell Headache Sore throat Chills or dizziness	1	0	0	1	1	0	0	0	0	1	0	0	0		Other	0	0	0	0	0	0	1	Severe headache	ALL OF THE ABOVE	0	0	0	1	0	0		Physical distancing Wearing a mask, especially when distancing cannot be maintained Regularly cleaning your hands	1	1	0	0	1	0	0
Yes	Fatigue Dry cough Fever	1	1	1	0	0	0	0	Headache, join pains.	Loss of taste or smell Sore throat Diarrhoea	1	0	0	1	0	0	0	0	1	0	0	0	0	Ch3st pains	Respiratory failure Acute respiratory distress syndrome (ARDS) Other	1	1	0	0	0	0	1	Loss of body weight. Sunken eyes.	Those with underlying medical problems like high blood pressure, heart and lung problems, diabetes, obesity or cancer	0	1	0	0	0	0		Wearing a mask, especially when distancing cannot be maintained Regularly cleaning your hands Physical distancing Avoiding crowds and close contact	1	1	0	1	1	0	0
Yes	Fever Dry cough Fatigue	1	1	1	0	0	0	0		Chills or dizziness Sore throat	0	0	0	1	0	0	0	0	0	1	0	0	0		Respiratory failure	1	0	0	0	0	0	0		Those with underlying medical problems like high blood pressure, heart and lung problems, diabetes, obesity or cancer People aged 60 years and over	1	1	0	0	0	0		Wearing a mask, especially when distancing cannot be maintained Physical distancing	1	1	0	0	0	0	0
Yes	ALL OF THE ABOVE	0	0	0	1	0	0	0	Headache, loss of power	Sore throat Headache Muscle or joint pain Diarrhoea	0	0	0	1	1	1	0	0	1	0	0	0	0		Respiratory failure Sepsis and septic shock	1	0	1	0	0	0	0		People aged 60 years and over Those with underlying medical problems like high blood pressure, heart and lung problems, diabetes, obesity or cancer	1	1	0	0	0	0		Wearing a mask, especially when distancing cannot be maintained Physical distancing Keeping rooms well ventilated Regularly cleaning your hands Avoiding crowds and close contact	1	1	1	1	1	0	0
Yes	Dry cough Fatigue	0	1	1	0	0	0	0		Sore throat Headache	0	0	0	1	1	0	0	0	0	0	0	0	0		Other	0	0	0	0	0	0	1	Severe diarrhoea & headache	Anyone can get sick with COVID-19 and become seriously ill or die at any age	0	0	1	0	0	0		Physical distancing Avoiding crowds and close contact Regularly cleaning your hands	1	0	0	1	1	0	0
Yes	Fever Dry cough Fatigue Other	1	1	1	0	0	0	1	Respiratory failure, loss appetite,	Other Sore throat Nasal congestion Headache	0	1	0	1	1	0	0	0	0	0	0	0	1	Nasal congestion,	Respiratory failure Acute respiratory distress syndrome (ARDS)	1	1	0	0	0	0	0		ALL OF THE ABOVE	0	0	0	1	0	0		Wearing a mask, especially when distancing cannot be maintained Physical distancing Regularly cleaning your hands	1	1	0	0	1	0	0
Yes	Fatigue Fever	1	0	1	0	0	0	0		Nasal congestion Chills or dizziness Headache Loss of taste or smell	1	1	0	0	1	0	0	0	0	1	0	0	0		Respiratory failure	1	0	0	0	0	0	0		People aged 60 years and over Those with underlying medical problems like high blood pressure, heart and lung problems, diabetes, obesity or cancer	1	1	0	0	0	0		Wearing a mask, especially when distancing cannot be maintained	0	1	0	0	0	0	0
Yes	Fever Fatigue	1	0	1	0	0	0	0		Diarrhoea Nausea or vomiting Muscle or joint pain	0	0	0	0	0	1	0	1	1	0	0	0	0		Respiratory failure Sepsis and septic shock	1	0	1	0	0	0	0		People aged 60 years and over Those with underlying medical problems like high blood pressure, heart and lung problems, diabetes, obesity or cancer	1	1	0	0	0	0		Physical distancing Wearing a mask, especially when distancing cannot be maintained Keeping rooms well ventilated	1	1	1	0	0	0	0
Yes	Fever Dry cough Fatigue	1	1	1	0	0	0	0		Loss of taste or smell Nasal congestion Chills or dizziness Headache	1	1	0	0	1	0	0	0	0	1	0	0	0		Respiratory failure	1	0	0	0	0	0	0		Anyone can get sick with COVID-19 and become seriously ill or die at any age Those with underlying medical problems like high blood pressure, heart and lung problems, diabetes, obesity or cancer	0	1	1	0	0	0		Wearing a mask, especially when distancing cannot be maintained Regularly cleaning your hands	0	1	0	0	1	0	0
Yes	ALL OF THE ABOVE	0	0	0	1	0	0	0		Sore throat Headache Loss of taste or smell	1	0	0	1	1	0	0	0	0	0	0	0	0		Respiratory failure Sepsis and septic shock	1	0	1	0	0	0	0		People aged 60 years and over Anyone can get sick with COVID-19 and become seriously ill or die at any age Those with underlying medical problems like high blood pressure, heart and lung problems, diabetes, obesity or cancer	1	1	1	0	0	0	Obcity patient.	Keeping rooms well ventilated Physical distancing Wearing a mask, especially when distancing cannot be maintained Regularly cleaning your hands Avoiding crowds and close contact Coughing into a bent elbow or tissue	1	1	1	1	1	1	0
Yes	Fever Dry cough Fatigue	1	1	1	0	0	0	0		Headache Chills or dizziness Loss of taste or smell	1	0	0	0	1	0	0	0	0	1	0	0	0		Other	0	0	0	0	0	0	1	Stress	People aged 60 years and over Anyone can get sick with COVID-19 and become seriously ill or die at any age	1	0	1	0	0	0		Physical distancing Wearing a mask, especially when distancing cannot be maintained Other	1	1	0	0	0	0	0
Yes	Fever Dry cough Fatigue	1	1	1	0	0	0	0		Muscle or joint pain Sore throat	0	0	0	1	0	1	0	0	0	0	0	0	0	Ruining nose. High temperatures	Respiratory failure	1	0	0	0	0	0	0		People aged 60 years and over Those with underlying medical problems like high blood pressure, heart and lung problems, diabetes, obesity or cancer	1	1	0	0	0	0		Avoiding crowds and close contact Keeping rooms well ventilated Coughing into a bent elbow or tissue Wearing a mask, especially when distancing cannot be maintained	0	1	1	1	0	1	0
Yes	Fatigue Fever	1	0	1	0	0	0	0		Nasal congestion	0	1	0	0	0	0	0	0	0	0	0	0	0		Respiratory failure	1	0	0	0	0	0	0		People aged 60 years and over Anyone can get sick with COVID-19 and become seriously ill or die at any age	1	0	1	0	0	0		Wearing a mask, especially when distancing cannot be maintained Physical distancing Regularly cleaning your hands Avoiding crowds and close contact	1	1	0	1	1	0	0
Yes	Dry cough Fever	1	1	0	0	0	0	0		Headache	0	0	0	0	1	0	0	0	0	0	0	0	0		Respiratory failure	1	0	0	0	0	0	0		People aged 60 years and over	1	0	0	0	0	0		Physical distancing	1	0	0	0	0	0	0
Yes	Fatigue Dry cough Fever	1	1	1	0	0	0	0	Sorethoat,chest pains, coughing.	ALL OF THE ABOVE Headache Sore throat	0	0	0	1	1	0	0	0	0	0	1	0	0		Respiratory failure Acute respiratory distress syndrome (ARDS)	1	1	0	0	0	0	0	Failing to eat	People aged 60 years and over Anyone can get sick with COVID-19 and become seriously ill or die at any age	1	0	1	0	0	0		Wearing a mask, especially when distancing cannot be maintained Keeping rooms well ventilated Physical distancing Regularly cleaning your hands Coughing into a bent elbow or tissue	1	1	1	0	1	1	0
Yes	ALL OF THE ABOVE Other	0	0	0	1	0	0	1	Nasal congestion, sorethoat	Muscle or joint pain Headache Different types of skin rash Nausea or vomiting Diarrhoea Chills or dizziness	0	0	0	0	1	1	1	1	1	1	0	0	0		Respiratory failure	1	0	0	0	0	0	0		ALL OF THE ABOVE	0	0	0	1	0	0		Wearing a mask, especially when distancing cannot be maintained Physical distancing Avoiding crowds and close contact Coughing into a bent elbow or tissue	1	1	0	1	0	1	0
Yes	Fatigue ALL OF THE ABOVE Dry cough	0	1	1	1	0	0	0		Different types of skin rash Loss of taste or smell Nasal congestion Sore throat	1	1	0	1	0	0	1	0	0	0	0	0	0		Respiratory failure	1	0	0	0	0	0	0		People aged 60 years and over Those with underlying medical problems like high blood pressure, heart and lung problems, diabetes, obesity or cancer	1	1	0	0	0	0		Physical distancing Wearing a mask, especially when distancing cannot be maintained Avoiding crowds and close contact	1	1	0	1	0	0	0
Yes	Fatigue Dry cough Fever	1	1	1	0	0	0	0		Headache Muscle or joint pain Diarrhoea Chills or dizziness	0	0	0	0	1	1	0	0	1	1	0	0	0		ALL OF THE ABOVE	0	0	0	0	1	0	0		ALL OF THE ABOVE	0	0	0	1	0	0		Physical distancing Wearing a mask, especially when distancing cannot be maintained Keeping rooms well ventilated Regularly cleaning your hands Coughing into a bent elbow or tissue	1	1	1	0	1	1	0
Yes	ALL OF THE ABOVE	0	0	0	1	0	0	0	Lack breath.general body malaise	Loss of taste or smell Nasal congestion Conjunctivitis (also known as red eyes) Sore throat Headache Muscle or joint pain	1	1	1	1	1	1	0	0	0	0	0	0	0		Acute respiratory distress syndrome (ARDS) Respiratory failure	1	1	0	0	0	0	0	Pneumonia, exp9ser extreje cold	ALL OF THE ABOVE	0	0	0	1	0	0	People with other illness	DO ALL OF THE ABOVE	0	0	0	0	0	0	0
Yes	Fever Dry cough	1	1	0	0	0	0	0		Muscle or joint pain Headache Sore throat Diarrhoea	0	0	0	1	1	1	0	0	1	0	0	0	0		Respiratory failure	1	0	0	0	0	0	0		Anyone can get sick with COVID-19 and become seriously ill or die at any age Those with underlying medical problems like high blood pressure, heart and lung problems, diabetes, obesity or cancer	0	1	1	0	0	0		Physical distancing Wearing a mask, especially when distancing cannot be maintained Keeping rooms well ventilated Avoiding crowds and close contact	1	1	1	1	0	0	0
Yes	Dry cough Fever Other	1	1	0	0	0	0	1	Diarrhoea	Headache Nausea or vomiting Chills or dizziness	0	0	0	0	1	0	0	1	0	1	0	0	0		Respiratory failure	1	0	0	0	0	0	0		Those with underlying medical problems like high blood pressure, heart and lung problems, diabetes, obesity or cancer Anyone can get sick with COVID-19 and become seriously ill or die at any age	0	1	1	0	0	0		Physical distancing Wearing a mask, especially when distancing cannot be maintained Other	1	1	0	0	0	0	0
Yes	Dry cough Fever	1	1	0	0	0	0	0		Chills or dizziness Diarrhoea Nausea or vomiting	0	0	0	0	0	0	0	1	1	1	0	0	0		Respiratory failure	1	0	0	0	0	0	0		Those with underlying medical problems like high blood pressure, heart and lung problems, diabetes, obesity or cancer Anyone can get sick with COVID-19 and become seriously ill or die at any age	0	1	1	0	0	0		Avoiding crowds and close contact Physical distancing	1	0	0	1	0	0	0
Yes	Fever Fatigue Other	1	0	1	0	0	0	1	Headache	Loss of taste or smell Nausea or vomiting Chills or dizziness	1	0	0	0	0	0	0	1	0	1	0	0	0		Respiratory failure	1	0	0	0	0	0	0		People aged 60 years and over Anyone can get sick with COVID-19 and become seriously ill or die at any age	1	0	1	0	0	0		Physical distancing Avoiding crowds and close contact	1	0	0	1	0	0	0
Don't know	Fever	1	0	0	0	0	0	0		Nasal congestion Diarrhoea Headache	0	1	0	0	1	0	0	0	1	0	0	0	0		Other	0	0	0	0	0	0	1	Vomiting	Those with underlying medical problems like high blood pressure, heart and lung problems, diabetes, obesity or cancer	0	1	0	0	0	0		Wearing a mask, especially when distancing cannot be maintained Regularly cleaning your hands	0	1	0	0	1	0	0
Yes	Dry cough Fatigue	0	1	1	0	0	0	0		Sore throat Diarrhoea Chills or dizziness	0	0	0	1	0	0	0	0	1	1	0	0	0		Respiratory failure	1	0	0	0	0	0	0		People aged 60 years and over Those with underlying medical problems like high blood pressure, heart and lung problems, diabetes, obesity or cancer	1	1	0	0	0	0		Avoiding crowds and close contact	0	0	0	1	0	0	0
Yes	Dry cough Other	0	1	0	0	0	0	1	Headache	Loss of taste or smell Nasal congestion Sore throat Headache Muscle or joint pain Nausea or vomiting Chills or dizziness	1	1	0	1	1	1	0	1	0	1	0	0	0		Thromboembolism and/or multiorgan failure, including injury of the heart, liver or kidneys	0	0	0	1	0	0	0		People aged 60 years and over Anyone can get sick with COVID-19 and become seriously ill or die at any age Those with underlying medical problems like high blood pressure, heart and lung problems, diabetes, obesity or cancer Other	1	1	1	0	0	1	Front line workers	Physical distancing Wearing a mask, especially when distancing cannot be maintained Regularly cleaning your hands Avoiding crowds and close contact Coughing into a bent elbow or tissue	1	1	0	1	1	1	0
Yes	Fever Dry cough Fatigue Other	1	1	1	0	0	0	1	Headache	Loss of taste or smell Headache Muscle or joint pain Nausea or vomiting Chills or dizziness	1	0	0	0	1	1	0	1	0	1	0	0	0		Respiratory failure	1	0	0	0	0	0	0		Those with underlying medical problems like high blood pressure, heart and lung problems, diabetes, obesity or cancer People aged 60 years and over	1	1	0	0	0	0		Wearing a mask, especially when distancing cannot be maintained Regularly cleaning your hands Coughing into a bent elbow or tissue	0	1	0	0	1	1	0
Yes	ALL OF THE ABOVE	0	0	0	1	0	0	0		Headache Sore throat Muscle or joint pain Other	0	0	0	1	1	1	0	0	0	0	0	0	1	Fever	Acute respiratory distress syndrome (ARDS)	0	1	0	0	0	0	0		Anyone can get sick with COVID-19 and become seriously ill or die at any age People aged 60 years and over Other	1	0	1	0	0	1	Those in cold weather conditions	Wearing a mask, especially when distancing cannot be maintained Regularly cleaning your hands Coughing into a bent elbow or tissue	0	1	0	0	1	1	0
Yes	Fever Other	1	0	0	0	0	0	1	Headache	Loss of taste or smell Sore throat Headache Muscle or joint pain Other	1	0	0	1	1	1	0	0	0	0	0	0	1	Sneezing	Thromboembolism and/or multiorgan failure, including injury of the heart, liver or kidneys	0	0	0	1	0	0	0		People aged 60 years and over Anyone can get sick with COVID-19 and become seriously ill or die at any age Those with underlying medical problems like high blood pressure, heart and lung problems, diabetes, obesity or cancer	1	1	1	0	0	0		Physical distancing Wearing a mask, especially when distancing cannot be maintained Regularly cleaning your hands Coughing into a bent elbow or tissue	1	1	0	0	1	1	0
Yes	Other	0	0	0	0	0	0	1	Headache, sweating	Loss of taste or smell Sore throat Headache Muscle or joint pain Nausea or vomiting Chills or dizziness	1	0	0	1	1	1	0	1	0	1	0	0	0	Sweating	Thromboembolism and/or multiorgan failure, including injury of the heart, liver or kidneys	0	0	0	1	0	0	0		People aged 60 years and over Those with underlying medical problems like high blood pressure, heart and lung problems, diabetes, obesity or cancer	1	1	0	0	0	0		Wearing a mask, especially when distancing cannot be maintained Regularly cleaning your hands Coughing into a bent elbow or tissue Physical distancing	1	1	0	0	1	1	0
Yes	Fever Other	1	0	0	0	0	0	1	Headache	Loss of taste or smell Nasal congestion Sore throat Headache	1	1	0	1	1	0	0	0	0	0	0	0	0		Thromboembolism and/or multiorgan failure, including injury of the heart, liver or kidneys	0	0	0	1	0	0	0		People aged 60 years and over	1	0	0	0	0	0		Wearing a mask, especially when distancing cannot be maintained Coughing into a bent elbow or tissue Regularly cleaning your hands	0	1	0	0	1	1	0
Yes	Dry cough Other	0	1	0	0	0	0	1	Headache	Headache Sore throat Loss of taste or smell Other	1	0	0	1	1	0	0	0	0	0	0	0	1	Sneezing	Acute respiratory distress syndrome (ARDS)	0	1	0	0	0	0	0		ALL OF THE ABOVE	0	0	0	1	0	0		Keeping rooms well ventilated Physical distancing Wearing a mask, especially when distancing cannot be maintained Regularly cleaning your hands Coughing into a bent elbow or tissue	1	1	1	0	1	1	0
Yes	Dry cough Other	0	1	0	0	0	0	1	Sneezing	Nasal congestion Headache	0	1	0	0	1	0	0	0	0	0	0	0	0		Acute respiratory distress syndrome (ARDS)	0	1	0	0	0	0	0		People aged 60 years and over Those with underlying medical problems like high blood pressure, heart and lung problems, diabetes, obesity or cancer Anyone can get sick with COVID-19 and become seriously ill or die at any age	1	1	1	0	0	0		Regularly cleaning your hands Coughing into a bent elbow or tissue Physical distancing	1	0	0	0	1	1	0
Yes	ALL OF THE ABOVE	0	0	0	1	0	0	0		Nasal congestion Sore throat Headache Muscle or joint pain Diarrhoea	0	1	0	1	1	1	0	0	1	0	0	0	0		Acute respiratory distress syndrome (ARDS)	0	1	0	0	0	0	0		ALL OF THE ABOVE	0	0	0	1	0	0		Coughing into a bent elbow or tissue Avoiding crowds and close contact Wearing a mask, especially when distancing cannot be maintained Physical distancing Regularly cleaning your hands	1	1	0	1	1	1	0
Yes	Fever	1	0	0	0	0	0	0		Loss of taste or smell Headache Muscle or joint pain Nausea or vomiting Diarrhoea	1	0	0	0	1	1	0	1	1	0	0	0	0		Thromboembolism and/or multiorgan failure, including injury of the heart, liver or kidneys	0	0	0	1	0	0	0		People aged 60 years and over Anyone can get sick with COVID-19 and become seriously ill or die at any age Those with underlying medical problems like high blood pressure, heart and lung problems, diabetes, obesity or cancer	1	1	1	0	0	0		Physical distancing Wearing a mask, especially when distancing cannot be maintained Avoiding crowds and close contact Regularly cleaning your hands Coughing into a bent elbow or tissue	1	1	0	1	1	1	0
Yes	Fever Fatigue	1	0	1	0	0	0	0	Vomiting	Loss of taste or smell Headache Nausea or vomiting Chills or dizziness Diarrhoea	1	0	0	0	1	0	0	1	1	1	0	0	0		Thromboembolism and/or multiorgan failure, including injury of the heart, liver or kidneys	0	0	0	1	0	0	0		ALL OF THE ABOVE	0	0	0	1	0	0		Wearing a mask, especially when distancing cannot be maintained Physical distancing Keeping rooms well ventilated Regularly cleaning your hands	1	1	1	0	1	0	0
Yes	Fever	1	0	0	0	0	0	0		Loss of taste or smell Nasal congestion Muscle or joint pain Diarrhoea Headache	1	1	0	0	1	1	0	0	1	0	0	0	0		Thromboembolism and/or multiorgan failure, including injury of the heart, liver or kidneys	0	0	0	1	0	0	0		ALL OF THE ABOVE	0	0	0	1	0	0		DO ALL OF THE ABOVE	0	0	0	0	0	0	0
Yes	Fever Dry cough Fatigue	1	1	1	0	0	0	0	Headache,Nasal congestion ,sorethoat	Headache Diarrhoea Chills or dizziness	0	0	0	0	1	0	0	0	1	1	0	0	0		Respiratory failure Other	1	0	0	0	0	0	1	Pneumonia, high fever. Rigors,convulsions	ALL OF THE ABOVE	0	0	0	1	0	0	Pregnant mothers,	Wearing a mask, especially when distancing cannot be maintained Physical distancing Regularly cleaning your hands Avoiding crowds and close contact Coughing into a bent elbow or tissue	1	1	0	1	1	1	0
Yes	Fever Dry cough Fatigue	1	1	1	0	0	0	0		Sore throat Headache	0	0	0	1	1	0	0	0	0	0	0	0	0		Respiratory failure	1	0	0	0	0	0	0		People aged 60 years and over Anyone can get sick with COVID-19 and become seriously ill or die at any age	1	0	1	0	0	0		Avoiding crowds and close contact Regularly cleaning your hands	0	0	0	1	1	0	0
Yes	Dry cough Fever	1	1	0	0	0	0	0		Diarrhoea Sore throat Nasal congestion	0	1	0	1	0	0	0	0	1	0	0	0	0		Respiratory failure	1	0	0	0	0	0	0		Those with underlying medical problems like high blood pressure, heart and lung problems, diabetes, obesity or cancer Anyone can get sick with COVID-19 and become seriously ill or die at any age	0	1	1	0	0	0		Avoiding crowds and close contact Physical distancing Wearing a mask, especially when distancing cannot be maintained	1	1	0	1	0	0	0
Yes	Dry cough Fatigue	0	1	1	0	0	0	0		Sore throat Headache	0	0	0	1	1	0	0	0	0	0	0	0	0		Respiratory failure	1	0	0	0	0	0	0		People aged 60 years and over Those with underlying medical problems like high blood pressure, heart and lung problems, diabetes, obesity or cancer	1	1	0	0	0	0		Avoiding crowds and close contact	0	0	0	1	0	0	0
Yes	Dry cough Fever	1	1	0	0	0	0	0		Headache Diarrhoea Chills or dizziness	0	0	0	0	1	0	0	0	1	1	0	0	0		Other	0	0	0	0	0	0	1	Severe Diarrhoea	Those with underlying medical problems like high blood pressure, heart and lung problems, diabetes, obesity or cancer Anyone can get sick with COVID-19 and become seriously ill or die at any age	0	1	1	0	0	0		Physical distancing Regularly cleaning your hands	1	0	0	0	1	0	0
Yes	ALL OF THE ABOVE	0	0	0	1	0	0	0	Producing Sputum	Headache Other Sore throat Nasal congestion	0	1	0	1	1	0	0	0	0	0	0	0	1	Backaches, general body malaise	Respiratory failure Other	1	0	0	0	0	0	1	Severe headache	Those with underlying medical problems like high blood pressure, heart and lung problems, diabetes, obesity or cancer Other	0	1	0	0	0	1	Those with obesity,malnutrition.	Physical distancing Wearing a mask, especially when distancing cannot be maintained Avoiding crowds and close contact Coughing into a bent elbow or tissue Keeping rooms well ventilated Regularly cleaning your hands NONE OF THE ABOVE	1	1	1	1	1	1	0
Yes	ALL OF THE ABOVE	0	0	0	1	0	0	0		Loss of taste or smell Sore throat Diarrhoea	1	0	0	1	0	0	0	0	1	0	0	0	0		Respiratory failure Sepsis and septic shock	1	0	1	0	0	0	0		People aged 60 years and over Those with underlying medical problems like high blood pressure, heart and lung problems, diabetes, obesity or cancer	1	1	0	0	0	0		Wearing a mask, especially when distancing cannot be maintained Regularly cleaning your hands Coughing into a bent elbow or tissue	0	1	0	0	1	1	0
Yes	Fever Fatigue	1	0	1	0	0	0	0		Loss of taste or smell Headache Diarrhoea	1	0	0	0	1	0	0	0	1	0	0	0	0		Respiratory failure	1	0	0	0	0	0	0		Those with underlying medical problems like high blood pressure, heart and lung problems, diabetes, obesity or cancer Anyone can get sick with COVID-19 and become seriously ill or die at any age	0	1	1	0	0	0		Wearing a mask, especially when distancing cannot be maintained Avoiding crowds and close contact	0	1	0	1	0	0	0
Yes	Fatigue Fever	1	0	1	0	0	0	0		Sore throat Headache Diarrhoea	0	0	0	1	1	0	0	0	1	0	0	0	0		Respiratory failure	1	0	0	0	0	0	0		Those with underlying medical problems like high blood pressure, heart and lung problems, diabetes, obesity or cancer People aged 60 years and over	1	1	0	0	0	0		Wearing a mask, especially when distancing cannot be maintained	0	1	0	0	0	0	0
Yes	Dry cough Fatigue	0	1	1	0	0	0	0		Sore throat Headache Nausea or vomiting	0	0	0	1	1	0	0	1	0	0	0	0	0		Respiratory failure	1	0	0	0	0	0	0		People aged 60 years and over Those with underlying medical problems like high blood pressure, heart and lung problems, diabetes, obesity or cancer	1	1	0	0	0	0		Physical distancing Avoiding crowds and close contact	1	0	0	1	0	0	0
Yes	Fever Dry cough	1	1	0	0	0	0	0		Sore throat Chills or dizziness	0	0	0	1	0	0	0	0	0	1	0	0	0		Other	0	0	0	0	0	0	1	Headache	People aged 60 years and over Those with underlying medical problems like high blood pressure, heart and lung problems, diabetes, obesity or cancer	1	1	0	0	0	0		Wearing a mask, especially when distancing cannot be maintained Avoiding crowds and close contact	0	1	0	1	0	0	0
Yes	Fever Dry cough Other	1	1	0	0	0	0	1	Headache diarrhoea	Loss of taste or smell Headache Muscle or joint pain Chills or dizziness	1	0	0	0	1	1	0	0	0	1	0	0	0		Respiratory failure Sepsis and septic shock Other	1	0	1	0	0	0	1	Pneumonia, ser headache	People aged 60 years and over Those with underlying medical problems like high blood pressure, heart and lung problems, diabetes, obesity or cancer	1	1	0	0	0	0		Regularly cleaning your hands Avoiding crowds and close contact Keeping rooms well ventilated Wearing a mask, especially when distancing cannot be maintained	0	1	1	1	1	0	0
Yes	Dry cough Fever Other	1	1	0	0	0	0	1	Difficult in breathing, pneumonia	Loss of taste or smell Chills or dizziness Sore throat Headache Muscle or joint pain Nausea or vomiting	1	0	0	1	1	1	0	1	0	1	0	0	0		Respiratory failure Acute respiratory distress syndrome (ARDS) Other	1	1	0	0	0	0	1	High body temperature, severe headache	People aged 60 years and over Those with underlying medical problems like high blood pressure, heart and lung problems, diabetes, obesity or cancer Other	1	1	0	0	0	1	Pregnant mothers,	Physical distancing Wearing a mask, especially when distancing cannot be maintained Keeping rooms well ventilated Avoiding crowds and close contact Regularly cleaning your hands Coughing into a bent elbow or tissue	1	1	1	1	1	1	0
Yes	Dry cough Fever Fatigue Other	1	1	1	0	0	0	1	Diarrhoea	Loss of taste or smell Sore throat Headache Muscle or joint pain Diarrhoea Chills or dizziness	1	0	0	1	1	1	0	0	1	1	0	0	0		ALL OF THE ABOVE	0	0	0	0	1	0	0		ALL OF THE ABOVE	0	0	0	1	0	0		Regularly cleaning your hands Avoiding crowds and close contact Keeping rooms well ventilated Wearing a mask, especially when distancing cannot be maintained	0	1	1	1	1	0	0
Yes	ALL OF THE ABOVE	0	0	0	1	0	0	0		Diarrhoea Nausea or vomiting Headache Sore throat Loss of taste or smell	1	0	0	1	1	0	0	1	1	0	0	0	0		Sepsis and septic shock Respiratory failure	1	0	1	0	0	0	0	Failing to eat any given food.	ALL OF THE ABOVE	0	0	0	1	0	0		Physical distancing Keeping rooms well ventilated Wearing a mask, especially when distancing cannot be maintained Coughing into a bent elbow or tissue Regularly cleaning your hands	1	1	1	0	1	1	0
Don't know	Fever Fatigue	1	0	1	0	0	0	0		Diarrhoea Headache Sore throat	0	0	0	1	1	0	0	0	1	0	0	0	0		Respiratory failure	1	0	0	0	0	0	0		People aged 60 years and over Those with underlying medical problems like high blood pressure, heart and lung problems, diabetes, obesity or cancer	1	1	0	0	0	0		Wearing a mask, especially when distancing cannot be maintained Avoiding crowds and close contact	0	1	0	1	0	0	0
Yes	Fever Fatigue Dry cough	1	1	1	0	0	0	0		Sore throat Headache Muscle or joint pain	0	0	0	1	1	1	0	0	0	0	0	0	0		Respiratory failure	1	0	0	0	0	0	0		People aged 60 years and over Those with underlying medical problems like high blood pressure, heart and lung problems, diabetes, obesity or cancer	1	1	0	0	0	0		Physical distancing Wearing a mask, especially when distancing cannot be maintained	1	1	0	0	0	0	0
Yes	Dry cough Fatigue	0	1	1	0	0	0	0		Sore throat Headache	0	0	0	1	1	0	0	0	0	0	0	0	0		Respiratory failure	1	0	0	0	0	0	0		People aged 60 years and over Those with underlying medical problems like high blood pressure, heart and lung problems, diabetes, obesity or cancer	1	1	0	0	0	0		Wearing a mask, especially when distancing cannot be maintained	0	1	0	0	0	0	0
Yes	Dry cough Fever	1	1	0	0	0	0	0		Sore throat Headache	0	0	0	1	1	0	0	0	0	0	0	0	0		Respiratory failure	1	0	0	0	0	0	0		Those with underlying medical problems like high blood pressure, heart and lung problems, diabetes, obesity or cancer Anyone can get sick with COVID-19 and become seriously ill or die at any age	0	1	1	0	0	0		Wearing a mask, especially when distancing cannot be maintained Physical distancing	1	1	0	0	0	0	0
Yes	Fever	1	0	0	0	0	0	0		Diarrhoea Chills or dizziness Loss of taste or smell	1	0	0	0	0	0	0	0	1	1	0	0	0		Respiratory failure	1	0	0	0	0	0	0		Those with underlying medical problems like high blood pressure, heart and lung problems, diabetes, obesity or cancer Anyone can get sick with COVID-19 and become seriously ill or die at any age	0	1	1	0	0	0		Wearing a mask, especially when distancing cannot be maintained Avoiding crowds and close contact	0	1	0	1	0	0	0
Yes	ALL OF THE ABOVE	0	0	0	1	0	0	0		Diarrhoea Headache Chills or dizziness Sore throat	0	0	0	1	1	0	0	0	1	1	0	0	0		Thromboembolism and/or multiorgan failure, including injury of the heart, liver or kidneys	0	0	0	1	0	0	0		ALL OF THE ABOVE	0	0	0	1	0	0		Wearing a mask, especially when distancing cannot be maintained Regularly cleaning your hands Coughing into a bent elbow or tissue	0	1	0	0	1	1	0
Yes	Dry cough Fatigue Fever	1	1	1	0	0	0	0		Loss of taste or smell Chills or dizziness Muscle or joint pain	1	0	0	0	0	1	0	0	0	1	0	0	0		Respiratory failure	1	0	0	0	0	0	0		Those with underlying medical problems like high blood pressure, heart and lung problems, diabetes, obesity or cancer People aged 60 years and over	1	1	0	0	0	0		Wearing a mask, especially when distancing cannot be maintained	0	1	0	0	0	0	0
Yes	Dry cough Fever	1	1	0	0	0	0	0		Loss of taste or smell Sore throat Headache	1	0	0	1	1	0	0	0	0	0	0	0	0		Respiratory failure	1	0	0	0	0	0	0		Those with underlying medical problems like high blood pressure, heart and lung problems, diabetes, obesity or cancer Anyone can get sick with COVID-19 and become seriously ill or die at any age	0	1	1	0	0	0		Regularly cleaning your hands	0	0	0	0	1	0	0
Yes	Dry cough Fever	1	1	0	0	0	0	0		Loss of taste or smell Diarrhoea Sore throat	1	0	0	1	0	0	0	0	1	0	0	0	0		Thromboembolism and/or multiorgan failure, including injury of the heart, liver or kidneys Respiratory failure	1	0	0	1	0	0	0		People aged 60 years and over Anyone can get sick with COVID-19 and become seriously ill or die at any age	1	0	1	0	0	0		Physical distancing Wearing a mask, especially when distancing cannot be maintained Regularly cleaning your hands Coughing into a bent elbow or tissue	1	1	0	0	1	1	0
Yes	ALL OF THE ABOVE	0	0	0	1	0	0	0		Diarrhoea Chills or dizziness Headache	0	0	0	0	1	0	0	0	1	1	0	0	0		Respiratory failure Thromboembolism and/or multiorgan failure, including injury of the heart, liver or kidneys	1	0	0	1	0	0	0		ALL OF THE ABOVE	0	0	0	1	0	0		Physical distancing Wearing a mask, especially when distancing cannot be maintained Keeping rooms well ventilated Regularly cleaning your hands Coughing into a bent elbow or tissue	1	1	1	0	1	1	0
Yes	ALL OF THE ABOVE	0	0	0	1	0	0	0		Chills or dizziness Diarrhoea Headache Sore throat Loss of taste or smell	1	0	0	1	1	0	0	0	1	1	0	0	0		Respiratory failure Sepsis and septic shock	1	0	1	0	0	0	0		Those with underlying medical problems like high blood pressure, heart and lung problems, diabetes, obesity or cancer	0	1	0	0	0	0		Physical distancing Wearing a mask, especially when distancing cannot be maintained Keeping rooms well ventilated Avoiding crowds and close contact Coughing into a bent elbow or tissue Regularly cleaning your hands	1	1	1	1	1	1	0
Yes	ALL OF THE ABOVE	0	0	0	1	0	0	0		Loss of taste or smell Chills or dizziness Diarrhoea	1	0	0	0	0	0	0	0	1	1	0	0	0		Respiratory failure Thromboembolism and/or multiorgan failure, including injury of the heart, liver or kidneys	1	0	0	1	0	0	0		People aged 60 years and over Those with underlying medical problems like high blood pressure, heart and lung problems, diabetes, obesity or cancer	1	1	0	0	0	0		Physical distancing Keeping rooms well ventilated Wearing a mask, especially when distancing cannot be maintained Regularly cleaning your hands	1	1	1	0	1	0	0
Yes	Fatigue Dry cough	0	1	1	0	0	0	0		Loss of taste or smell Sore throat Headache Diarrhoea	1	0	0	1	1	0	0	0	1	0	0	0	0		Respiratory failure Thromboembolism and/or multiorgan failure, including injury of the heart, liver or kidneys	1	0	0	1	0	0	0		People aged 60 years and over Those with underlying medical problems like high blood pressure, heart and lung problems, diabetes, obesity or cancer	1	1	0	0	0	0		Physical distancing Wearing a mask, especially when distancing cannot be maintained Keeping rooms well ventilated Avoiding crowds and close contact Regularly cleaning your hands	1	1	1	1	1	0	0
Yes	ALL OF THE ABOVE	0	0	0	1	0	0	0		Loss of taste or smell Muscle or joint pain Nausea or vomiting Diarrhoea Chills or dizziness	1	0	0	0	0	1	0	1	1	1	0	0	0		Respiratory failure Thromboembolism and/or multiorgan failure, including injury of the heart, liver or kidneys	1	0	0	1	0	0	0		People aged 60 years and over Those with underlying medical problems like high blood pressure, heart and lung problems, diabetes, obesity or cancer	1	1	0	0	0	0		Physical distancing Wearing a mask, especially when distancing cannot be maintained Keeping rooms well ventilated Avoiding crowds and close contact Regularly cleaning your hands Coughing into a bent elbow or tissue	1	1	1	1	1	1	0
Yes	Dry cough Other	0	1	0	0	0	0	1	Headache	Diarrhoea Muscle or joint pain Headache Sore throat	0	0	0	1	1	1	0	0	1	0	0	0	0	Sneezing	Thromboembolism and/or multiorgan failure, including injury of the heart, liver or kidneys	0	0	0	1	0	0	0		People aged 60 years and over	1	0	0	0	0	0		Coughing into a bent elbow or tissue Regularly cleaning your hands Avoiding crowds and close contact Keeping rooms well ventilated Wearing a mask, especially when distancing cannot be maintained Physical distancing	1	1	1	1	1	1	0
Yes	Fever Dry cough Other	1	1	0	0	0	0	1	Sweating	Diarrhoea Headache Sore throat	0	0	0	1	1	0	0	0	1	0	0	0	0		Acute respiratory distress syndrome (ARDS)	0	1	0	0	0	0	0		ALL OF THE ABOVE	0	0	0	1	0	0		Coughing into a bent elbow or tissue Keeping rooms well ventilated Regularly cleaning your hands Wearing a mask, especially when distancing cannot be maintained Physical distancing Avoiding crowds and close contact	1	1	1	1	1	1	0
Yes	ALL OF THE ABOVE	0	0	0	1	0	0	0		Diarrhoea Loss of taste or smell Muscle or joint pain	1	0	0	0	0	1	0	0	1	0	0	0	0		Acute respiratory distress syndrome (ARDS)	0	1	0	0	0	0	0		People aged 60 years and over Anyone can get sick with COVID-19 and become seriously ill or die at any age Those with underlying medical problems like high blood pressure, heart and lung problems, diabetes, obesity or cancer	1	1	1	0	0	0		Wearing a mask, especially when distancing cannot be maintained Avoiding crowds and close contact Regularly cleaning your hands Coughing into a bent elbow or tissue Physical distancing	1	1	0	1	1	1	0
Yes	ALL OF THE ABOVE	0	0	0	1	0	0	0		Loss of taste or smell Headache Diarrhoea	1	0	0	0	1	0	0	0	1	0	0	0	0		Acute respiratory distress syndrome (ARDS)	0	1	0	0	0	0	0		People aged 60 years and over Those with underlying medical problems like high blood pressure, heart and lung problems, diabetes, obesity or cancer Anyone can get sick with COVID-19 and become seriously ill or die at any age	1	1	1	0	0	0		Physical distancing Regularly cleaning your hands Keeping rooms well ventilated Wearing a mask, especially when distancing cannot be maintained	1	1	1	0	1	0	0
Yes	Dry cough Other	0	1	0	0	0	0	1	Sore throat	Loss of taste or smell Sore throat Headache Muscle or joint pain	1	0	0	1	1	1	0	0	0	0	0	0	0		Acute respiratory distress syndrome (ARDS)	0	1	0	0	0	0	0		ALL OF THE ABOVE	0	0	0	1	0	0
Yes	Dry cough	0	1	0	0	0	0	0		Headache Sore throat	0	0	0	1	1	0	0	0	0	0	0	0	0		Acute respiratory distress syndrome (ARDS)	0	1	0	0	0	0	0		Anyone can get sick with COVID-19 and become seriously ill or die at any age	0	0	1	0	0	0		Regularly cleaning your hands Wearing a mask, especially when distancing cannot be maintained	0	1	0	0	1	0	0
Yes	Fever	1	0	0	0	0	0	0	Flue	Diarrhoea Loss of taste or smell Headache Other	1	0	0	0	1	0	0	0	1	0	0	0	1	Lack of sexual desire	Thromboembolism and/or multiorgan failure, including injury of the heart, liver or kidneys Acute respiratory distress syndrome (ARDS)	0	1	0	1	0	0	0		ALL OF THE ABOVE	0	0	0	1	0	0		Physical distancing Keeping rooms well ventilated Regularly cleaning your hands Coughing into a bent elbow or tissue Wearing a mask, especially when distancing cannot be maintained	1	1	1	0	1	1	0
Yes	Dry cough Other	0	1	0	0	0	0	1	Flue headache	Loss of taste or smell Sore throat Headache Other	1	0	0	1	1	0	0	0	0	0	0	0	1	Low libido	Acute respiratory distress syndrome (ARDS)	0	1	0	0	0	0	0		Those with underlying medical problems like high blood pressure, heart and lung problems, diabetes, obesity or cancer People aged 60 years and over Anyone can get sick with COVID-19 and become seriously ill or die at any age Other	1	1	1	0	0	1	International travellers	Wearing a mask, especially when distancing cannot be maintained Physical distancing Regularly cleaning your hands	1	1	0	0	1	0	0
Yes	Fever Fatigue Other	1	0	1	0	0	0	1	Headache	Loss of taste or smell Sore throat Headache Nausea or vomiting	1	0	0	1	1	0	0	1	0	0	0	0	0		Acute respiratory distress syndrome (ARDS)	0	1	0	0	0	0	0		ALL OF THE ABOVE	0	0	0	1	0	0		Wearing a mask, especially when distancing cannot be maintained Physical distancing Avoiding crowds and close contact Regularly cleaning your hands Coughing into a bent elbow or tissue	1	1	0	1	1	1	0
Yes	Dry cough Fatigue	0	1	1	0	0	0	0		Loss of taste or smell Sore throat Headache Chills or dizziness	1	0	0	1	1	0	0	0	0	1	0	0	0		Respiratory failure	1	0	0	0	0	0	0		ALL OF THE ABOVE	0	0	0	1	0	0		Coughing into a bent elbow or tissue Regularly cleaning your hands Avoiding crowds and close contact Keeping rooms well ventilated Wearing a mask, especially when distancing cannot be maintained Physical distancing	1	1	1	1	1	1	0
Yes	Dry cough	0	1	0	0	0	0	0		Nasal congestion Sore throat Headache Muscle or joint pain	0	1	0	1	1	1	0	0	0	0	0	0	0		Acute respiratory distress syndrome (ARDS)	0	1	0	0	0	0	0		Anyone can get sick with COVID-19 and become seriously ill or die at any age	0	0	1	0	0	0		Physical distancing Wearing a mask, especially when distancing cannot be maintained Avoiding crowds and close contact Regularly cleaning your hands	1	1	0	1	1	0	0
Yes	ALL OF THE ABOVE	0	0	0	1	0	0	0		Conjunctivitis (also known as red eyes) Loss of taste or smell Sore throat Headache Muscle or joint pain Nausea or vomiting	1	0	1	1	1	1	0	1	0	0	0	0	0		ALL OF THE ABOVE	0	0	0	0	1	0	0		ALL OF THE ABOVE	0	0	0	1	0	0		Wearing a mask, especially when distancing cannot be maintained Regularly cleaning your hands Coughing into a bent elbow or tissue Avoiding crowds and close contact Physical distancing	1	1	0	1	1	1	0
Yes	ALL OF THE ABOVE	0	0	0	1	0	0	0		Loss of taste or smell Nausea or vomiting Muscle or joint pain Headache	1	0	0	0	1	1	0	1	0	0	0	0	0		Acute respiratory distress syndrome (ARDS)	0	1	0	0	0	0	0		ALL OF THE ABOVE	0	0	0	1	0	0		Physical distancing Wearing a mask, especially when distancing cannot be maintained Avoiding crowds and close contact Coughing into a bent elbow or tissue Regularly cleaning your hands	1	1	0	1	1	1	0
Yes	Fatigue Dry cough Other	0	1	1	0	0	0	1	Headache	Muscle or joint pain Headache Sore throat Nausea or vomiting	0	0	0	1	1	1	0	1	0	0	0	0	0		Acute respiratory distress syndrome (ARDS)	0	1	0	0	0	0	0		ALL OF THE ABOVE	0	0	0	1	0	0		Wearing a mask, especially when distancing cannot be maintained Keeping rooms well ventilated Regularly cleaning your hands	0	1	1	0	1	0	0
Yes	Dry cough Fatigue	0	1	1	0	0	0	0		Loss of taste or smell Headache Sore throat Muscle or joint pain Diarrhoea	1	0	0	1	1	1	0	0	1	0	0	0	0		Respiratory failure	1	0	0	0	0	0	0		ALL OF THE ABOVE	0	0	0	1	0	0		Wearing a mask, especially when distancing cannot be maintained Regularly cleaning your hands Coughing into a bent elbow or tissue Avoiding crowds and close contact	0	1	0	1	1	1	0
Yes	ALL OF THE ABOVE	0	0	0	1	0	0	0		Loss of taste or smell Headache Sore throat Diarrhoea	1	0	0	1	1	0	0	0	1	0	0	0	0		Acute respiratory distress syndrome (ARDS)	0	1	0	0	0	0	0		People aged 60 years and over Those with underlying medical problems like high blood pressure, heart and lung problems, diabetes, obesity or cancer Anyone can get sick with COVID-19 and become seriously ill or die at any age	1	1	1	0	0	0		Regularly cleaning your hands Coughing into a bent elbow or tissue Keeping rooms well ventilated Wearing a mask, especially when distancing cannot be maintained Physical distancing Avoiding crowds and close contact	1	1	1	1	1	1	0
Yes	Dry cough	0	1	0	0	0	0	0		Headache Muscle or joint pain Loss of taste or smell Diarrhoea	1	0	0	0	1	1	0	0	1	0	0	0	0		Acute respiratory distress syndrome (ARDS) Thromboembolism and/or multiorgan failure, including injury of the heart, liver or kidneys	0	1	0	1	0	0	0		ALL OF THE ABOVE	0	0	0	1	0	0		Coughing into a bent elbow or tissue Regularly cleaning your hands Avoiding crowds and close contact Keeping rooms well ventilated Wearing a mask, especially when distancing cannot be maintained Physical distancing	1	1	1	1	1	1	0
Yes	Dry cough Other	0	1	0	0	0	0	1	Sneezing	Loss of taste or smell Sore throat Headache Muscle or joint pain	1	0	0	1	1	1	0	0	0	0	0	0	0		Acute respiratory distress syndrome (ARDS)	0	1	0	0	0	0	0		Anyone can get sick with COVID-19 and become seriously ill or die at any age People aged 60 years and over	1	0	1	0	0	0		Physical distancing Wearing a mask, especially when distancing cannot be maintained Regularly cleaning your hands	1	1	0	0	1	0	0
Yes	ALL OF THE ABOVE	0	0	0	1	0	0	0		Headache Sore throat Loss of taste or smell Diarrhoea	1	0	0	1	1	0	0	0	1	0	0	0	0		Acute respiratory distress syndrome (ARDS)	0	1	0	0	0	0	0		ALL OF THE ABOVE	0	0	0	1	0	0		Keeping rooms well ventilated Avoiding crowds and close contact Regularly cleaning your hands Wearing a mask, especially when distancing cannot be maintained Physical distancing	1	1	1	1	1	0	0
Yes	Dry cough Fatigue	0	1	1	0	0	0	0		Sore throat Headache Muscle or joint pain	0	0	0	1	1	1	0	0	0	0	0	0	0		Acute respiratory distress syndrome (ARDS)	0	1	0	0	0	0	0		ALL OF THE ABOVE	0	0	0	1	0	0		Coughing into a bent elbow or tissue Regularly cleaning your hands Keeping rooms well ventilated Wearing a mask, especially when distancing cannot be maintained Physical distancing	1	1	1	0	1	1	0
Yes	Fever Dry cough Fatigue Other	1	1	1	0	0	0	1	Loss of appetite. Filing dizz. Severe cough, headache	Loss of taste or smell Nasal congestion Sore throat Diarrhoea	1	1	0	1	0	0	0	0	1	0	0	0	0		Respiratory failure Other	1	0	0	0	0	0	1	Severe temperature, severe headache, failing to eat.	Other People aged 60 years and over Those with underlying medical problems like high blood pressure, heart and lung problems, diabetes, obesity or cancer	1	1	0	0	0	1	Ladies due to movements	Keeping rooms well ventilated Avoiding crowds and close contact Wearing a mask, especially when distancing cannot be maintained Coughing into a bent elbow or tissue Regularly cleaning your hands Physical distancing	1	1	1	1	1	1	0
Yes	ALL OF THE ABOVE	0	0	0	1	0	0	0	Headache. Body Weakness, cough.	Loss of taste or smell Headache Sore throat Diarrhoea Chills or dizziness	1	0	0	1	1	0	0	0	1	1	0	0	0		Respiratory failure	1	0	0	0	0	0	0		People aged 60 years and over Those with underlying medical problems like high blood pressure, heart and lung problems, diabetes, obesity or cancer	1	1	0	0	0	0		Physical distancing Wearing a mask, especially when distancing cannot be maintained Keeping rooms well ventilated Avoiding crowds and close contact	1	1	1	1	0	0	0
Yes	Dry cough Fever Other	1	1	0	0	0	0	1	Vomiting	Sore throat Headache Diarrhoea	0	0	0	1	1	0	0	0	1	0	0	0	0		Other	0	0	0	0	0	0	1	Severe headache	Those with underlying medical problems like high blood pressure, heart and lung problems, diabetes, obesity or cancer People aged 60 years and over	1	1	0	0	0	0		Wearing a mask, especially when distancing cannot be maintained Regularly cleaning your hands Coughing into a bent elbow or tissue	0	1	0	0	1	1	0
Yes	Dry cough Fever Fatigue	1	1	1	0	0	0	0	Nasal congestion, kiss of appetite and power.	Loss of taste or smell Nasal congestion Sore throat Headache Muscle or joint pain Diarrhoea	1	1	0	1	1	1	0	0	1	0	0	0	0		Thromboembolism and/or multiorgan failure, including injury of the heart, liver or kidneys Respiratory failure	1	0	0	1	0	0	0		People aged 60 years and over Those with underlying medical problems like high blood pressure, heart and lung problems, diabetes, obesity or cancer	1	1	0	0	0	0		Physical distancing Wearing a mask, especially when distancing cannot be maintained Keeping rooms well ventilated Avoiding crowds and close contact Regularly cleaning your hands Coughing into a bent elbow or tissue	1	1	1	1	1	1	0
Yes	Dry cough Fatigue Fever	1	1	1	0	0	0	0	Difficult in breathing.	Different types of skin rash Loss of taste or smell Sore throat Headache	1	0	0	1	1	0	1	0	0	0	0	0	0		Respiratory failure Sepsis and septic shock Other	1	0	1	0	0	0	1	Severe headache,	People aged 60 years and over Those with underlying medical problems like high blood pressure, heart and lung problems, diabetes, obesity or cancer	1	1	0	0	0	0		Wearing a mask, especially when distancing cannot be maintained Physical distancing Keeping rooms well ventilated Regularly cleaning your hands Avoiding crowds and close contact Coughing into a bent elbow or tissue	1	1	1	1	1	1	0
Yes	Fever Dry cough	1	1	0	0	0	0	0		Chills or dizziness Sore throat Headache	0	0	0	1	1	0	0	0	0	1	0	0	0		Respiratory failure	1	0	0	0	0	0	0		People aged 60 years and over Those with underlying medical problems like high blood pressure, heart and lung problems, diabetes, obesity or cancer	1	1	0	0	0	0		Wearing a mask, especially when distancing cannot be maintained Physical distancing	1	1	0	0	0	0	0
Yes	Fever Dry cough	1	1	0	0	0	0	0		Loss of taste or smell Headache Sore throat	1	0	0	1	1	0	0	0	0	0	0	0	0		Respiratory failure	1	0	0	0	0	0	0		People aged 60 years and over Anyone can get sick with COVID-19 and become seriously ill or die at any age	1	0	1	0	0	0		Wearing a mask, especially when distancing cannot be maintained Regularly cleaning your hands	0	1	0	0	1	0	0
Don't know	Dry cough Fatigue	0	1	1	0	0	0	0		Muscle or joint pain Chills or dizziness	0	0	0	0	0	1	0	0	0	1	0	0	0		Respiratory failure	1	0	0	0	0	0	0		Those with underlying medical problems like high blood pressure, heart and lung problems, diabetes, obesity or cancer Anyone can get sick with COVID-19 and become seriously ill or die at any age	0	1	1	0	0	0		Wearing a mask, especially when distancing cannot be maintained Regularly cleaning your hands	0	1	0	0	1	0	0
Yes	Dry cough Fever Other	1	1	0	0	0	0	1	Headache	Loss of taste or smell Sore throat Nausea or vomiting	1	0	0	1	0	0	0	1	0	0	0	0	0		Respiratory failure	1	0	0	0	0	0	0		Those with underlying medical problems like high blood pressure, heart and lung problems, diabetes, obesity or cancer Anyone can get sick with COVID-19 and become seriously ill or die at any age	0	1	1	0	0	0		Avoiding crowds and close contact	0	0	0	1	0	0	0
Yes	Fatigue Dry cough Fever Other	1	1	1	0	0	0	1	Headache, joint pains, backache	Diarrhoea Muscle or joint pain Sore throat Headache	0	0	0	1	1	1	0	0	1	0	0	0	0		Respiratory failure	1	0	0	0	0	0	0		Other	0	0	0	0	0	1	HIV Patients	Wearing a mask, especially when distancing cannot be maintained Physical distancing Regularly cleaning your hands	1	1	0	0	1	0	0
Yes	Fever Dry cough Other	1	1	0	0	0	0	1	Diarrhoea	Sore throat Headache Nausea or vomiting	0	0	0	1	1	0	0	1	0	0	0	0	0		Respiratory failure	1	0	0	0	0	0	0		Those with underlying medical problems like high blood pressure, heart and lung problems, diabetes, obesity or cancer Anyone can get sick with COVID-19 and become seriously ill or die at any age	0	1	1	0	0	0		Avoiding crowds and close contact Wearing a mask, especially when distancing cannot be maintained	0	1	0	1	0	0	0
Yes	Fever Dry cough	1	1	0	0	0	0	0		Diarrhoea Chills or dizziness Headache Sore throat	0	0	0	1	1	0	0	0	1	1	0	0	0		Respiratory failure	1	0	0	0	0	0	0		People aged 60 years and over Those with underlying medical problems like high blood pressure, heart and lung problems, diabetes, obesity or cancer Anyone can get sick with COVID-19 and become seriously ill or die at any age	1	1	1	0	0	0		Avoiding crowds and close contact Wearing a mask, especially when distancing cannot be maintained	0	1	0	1	0	0	0
Yes	Fever Dry cough	1	1	0	0	0	0	0		Muscle or joint pain Nausea or vomiting Diarrhoea	0	0	0	0	0	1	0	1	1	0	0	0	0		Respiratory failure	1	0	0	0	0	0	0		People aged 60 years and over Anyone can get sick with COVID-19 and become seriously ill or die at any age	1	0	1	0	0	0		Wearing a mask, especially when distancing cannot be maintained Regularly cleaning your hands	0	1	0	0	1	0	0
Yes	Fever Dry cough Other	1	1	0	0	0	0	1	Diarrhoea	Nausea or vomiting Headache Sore throat	0	0	0	1	1	0	0	1	0	0	0	0	0		Other	0	0	0	0	0	0	1	Severe headache	Those with underlying medical problems like high blood pressure, heart and lung problems, diabetes, obesity or cancer Anyone can get sick with COVID-19 and become seriously ill or die at any age	0	1	1	0	0	0		Wearing a mask, especially when distancing cannot be maintained Avoiding crowds and close contact	0	1	0	1	0	0	0
Yes	Fever Dry cough	1	1	0	0	0	0	0		Headache Nausea or vomiting Loss of taste or smell	1	0	0	0	1	0	0	1	0	0	0	0	0		Respiratory failure	1	0	0	0	0	0	0		People aged 60 years and over Those with underlying medical problems like high blood pressure, heart and lung problems, diabetes, obesity or cancer	1	1	0	0	0	0		Wearing a mask, especially when distancing cannot be maintained Avoiding crowds and close contact	0	1	0	1	0	0	0
Yes	Fever Dry cough	1	1	0	0	0	0	0		Headache Diarrhoea Chills or dizziness	0	0	0	0	1	0	0	0	1	1	0	0	0		Respiratory failure	1	0	0	0	0	0	0		Those with underlying medical problems like high blood pressure, heart and lung problems, diabetes, obesity or cancer Anyone can get sick with COVID-19 and become seriously ill or die at any age	0	1	1	0	0	0		Avoiding crowds and close contact Physical distancing Wearing a mask, especially when distancing cannot be maintained	1	1	0	1	0	0	0
Yes	Fever Dry cough Fatigue	1	1	1	0	0	0	0		Loss of taste or smell Sore throat Headache Nausea or vomiting Chills or dizziness	1	0	0	1	1	0	0	1	0	1	0	0	0		Respiratory failure	1	0	0	0	0	0	0		People aged 60 years and over Those with underlying medical problems like high blood pressure, heart and lung problems, diabetes, obesity or cancer Anyone can get sick with COVID-19 and become seriously ill or die at any age	1	1	1	0	0	0		Wearing a mask, especially when distancing cannot be maintained Physical distancing Avoiding crowds and close contact	1	1	0	1	0	0	0
Yes	Fatigue Dry cough Fever	1	1	1	0	0	0	0		Loss of taste or smell Sore throat Headache Muscle or joint pain	1	0	0	1	1	1	0	0	0	0	0	0	0		Respiratory failure	1	0	0	0	0	0	0		People aged 60 years and over Those with underlying medical problems like high blood pressure, heart and lung problems, diabetes, obesity or cancer	1	1	0	0	0	0		Physical distancing Wearing a mask, especially when distancing cannot be maintained	1	1	0	0	0	0	0
Yes	Dry cough Fever	1	1	0	0	0	0	0		Headache Sore throat Diarrhoea	0	0	0	1	1	0	0	0	1	0	0	0	0		Respiratory failure	1	0	0	0	0	0	0		Those with underlying medical problems like high blood pressure, heart and lung problems, diabetes, obesity or cancer Anyone can get sick with COVID-19 and become seriously ill or die at any age	0	1	1	0	0	0		Wearing a mask, especially when distancing cannot be maintained Avoiding crowds and close contact	0	1	0	1	0	0	0
Yes	Fever Dry cough	1	1	0	0	0	0	0		Headache Sore throat Diarrhoea Nausea or vomiting	0	0	0	1	1	0	0	1	1	0	0	0	0		Respiratory failure	1	0	0	0	0	0	0		People aged 60 years and over Anyone can get sick with COVID-19 and become seriously ill or die at any age	1	0	1	0	0	0		Physical distancing Wearing a mask, especially when distancing cannot be maintained	1	1	0	0	0	0	0
Yes	Fever Dry cough	1	1	0	0	0	0	0		Nausea or vomiting Diarrhoea Sore throat	0	0	0	1	0	0	0	1	1	0	0	0	0		Respiratory failure	1	0	0	0	0	0	0		People aged 60 years and over Anyone can get sick with COVID-19 and become seriously ill or die at any age	1	0	1	0	0	0		Wearing a mask, especially when distancing cannot be maintained Avoiding crowds and close contact	0	1	0	1	0	0	0
Yes	Fever Dry cough	1	1	0	0	0	0	0		Headache Sore throat	0	0	0	1	1	0	0	0	0	0	0	0	0		Respiratory failure	1	0	0	0	0	0	0		Those with underlying medical problems like high blood pressure, heart and lung problems, diabetes, obesity or cancer Anyone can get sick with COVID-19 and become seriously ill or die at any age People aged 60 years and over	1	1	1	0	0	0		Wearing a mask, especially when distancing cannot be maintained	0	1	0	0	0	0	0
Yes	Dry cough Fever Fatigue Other	1	1	1	0	0	0	1	Headache	Headache Sore throat Nasal congestion Loss of taste or smell	1	1	0	1	1	0	0	0	0	0	0	0	0		Acute respiratory distress syndrome (ARDS)	0	1	0	0	0	0	0		People aged 60 years and over Those with underlying medical problems like high blood pressure, heart and lung problems, diabetes, obesity or cancer	1	1	0	0	0	0		Regularly cleaning your hands Avoiding crowds and close contact Wearing a mask, especially when distancing cannot be maintained Physical distancing	1	1	0	1	1	0	0
Yes	Dry cough Fever Other	1	1	0	0	0	0	1	Shortness of breath	Muscle or joint pain Other Headache	0	0	0	0	1	1	0	0	0	0	0	0	1	Flue	Acute respiratory distress syndrome (ARDS)	0	1	0	0	0	0	0		People aged 60 years and over Other	1	0	0	0	0	1	The elite	Other Physical distancing Avoiding crowds and close contact Wearing a mask, especially when distancing cannot be maintained Regularly cleaning your hands	1	1	0	1	1	0	0
Yes	Fever Dry cough Fatigue	1	1	1	0	0	0	0		Headache Sore throat	0	0	0	1	1	0	0	0	0	0	0	0	0		Acute respiratory distress syndrome (ARDS)	0	1	0	0	0	0	0		People aged 60 years and over	1	0	0	0	0	0		Wearing a mask, especially when distancing cannot be maintained Regularly cleaning your hands Keeping rooms well ventilated Avoiding crowds and close contact	0	1	1	1	1	0	0
Yes	Dry cough	0	1	0	0	0	0	0		Headache Sore throat Muscle or joint pain	0	0	0	1	1	1	0	0	0	0	0	0	0		Thromboembolism and/or multiorgan failure, including injury of the heart, liver or kidneys	0	0	0	1	0	0	0		ALL OF THE ABOVE	0	0	0	1	0	0		Physical distancing Keeping rooms well ventilated Avoiding crowds and close contact Regularly cleaning your hands Coughing into a bent elbow or tissue	1	0	1	1	1	1	0
Yes	ALL OF THE ABOVE	0	0	0	1	0	0	0		Loss of taste or smell Headache Sore throat Diarrhoea	1	0	0	1	1	0	0	0	1	0	0	0	0		Acute respiratory distress syndrome (ARDS)	0	1	0	0	0	0	0		ALL OF THE ABOVE	0	0	0	1	0	0		Physical distancing Regularly cleaning your hands Wearing a mask, especially when distancing cannot be maintained	1	1	0	0	1	0	0
Yes	Dry cough	0	1	0	0	0	0	0		Headache	0	0	0	0	1	0	0	0	0	0	0	0	0	Loss of Weight	Acute respiratory distress syndrome (ARDS)	0	1	0	0	0	0	0		Other	0	0	0	0	0	1	Public servants	Regularly cleaning your hands Keeping rooms well ventilated Check local advice where you live and work	0	0	1	0	1	0	1
Yes	Fever Dry cough	1	1	0	0	0	0	0		Sore throat Headache Muscle or joint pain Diarrhoea	0	0	0	1	1	1	0	0	1	0	0	0	0		Acute respiratory distress syndrome (ARDS)	0	1	0	0	0	0	0		People aged 60 years and over Anyone can get sick with COVID-19 and become seriously ill or die at any age Those with underlying medical problems like high blood pressure, heart and lung problems, diabetes, obesity or cancer	1	1	1	0	0	0		Keeping rooms well ventilated Wearing a mask, especially when distancing cannot be maintained Physical distancing Avoiding crowds and close contact Coughing into a bent elbow or tissue	1	1	1	1	0	1	0
Yes	Dry cough Fever	1	1	0	0	0	0	0		Loss of taste or smell Sore throat Headache Muscle or joint pain Different types of skin rash	1	0	0	1	1	1	1	0	0	0	0	0	0		Respiratory failure	1	0	0	0	0	0	0		People aged 60 years and over Those with underlying medical problems like high blood pressure, heart and lung problems, diabetes, obesity or cancer	1	1	0	0	0	0		Physical distancing Wearing a mask, especially when distancing cannot be maintained Keeping rooms well ventilated Avoiding crowds and close contact Regularly cleaning your hands	1	1	1	1	1	0	0
Yes	ALL OF THE ABOVE	0	0	0	1	0	0	0		Chills or dizziness Different types of skin rash Headache Nasal congestion Loss of taste or smell	1	1	0	0	1	0	1	0	0	1	0	0	0		Acute respiratory distress syndrome (ARDS) Respiratory failure	1	1	0	0	0	0	0		People aged 60 years and over Those with underlying medical problems like high blood pressure, heart and lung problems, diabetes, obesity or cancer Anyone can get sick with COVID-19 and become seriously ill or die at any age	1	1	1	0	0	0		Physical distancing Wearing a mask, especially when distancing cannot be maintained Keeping rooms well ventilated Avoiding crowds and close contact Regularly cleaning your hands Coughing into a bent elbow or tissue	1	1	1	1	1	1	0
Yes	Fatigue Dry cough	0	1	1	0	0	0	0		Loss of taste or smell Conjunctivitis (also known as red eyes) Sore throat Headache Muscle or joint pain	1	0	1	1	1	1	0	0	0	0	0	0	0		Respiratory failure	1	0	0	0	0	0	0		People aged 60 years and over Those with underlying medical problems like high blood pressure, heart and lung problems, diabetes, obesity or cancer Anyone can get sick with COVID-19 and become seriously ill or die at any age	1	1	1	0	0	0		Physical distancing Avoiding crowds and close contact Wearing a mask, especially when distancing cannot be maintained Regularly cleaning your hands Coughing into a bent elbow or tissue	1	1	0	1	1	1	0
Yes	ALL OF THE ABOVE	0	0	0	1	0	0	0		Chills or dizziness Diarrhoea Muscle or joint pain Conjunctivitis (also known as red eyes) Loss of taste or smell Headache	1	0	1	0	1	1	0	0	1	1	0	0	0		Thromboembolism and/or multiorgan failure, including injury of the heart, liver or kidneys	0	0	0	1	0	0	0		Anyone can get sick with COVID-19 and become seriously ill or die at any age Those with underlying medical problems like high blood pressure, heart and lung problems, diabetes, obesity or cancer	0	1	1	0	0	0		Physical distancing Wearing a mask, especially when distancing cannot be maintained Coughing into a bent elbow or tissue Regularly cleaning your hands Check local advice where you live and work	1	1	0	0	1	1	1
Yes	Fever Other	1	0	0	0	0	0	1	Headache flue	Loss of taste or smell Sore throat Headache Muscle or joint pain Nasal congestion Conjunctivitis (also known as red eyes) Other	1	1	1	1	1	1	0	0	0	0	0	0	1	Loss of appetite	Acute respiratory distress syndrome (ARDS) Thromboembolism and/or multiorgan failure, including injury of the heart, liver or kidneys	0	1	0	1	0	0	0		People aged 60 years and over Those with underlying medical problems like high blood pressure, heart and lung problems, diabetes, obesity or cancer Anyone can get sick with COVID-19 and become seriously ill or die at any age Other	1	1	1	0	0	1	Travelling and work related	Physical distancing Wearing a mask, especially when distancing cannot be maintained Keeping rooms well ventilated Avoiding crowds and close contact Regularly cleaning your hands Check local advice where you live and work	1	1	1	1	1	0	1
Yes	ALL OF THE ABOVE	0	0	0	1	0	0	0		Chills or dizziness Diarrhoea Nausea or vomiting Headache Muscle or joint pain	0	0	0	0	1	1	0	1	1	1	0	0	0		Respiratory failure Thromboembolism and/or multiorgan failure, including injury of the heart, liver or kidneys	1	0	0	1	0	0	0		People aged 60 years and over Those with underlying medical problems like high blood pressure, heart and lung problems, diabetes, obesity or cancer	1	1	0	0	0	0		Coughing into a bent elbow or tissue Regularly cleaning your hands Avoiding crowds and close contact	0	0	0	1	1	1	0
Yes	Dry cough Fever	1	1	0	0	0	0	0		Headache Muscle or joint pain Diarrhoea	0	0	0	0	1	1	0	0	1	0	0	0	0		Respiratory failure	1	0	0	0	0	0	0		Those with underlying medical problems like high blood pressure, heart and lung problems, diabetes, obesity or cancer Anyone can get sick with COVID-19 and become seriously ill or die at any age	0	1	1	0	0	0		Wearing a mask, especially when distancing cannot be maintained Physical distancing	1	1	0	0	0	0	0
Yes	Dry cough	0	1	0	0	0	0	0		Headache Muscle or joint pain	0	0	0	0	1	1	0	0	0	0	0	0	0		Respiratory failure	1	0	0	0	0	0	0		Those with underlying medical problems like high blood pressure, heart and lung problems, diabetes, obesity or cancer Anyone can get sick with COVID-19 and become seriously ill or die at any age	0	1	1	0	0	0		Wearing a mask, especially when distancing cannot be maintained	0	1	0	0	0	0	0
Don't know	Dry cough Fatigue	0	1	1	0	0	0	0		Sore throat Headache Chills or dizziness	0	0	0	1	1	0	0	0	0	1	0	0	0		Respiratory failure	1	0	0	0	0	0	0		Those with underlying medical problems like high blood pressure, heart and lung problems, diabetes, obesity or cancer People aged 60 years and over	1	1	0	0	0	0		Wearing a mask, especially when distancing cannot be maintained Physical distancing	1	1	0	0	0	0	0
Yes	Dry cough Fever	1	1	0	0	0	0	0		Loss of taste or smell Nasal congestion Sore throat Headache	1	1	0	1	1	0	0	0	0	0	0	0	0		Respiratory failure	1	0	0	0	0	0	0		People aged 60 years and over Those with underlying medical problems like high blood pressure, heart and lung problems, diabetes, obesity or cancer	1	1	0	0	0	0		Keeping rooms well ventilated Wearing a mask, especially when distancing cannot be maintained Regularly cleaning your hands	0	1	1	0	1	0	0
Yes	ALL OF THE ABOVE	0	0	0	1	0	0	0		Headache Diarrhoea	0	0	0	0	1	0	0	0	1	0	0	0	0		Respiratory failure Sepsis and septic shock	1	0	1	0	0	0	0		ALL OF THE ABOVE	0	0	0	1	0	0		Physical distancing Wearing a mask, especially when distancing cannot be maintained Avoiding crowds and close contact Regularly cleaning your hands Coughing into a bent elbow or tissue	1	1	0	1	1	1	0
Yes	Dry cough Fatigue Fever	1	1	1	0	0	0	0		Sore throat Headache Diarrhoea	0	0	0	1	1	0	0	0	1	0	0	0	0		Respiratory failure	1	0	0	0	0	0	0		People aged 60 years and over Those with underlying medical problems like high blood pressure, heart and lung problems, diabetes, obesity or cancer	1	1	0	0	0	0		Wearing a mask, especially when distancing cannot be maintained	0	1	0	0	0	0	0
Yes	Dry cough Fever	1	1	0	0	0	0	0		Headache Sore throat Loss of taste or smell	1	0	0	1	1	0	0	0	0	0	0	0	0		Respiratory failure	1	0	0	0	0	0	0		Those with underlying medical problems like high blood pressure, heart and lung problems, diabetes, obesity or cancer Anyone can get sick with COVID-19 and become seriously ill or die at any age	0	1	1	0	0	0		Wearing a mask, especially when distancing cannot be maintained Physical distancing	1	1	0	0	0	0	0
Yes	Fever Fatigue	1	0	1	0	0	0	0		Headache Sore throat Loss of taste or smell	1	0	0	1	1	0	0	0	0	0	0	0	0		Respiratory failure	1	0	0	0	0	0	0		Those with underlying medical problems like high blood pressure, heart and lung problems, diabetes, obesity or cancer People aged 60 years and over	1	1	0	0	0	0		Wearing a mask, especially when distancing cannot be maintained	0	1	0	0	0	0	0
Yes	ALL OF THE ABOVE	0	0	0	1	0	0	0		Loss of taste or smell Sore throat Headache Diarrhoea	1	0	0	1	1	0	0	0	1	0	0	0	0		Respiratory failure Thromboembolism and/or multiorgan failure, including injury of the heart, liver or kidneys	1	0	0	1	0	0	0		Those with underlying medical problems like high blood pressure, heart and lung problems, diabetes, obesity or cancer People aged 60 years and over	1	1	0	0	0	0		Physical distancing Wearing a mask, especially when distancing cannot be maintained Keeping rooms well ventilated Avoiding crowds and close contact Regularly cleaning your hands	1	1	1	1	1	0	0
Yes	ALL OF THE ABOVE	0	0	0	1	0	0	0		Loss of taste or smell Nasal congestion Headache Muscle or joint pain	1	1	0	0	1	1	0	0	0	0	0	0	0		Respiratory failure Thromboembolism and/or multiorgan failure, including injury of the heart, liver or kidneys	1	0	0	1	0	0	0		People aged 60 years and over Those with underlying medical problems like high blood pressure, heart and lung problems, diabetes, obesity or cancer	1	1	0	0	0	0		Wearing a mask, especially when distancing cannot be maintained Physical distancing Keeping rooms well ventilated Avoiding crowds and close contact Regularly cleaning your hands Coughing into a bent elbow or tissue	1	1	1	1	1	1	0
Yes	ALL OF THE ABOVE	0	0	0	1	0	0	0		Loss of taste or smell Sore throat Headache	1	0	0	1	1	0	0	0	0	0	0	0	0		Respiratory failure Acute respiratory distress syndrome (ARDS)	1	1	0	0	0	0	0		People aged 60 years and over Those with underlying medical problems like high blood pressure, heart and lung problems, diabetes, obesity or cancer	1	1	0	0	0	0		Physical distancing Wearing a mask, especially when distancing cannot be maintained Keeping rooms well ventilated Regularly cleaning your hands	1	1	1	0	1	0	0
Yes	ALL OF THE ABOVE	0	0	0	1	0	0	0		Chills or dizziness Nausea or vomiting Diarrhoea	0	0	0	0	0	0	0	1	1	1	0	0	0		Respiratory failure Acute respiratory distress syndrome (ARDS)	1	1	0	0	0	0	0		People aged 60 years and over Those with underlying medical problems like high blood pressure, heart and lung problems, diabetes, obesity or cancer	1	1	0	0	0	0		Physical distancing Wearing a mask, especially when distancing cannot be maintained Keeping rooms well ventilated Avoiding crowds and close contact Regularly cleaning your hands	1	1	1	1	1	0	0
Yes	Fever Dry cough	1	1	0	0	0	0	0		Loss of taste or smell Nasal congestion Sore throat Headache	1	1	0	1	1	0	0	0	0	0	0	0	0		Respiratory failure Sepsis and septic shock Thromboembolism and/or multiorgan failure, including injury of the heart, liver or kidneys	1	0	1	1	0	0	0		People aged 60 years and over Those with underlying medical problems like high blood pressure, heart and lung problems, diabetes, obesity or cancer	1	1	0	0	0	0		Physical distancing Wearing a mask, especially when distancing cannot be maintained Keeping rooms well ventilated Avoiding crowds and close contact Regularly cleaning your hands Coughing into a bent elbow or tissue	1	1	1	1	1	1	0
Yes	Dry cough Fever	1	1	0	0	0	0	0		Loss of taste or smell Headache Sore throat	1	0	0	1	1	0	0	0	0	0	0	0	0		Respiratory failure Thromboembolism and/or multiorgan failure, including injury of the heart, liver or kidneys	1	0	0	1	0	0	0		People aged 60 years and over Those with underlying medical problems like high blood pressure, heart and lung problems, diabetes, obesity or cancer	1	1	0	0	0	0		Physical distancing Wearing a mask, especially when distancing cannot be maintained Keeping rooms well ventilated Regularly cleaning your hands	1	1	1	0	1	0	0
Yes	Fatigue Fever	1	0	1	0	0	0	0		Loss of taste or smell Muscle or joint pain Nausea or vomiting	1	0	0	0	0	1	0	1	0	0	0	0	0		Respiratory failure Thromboembolism and/or multiorgan failure, including injury of the heart, liver or kidneys	1	0	0	1	0	0	0		People aged 60 years and over Those with underlying medical problems like high blood pressure, heart and lung problems, diabetes, obesity or cancer	1	1	0	0	0	0		Physical distancing Wearing a mask, especially when distancing cannot be maintained Keeping rooms well ventilated Avoiding crowds and close contact Regularly cleaning your hands	1	1	1	1	1	0	0
Yes	Fever Dry cough	1	1	0	0	0	0	0		Loss of taste or smell Diarrhoea	1	0	0	0	0	0	0	0	1	0	0	0	0		Respiratory failure Acute respiratory distress syndrome (ARDS) Thromboembolism and/or multiorgan failure, including injury of the heart, liver or kidneys	1	1	0	1	0	0	0		People aged 60 years and over Those with underlying medical problems like high blood pressure, heart and lung problems, diabetes, obesity or cancer	1	1	0	0	0	0		Physical distancing Wearing a mask, especially when distancing cannot be maintained Keeping rooms well ventilated	1	1	1	0	0	0	0
Yes	Fever Dry cough	1	1	0	0	0	0	0		Loss of taste or smell Sore throat Headache	1	0	0	1	1	0	0	0	0	0	0	0	0		Respiratory failure Thromboembolism and/or multiorgan failure, including injury of the heart, liver or kidneys	1	0	0	1	0	0	0		People aged 60 years and over Those with underlying medical problems like high blood pressure, heart and lung problems, diabetes, obesity or cancer	1	1	0	0	0	0		Physical distancing Wearing a mask, especially when distancing cannot be maintained Keeping rooms well ventilated Avoiding crowds and close contact Regularly cleaning your hands Coughing into a bent elbow or tissue	1	1	1	1	1	1	0
Yes	ALL OF THE ABOVE	0	0	0	1	0	0	0		Headache Sore throat Loss of taste or smell Nasal congestion Diarrhoea	1	1	0	1	1	0	0	0	1	0	0	0	0		Respiratory failure Thromboembolism and/or multiorgan failure, including injury of the heart, liver or kidneys	1	0	0	1	0	0	0		People aged 60 years and over Those with underlying medical problems like high blood pressure, heart and lung problems, diabetes, obesity or cancer	1	1	0	0	0	0		Physical distancing Wearing a mask, especially when distancing cannot be maintained Keeping rooms well ventilated Avoiding crowds and close contact Regularly cleaning your hands	1	1	1	1	1	0	0
Yes	Dry cough	0	1	0	0	0	0	0		Sore throat Headache	0	0	0	1	1	0	0	0	0	0	0	0	0		Respiratory failure	1	0	0	0	0	0	0		Those with underlying medical problems like high blood pressure, heart and lung problems, diabetes, obesity or cancer	0	1	0	0	0	0		Physical distancing Wearing a mask, especially when distancing cannot be maintained Keeping rooms well ventilated	1	1	1	0	0	0	0
Yes	Dry cough	0	1	0	0	0	0	0		Diarrhoea Chills or dizziness	0	0	0	0	0	0	0	0	1	1	0	0	0		Respiratory failure	1	0	0	0	0	0	0		People aged 60 years and over Those with underlying medical problems like high blood pressure, heart and lung problems, diabetes, obesity or cancer	1	1	0	0	0	0		Wearing a mask, especially when distancing cannot be maintained Physical distancing Coughing into a bent elbow or tissue	1	1	0	0	0	1	0
Yes	Dry cough	0	1	0	0	0	0	0		Loss of taste or smell Sore throat Nasal congestion	1	1	0	1	0	0	0	0	0	0	0	0	0		Respiratory failure Thromboembolism and/or multiorgan failure, including injury of the heart, liver or kidneys	1	0	0	1	0	0	0		People aged 60 years and over	1	0	0	0	0	0		Physical distancing Wearing a mask, especially when distancing cannot be maintained Keeping rooms well ventilated	1	1	1	0	0	0	0
Yes	Fever	1	0	0	0	0	0	0		Nasal congestion Sore throat Headache	0	1	0	1	1	0	0	0	0	0	0	0	0		Respiratory failure Thromboembolism and/or multiorgan failure, including injury of the heart, liver or kidneys	1	0	0	1	0	0	0		Those with underlying medical problems like high blood pressure, heart and lung problems, diabetes, obesity or cancer People aged 60 years and over	1	1	0	0	0	0		Physical distancing Wearing a mask, especially when distancing cannot be maintained Keeping rooms well ventilated Avoiding crowds and close contact Regularly cleaning your hands Coughing into a bent elbow or tissue Check local advice where you live and work DO ALL OF THE ABOVE	1	1	1	1	1	1	1
Yes	ALL OF THE ABOVE	0	0	0	1	0	0	0		Muscle or joint pain Nausea or vomiting Diarrhoea Chills or dizziness Headache Sore throat Loss of taste or smell	1	0	0	1	1	1	0	1	1	1	0	0	0		Respiratory failure Sepsis and septic shock Thromboembolism and/or multiorgan failure, including injury of the heart, liver or kidneys	1	0	1	1	0	0	0		People aged 60 years and over Those with underlying medical problems like high blood pressure, heart and lung problems, diabetes, obesity or cancer Anyone can get sick with COVID-19 and become seriously ill or die at any age	1	1	1	0	0	0		Physical distancing Avoiding crowds and close contact Regularly cleaning your hands	1	0	0	1	1	0	0
Yes	Fever	1	0	0	0	0	0	0		Loss of taste or smell Headache	1	0	0	0	1	0	0	0	0	0	0	0	0		Respiratory failure	1	0	0	0	0	0	0		People aged 60 years and over Those with underlying medical problems like high blood pressure, heart and lung problems, diabetes, obesity or cancer	1	1	0	0	0	0		Wearing a mask, especially when distancing cannot be maintained	0	1	0	0	0	0	0
Yes	Fever	1	0	0	0	0	0	0		Sore throat	0	0	0	1	0	0	0	0	0	0	0	0	0		Respiratory failure	1	0	0	0	0	0	0		People aged 60 years and over Those with underlying medical problems like high blood pressure, heart and lung problems, diabetes, obesity or cancer	1	1	0	0	0	0		Physical distancing Wearing a mask, especially when distancing cannot be maintained	1	1	0	0	0	0	0
Yes	Fever Dry cough	1	1	0	0	0	0	0		Loss of taste or smell Sore throat Headache	1	0	0	1	1	0	0	0	0	0	0	0	0		Respiratory failure	1	0	0	0	0	0	0		People aged 60 years and over Those with underlying medical problems like high blood pressure, heart and lung problems, diabetes, obesity or cancer	1	1	0	0	0	0		Physical distancing Wearing a mask, especially when distancing cannot be maintained Keeping rooms well ventilated Regularly cleaning your hands	1	1	1	0	1	0	0
Yes	Dry cough Fever	1	1	0	0	0	0	0		Diarrhoea Headache Sore throat	0	0	0	1	1	0	0	0	1	0	0	0	0		Respiratory failure	1	0	0	0	0	0	0		People aged 60 years and over Those with underlying medical problems like high blood pressure, heart and lung problems, diabetes, obesity or cancer	1	1	0	0	0	0		Wearing a mask, especially when distancing cannot be maintained Physical distancing	1	1	0	0	0	0	0
Don't know	Dry cough Fever	1	1	0	0	0	0	0		Loss of taste or smell Headache Sore throat	1	0	0	1	1	0	0	0	0	0	0	0	0		Respiratory failure	1	0	0	0	0	0	0		Those with underlying medical problems like high blood pressure, heart and lung problems, diabetes, obesity or cancer People aged 60 years and over	1	1	0	0	0	0		Physical distancing Wearing a mask, especially when distancing cannot be maintained	1	1	0	0	0	0	0
Yes	Dry cough Fever	1	1	0	0	0	0	0		Loss of taste or smell Headache Nausea or vomiting Diarrhoea	1	0	0	0	1	0	0	1	1	0	0	0	0		Respiratory failure	1	0	0	0	0	0	0		Anyone can get sick with COVID-19 and become seriously ill or die at any age Those with underlying medical problems like high blood pressure, heart and lung problems, diabetes, obesity or cancer	0	1	1	0	0	0		Wearing a mask, especially when distancing cannot be maintained Physical distancing	1	1	0	0	0	0	0
Yes	Fever Dry cough	1	1	0	0	0	0	0		Loss of taste or smell Headache Nausea or vomiting	1	0	0	0	1	0	0	1	0	0	0	0	0		Respiratory failure	1	0	0	0	0	0	0		Those with underlying medical problems like high blood pressure, heart and lung problems, diabetes, obesity or cancer Anyone can get sick with COVID-19 and become seriously ill or die at any age	0	1	1	0	0	0		Physical distancing Wearing a mask, especially when distancing cannot be maintained	1	1	0	0	0	0	0
Yes	Dry cough Fever	1	1	0	0	0	0	0		Sore throat Headache Nausea or vomiting	0	0	0	1	1	0	0	1	0	0	0	0	0		NONE OF THE ABOVE Other	0	0	0	0	0	1	1	Headache & Diarrhoea	Those with underlying medical problems like high blood pressure, heart and lung problems, diabetes, obesity or cancer Anyone can get sick with COVID-19 and become seriously ill or die at any age	0	1	1	0	0	0		Wearing a mask, especially when distancing cannot be maintained Physical distancing	1	1	0	0	0	0	0
Yes	Fever Dry cough	1	1	0	0	0	0	0		Nasal congestion Muscle or joint pain Nausea or vomiting Sore throat	0	1	0	1	0	1	0	1	0	0	0	0	0		Respiratory failure	1	0	0	0	0	0	0		Those with underlying medical problems like high blood pressure, heart and lung problems, diabetes, obesity or cancer People aged 60 years and over	1	1	0	0	0	0		Wearing a mask, especially when distancing cannot be maintained	0	1	0	0	0	0	0
Yes	Dry cough Fever Fatigue	1	1	1	0	0	0	0	Headache, body weakness,	Chills or dizziness Diarrhoea	0	0	0	0	0	0	0	0	1	1	0	0	0		Respiratory failure Thromboembolism and/or multiorgan failure, including injury of the heart, liver or kidneys	1	0	0	1	0	0	0		People aged 60 years and over Those with underlying medical problems like high blood pressure, heart and lung problems, diabetes, obesity or cancer	1	1	0	0	0	0	Pregnant mothers,	Wearing a mask, especially when distancing cannot be maintained Physical distancing Regularly cleaning your hands Keeping rooms well ventilated	1	1	1	0	1	0	0
Yes	Fever Other	1	0	0	0	0	0	1	Flue headache	Loss of taste or smell Nasal congestion Conjunctivitis (also known as red eyes) Sore throat Headache Muscle or joint pain	1	1	1	1	1	1	0	0	0	0	0	0	0		Acute respiratory distress syndrome (ARDS)	0	1	0	0	0	0	0		Those with underlying medical problems like high blood pressure, heart and lung problems, diabetes, obesity or cancer People aged 60 years and over	1	1	0	0	0	0		Wearing a mask, especially when distancing cannot be maintained Regularly cleaning your hands Avoiding crowds and close contact	0	1	0	1	1	0	0
Yes	ALL OF THE ABOVE	0	0	0	1	0	0	0		Nasal congestion	0	1	0	0	0	0	0	0	0	0	0	0	0		Respiratory failure	1	0	0	0	0	0	0		Those with underlying medical problems like high blood pressure, heart and lung problems, diabetes, obesity or cancer	0	1	0	0	0	0		DO ALL OF THE ABOVE	0	0	0	0	0	0	0
Yes	Dry cough	0	1	0	0	0	0	0		Loss of taste or smell Sore throat Headache	1	0	0	1	1	0	0	0	0	0	0	0	0		Acute respiratory distress syndrome (ARDS)	0	1	0	0	0	0	0		People aged 60 years and over Anyone can get sick with COVID-19 and become seriously ill or die at any age	1	0	1	0	0	0		Physical distancing Wearing a mask, especially when distancing cannot be maintained Avoiding crowds and close contact Coughing into a bent elbow or tissue Regularly cleaning your hands	1	1	0	1	1	1	0
Yes	Fever Dry cough	1	1	0	0	0	0	0		Loss of taste or smell Sore throat Headache Nausea or vomiting	1	0	0	1	1	0	0	1	0	0	0	0	0		Acute respiratory distress syndrome (ARDS)	0	1	0	0	0	0	0		People aged 60 years and over Anyone can get sick with COVID-19 and become seriously ill or die at any age	1	0	1	0	0	0		Wearing a mask, especially when distancing cannot be maintained Regularly cleaning your hands Coughing into a bent elbow or tissue	0	1	0	0	1	1	0
Yes	Dry cough Fever Fatigue	1	1	1	0	0	0	0		Nasal congestion Sore throat Headache Diarrhoea	0	1	0	1	1	0	0	0	1	0	0	0	0		Acute respiratory distress syndrome (ARDS) Thromboembolism and/or multiorgan failure, including injury of the heart, liver or kidneys	0	1	0	1	0	0	0		People aged 60 years and over Those with underlying medical problems like high blood pressure, heart and lung problems, diabetes, obesity or cancer Anyone can get sick with COVID-19 and become seriously ill or die at any age	1	1	1	0	0	0		Physical distancing Keeping rooms well ventilated Wearing a mask, especially when distancing cannot be maintained Avoiding crowds and close contact Regularly cleaning your hands Coughing into a bent elbow or tissue	1	1	1	1	1	1	0
Yes	Fatigue	0	0	1	0	0	0	0		Loss of taste or smell Sore throat Headache Diarrhoea	1	0	0	1	1	0	0	0	1	0	0	0	0		Acute respiratory distress syndrome (ARDS)	0	1	0	0	0	0	0		ALL OF THE ABOVE	0	0	0	1	0	0		Wearing a mask, especially when distancing cannot be maintained Physical distancing Avoiding crowds and close contact Regularly cleaning your hands Coughing into a bent elbow or tissue Check local advice where you live and work	1	1	0	1	1	1	1
Yes	Dry cough Other Fever	1	1	0	0	0	0	1	Headache	Loss of taste or smell Nasal congestion Headache Chills or dizziness Other	1	1	0	0	1	0	0	0	0	1	0	0	1	Loss of appetite	Thromboembolism and/or multiorgan failure, including injury of the heart, liver or kidneys	0	0	0	1	0	0	0		People aged 60 years and over Other	1	0	0	0	0	1	Under 5	Wearing a mask, especially when distancing cannot be maintained Avoiding crowds and close contact Regularly cleaning your hands	0	1	0	1	1	0	0
Yes	Other	0	0	0	0	0	0	1	Flue	Diarrhoea Muscle or joint pain Other	0	0	0	0	0	1	0	0	1	0	0	0	1	Coughing	Acute respiratory distress syndrome (ARDS)	0	1	0	0	0	0	0		Other People aged 60 years and over	1	0	0	0	0	1	Public servants	Regularly cleaning your hands Wearing a mask, especially when distancing cannot be maintained	0	1	0	0	1	0	0
Yes	Dry cough	0	1	0	0	0	0	0		Other Headache Nasal congestion Chills or dizziness Muscle or joint pain	0	1	0	0	1	1	0	0	0	1	0	0	1	Chest pain	Acute respiratory distress syndrome (ARDS)	0	1	0	0	0	0	0		Anyone can get sick with COVID-19 and become seriously ill or die at any age	0	0	1	0	0	0		Wearing a mask, especially when distancing cannot be maintained Physical distancing Regularly cleaning your hands	1	1	0	0	1	0	0
Yes	Dry cough Fever	1	1	0	0	0	0	0		Loss of taste or smell Nasal congestion Sore throat Other Muscle or joint pain Chills or dizziness	1	1	0	1	0	1	0	0	0	1	0	0	1	Flue	Acute respiratory distress syndrome (ARDS)	0	1	0	0	0	0	0		People aged 60 years and over	1	0	0	0	0	0		Wearing a mask, especially when distancing cannot be maintained Regularly cleaning your hands Physical distancing	1	1	0	0	1	0	0
Yes	Other Fever	1	0	0	0	0	0	1	Head	Headache Chills or dizziness Other Loss of taste or smell	1	0	0	0	1	0	0	0	0	1	0	0	1	Loss of appetite	Acute respiratory distress syndrome (ARDS)	0	1	0	0	0	0	0		People aged 60 years and over Those with underlying medical problems like high blood pressure, heart and lung problems, diabetes, obesity or cancer	1	1	0	0	0	0		Physical distancing Wearing a mask, especially when distancing cannot be maintained Other Regularly cleaning your hands Keeping rooms well ventilated Coughing into a bent elbow or tissue Avoiding crowds and close contact	1	1	1	1	1	1	0
Yes	Dry cough Fever	1	1	0	0	0	0	0		Loss of taste or smell Nasal congestion Conjunctivitis (also known as red eyes) Sore throat Headache Muscle or joint pain Chills or dizziness	1	1	1	1	1	1	0	0	0	1	0	0	0		Acute respiratory distress syndrome (ARDS) Sepsis and septic shock	0	1	1	0	0	0	0		People aged 60 years and over Those with underlying medical problems like high blood pressure, heart and lung problems, diabetes, obesity or cancer Anyone can get sick with COVID-19 and become seriously ill or die at any age Other	1	1	1	0	0	1	Travellers	Physical distancing Wearing a mask, especially when distancing cannot be maintained Avoiding crowds and close contact Coughing into a bent elbow or tissue Check local advice where you live and work	1	1	0	1	0	1	1
Yes	Dry cough Fever	1	1	0	0	0	0	0		Loss of taste or smell Nasal congestion Sore throat Headache Diarrhoea	1	1	0	1	1	0	0	0	1	0	0	0	0		Respiratory failure Thromboembolism and/or multiorgan failure, including injury of the heart, liver or kidneys	1	0	0	1	0	0	0		People aged 60 years and over Those with underlying medical problems like high blood pressure, heart and lung problems, diabetes, obesity or cancer Anyone can get sick with COVID-19 and become seriously ill or die at any age	1	1	1	0	0	0		DO ALL OF THE ABOVE	0	0	0	0	0	0	0
Yes	Dry cough	0	1	0	0	0	0	0		Nasal congestion Loss of taste or smell Sore throat Headache Nausea or vomiting	1	1	0	1	1	0	0	1	0	0	0	0	0		Thromboembolism and/or multiorgan failure, including injury of the heart, liver or kidneys	0	0	0	1	0	0	0		People aged 60 years and over Those with underlying medical problems like high blood pressure, heart and lung problems, diabetes, obesity or cancer Anyone can get sick with COVID-19 and become seriously ill or die at any age	1	1	1	0	0	0		Physical distancing Wearing a mask, especially when distancing cannot be maintained Avoiding crowds and close contact Coughing into a bent elbow or tissue Check local advice where you live and work Regularly cleaning your hands	1	1	0	1	1	1	1
Yes	ALL OF THE ABOVE	0	0	0	1	0	0	0		Loss of taste or smell Muscle or joint pain Nasal congestion Headache Nausea or vomiting Diarrhoea	1	1	0	0	1	1	0	1	1	0	0	0	0		Acute respiratory distress syndrome (ARDS)	0	1	0	0	0	0	0		ALL OF THE ABOVE	0	0	0	1	0	0		DO ALL OF THE ABOVE	0	0	0	0	0	0	0
Yes	Dry cough Fever	1	1	0	0	0	0	0		Loss of taste or smell Nasal congestion Headache Muscle or joint pain Different types of skin rash Diarrhoea Chills or dizziness	1	1	0	0	1	1	1	0	1	1	0	0	0		Respiratory failure Acute respiratory distress syndrome (ARDS)	1	1	0	0	0	0	0		ALL OF THE ABOVE	0	0	0	1	0	0		DO ALL OF THE ABOVE	0	0	0	0	0	0	0
Yes	Dry cough Fever Fatigue	1	1	1	0	0	0	0		Chills or dizziness Headache Sore throat	0	0	0	1	1	0	0	0	0	1	0	0	0		Respiratory failure	1	0	0	0	0	0	0		People aged 60 years and over Those with underlying medical problems like high blood pressure, heart and lung problems, diabetes, obesity or cancer Anyone can get sick with COVID-19 and become seriously ill or die at any age	1	1	1	0	0	0		Wearing a mask, especially when distancing cannot be maintained Physical distancing	1	1	0	0	0	0	0
Yes	Fever Dry cough Fatigue	1	1	1	0	0	0	0		Sore throat Headache Nausea or vomiting	0	0	0	1	1	0	0	1	0	0	0	0	0		Respiratory failure	1	0	0	0	0	0	0		Those with underlying medical problems like high blood pressure, heart and lung problems, diabetes, obesity or cancer Anyone can get sick with COVID-19 and become seriously ill or die at any age	0	1	1	0	0	0		Physical distancing Wearing a mask, especially when distancing cannot be maintained	1	1	0	0	0	0	0
Yes	Fever Dry cough Fatigue	1	1	1	0	0	0	0		Sore throat Headache Diarrhoea	0	0	0	1	1	0	0	0	1	0	0	0	0		Respiratory failure	1	0	0	0	0	0	0		People aged 60 years and over Those with underlying medical problems like high blood pressure, heart and lung problems, diabetes, obesity or cancer	1	1	0	0	0	0		Physical distancing Wearing a mask, especially when distancing cannot be maintained	1	1	0	0	0	0	0
Yes	Dry cough Fever	1	1	0	0	0	0	0		Loss of taste or smell Nausea or vomiting Chills or dizziness	1	0	0	0	0	0	0	1	0	1	0	0	0		Respiratory failure	1	0	0	0	0	0	0		Anyone can get sick with COVID-19 and become seriously ill or die at any age	0	0	1	0	0	0		Physical distancing Wearing a mask, especially when distancing cannot be maintained	1	1	0	0	0	0	0
Yes	Fever Dry cough	1	1	0	0	0	0	0		Loss of taste or smell Headache Muscle or joint pain	1	0	0	0	1	1	0	0	0	0	0	0	0		Respiratory failure	1	0	0	0	0	0	0		People aged 60 years and over Those with underlying medical problems like high blood pressure, heart and lung problems, diabetes, obesity or cancer	1	1	0	0	0	0		Physical distancing Wearing a mask, especially when distancing cannot be maintained	1	1	0	0	0	0	0
Yes	Fever	1	0	0	0	0	0	0		Loss of taste or smell Nasal congestion Nausea or vomiting Headache	1	1	0	0	1	0	0	1	0	0	0	0	0		Respiratory failure	1	0	0	0	0	0	0		Anyone can get sick with COVID-19 and become seriously ill or die at any age	0	0	1	0	0	0		Physical distancing Wearing a mask, especially when distancing cannot be maintained	1	1	0	0	0	0	0
Yes	Fever Fatigue	1	0	1	0	0	0	0		Sore throat Headache Nausea or vomiting	0	0	0	1	1	0	0	1	0	0	0	0	0		Respiratory failure	1	0	0	0	0	0	0		People aged 60 years and over Those with underlying medical problems like high blood pressure, heart and lung problems, diabetes, obesity or cancer	1	1	0	0	0	0		Wearing a mask, especially when distancing cannot be maintained Physical distancing	1	1	0	0	0	0	0
Yes	Fever Dry cough Fatigue	1	1	1	0	0	0	0		Sore throat Headache Muscle or joint pain	0	0	0	1	1	1	0	0	0	0	0	0	0		Respiratory failure	1	0	0	0	0	0	0		People aged 60 years and over Those with underlying medical problems like high blood pressure, heart and lung problems, diabetes, obesity or cancer	1	1	0	0	0	0		Physical distancing Wearing a mask, especially when distancing cannot be maintained	1	1	0	0	0	0	0
Yes	Fever Fatigue Dry cough	1	1	1	0	0	0	0		Headache Sore throat Diarrhoea	0	0	0	1	1	0	0	0	1	0	0	0	0		Respiratory failure	1	0	0	0	0	0	0		Those with underlying medical problems like high blood pressure, heart and lung problems, diabetes, obesity or cancer People aged 60 years and over	1	1	0	0	0	0		Wearing a mask, especially when distancing cannot be maintained Physical distancing	1	1	0	0	0	0	0
Yes	Fever Dry cough	1	1	0	0	0	0	0		Sore throat Headache Diarrhoea Chills or dizziness	0	0	0	1	1	0	0	0	1	1	0	0	0		Respiratory failure	1	0	0	0	0	0	0		Those with underlying medical problems like high blood pressure, heart and lung problems, diabetes, obesity or cancer People aged 60 years and over	1	1	0	0	0	0		Wearing a mask, especially when distancing cannot be maintained Physical distancing	1	1	0	0	0	0	0
Yes	Fever Fatigue	1	0	1	0	0	0	0		Chills or dizziness Diarrhoea Sore throat	0	0	0	1	0	0	0	0	1	1	0	0	0		Respiratory failure	1	0	0	0	0	0	0		Those with underlying medical problems like high blood pressure, heart and lung problems, diabetes, obesity or cancer Anyone can get sick with COVID-19 and become seriously ill or die at any age	0	1	1	0	0	0		Physical distancing Wearing a mask, especially when distancing cannot be maintained	1	1	0	0	0	0	0
Yes	Fatigue Dry cough Fever	1	1	1	0	0	0	0		Loss of taste or smell Muscle or joint pain Headache	1	0	0	0	1	1	0	0	0	0	0	0	0		Respiratory failure	1	0	0	0	0	0	0		Those with underlying medical problems like high blood pressure, heart and lung problems, diabetes, obesity or cancer People aged 60 years and over	1	1	0	0	0	0		Physical distancing Wearing a mask, especially when distancing cannot be maintained	1	1	0	0	0	0	0
Yes	Dry cough Fever	1	1	0	0	0	0	0		Muscle or joint pain Headache Sore throat	0	0	0	1	1	1	0	0	0	0	0	0	0		Other	0	0	0	0	0	0	1	Severe headache	People aged 60 years and over Anyone can get sick with COVID-19 and become seriously ill or die at any age	1	0	1	0	0	0		Wearing a mask, especially when distancing cannot be maintained Physical distancing	1	1	0	0	0	0	0
Yes	Fever Dry cough	1	1	0	0	0	0	0		Headache Sore throat Muscle or joint pain	0	0	0	1	1	1	0	0	0	0	0	0	0		Respiratory failure	1	0	0	0	0	0	0		People aged 60 years and over Those with underlying medical problems like high blood pressure, heart and lung problems, diabetes, obesity or cancer	1	1	0	0	0	0		Physical distancing Wearing a mask, especially when distancing cannot be maintained	1	1	0	0	0	0	0
Yes	ALL OF THE ABOVE	0	0	0	1	0	0	0		Loss of taste or smell Nasal congestion Conjunctivitis (also known as red eyes) Sore throat Headache Muscle or joint pain Chills or dizziness	1	1	1	1	1	1	0	0	0	1	0	0	0		Respiratory failure Acute respiratory distress syndrome (ARDS)	1	1	0	0	0	0	0		People aged 60 years and over Those with underlying medical problems like high blood pressure, heart and lung problems, diabetes, obesity or cancer Anyone can get sick with COVID-19 and become seriously ill or die at any age	1	1	1	0	0	0		Physical distancing Wearing a mask, especially when distancing cannot be maintained Keeping rooms well ventilated Avoiding crowds and close contact Regularly cleaning your hands	1	1	1	1	1	0	0
Yes	ALL OF THE ABOVE	0	0	0	1	0	0	0		Loss of taste or smell Conjunctivitis (also known as red eyes) Sore throat Headache Muscle or joint pain Nasal congestion	1	1	1	1	1	1	0	0	0	0	0	0	0		Respiratory failure Acute respiratory distress syndrome (ARDS)	1	1	0	0	0	0	0		Those with underlying medical problems like high blood pressure, heart and lung problems, diabetes, obesity or cancer Anyone can get sick with COVID-19 and become seriously ill or die at any age People aged 60 years and over	1	1	1	0	0	0		Wearing a mask, especially when distancing cannot be maintained Keeping rooms well ventilated Avoiding crowds and close contact Regularly cleaning your hands Coughing into a bent elbow or tissue Check local advice where you live and work Physical distancing	1	1	1	1	1	1	1
Yes	Dry cough	0	1	0	0	0	0	0		Loss of taste or smell Nasal congestion Muscle or joint pain Headache Sore throat	1	1	0	1	1	1	0	0	0	0	0	0	0		Acute respiratory distress syndrome (ARDS)	0	1	0	0	0	0	0		ALL OF THE ABOVE	0	0	0	1	0	0		Coughing into a bent elbow or tissue Regularly cleaning your hands Avoiding crowds and close contact Wearing a mask, especially when distancing cannot be maintained Physical distancing	1	1	0	1	1	1	0
Yes	ALL OF THE ABOVE	0	0	0	1	0	0	0		Nausea or vomiting Diarrhoea Chills or dizziness Muscle or joint pain Headache Sore throat Conjunctivitis (also known as red eyes) Nasal congestion Loss of taste or smell	1	1	1	1	1	1	0	1	1	1	0	0	0		Thromboembolism and/or multiorgan failure, including injury of the heart, liver or kidneys Acute respiratory distress syndrome (ARDS)	0	1	0	1	0	0	0		People aged 60 years and over Anyone can get sick with COVID-19 and become seriously ill or die at any age	1	0	1	0	0	0		Physical distancing Wearing a mask, especially when distancing cannot be maintained Keeping rooms well ventilated Coughing into a bent elbow or tissue Regularly cleaning your hands	1	1	1	0	1	1	0
Yes	Fever Dry cough	1	1	0	0	0	0	0		Loss of taste or smell Headache Diarrhoea Muscle or joint pain	1	0	0	0	1	1	0	0	1	0	0	0	0		Thromboembolism and/or multiorgan failure, including injury of the heart, liver or kidneys	0	0	0	1	0	0	0		ALL OF THE ABOVE	0	0	0	1	0	0		Physical distancing Wearing a mask, especially when distancing cannot be maintained Regularly cleaning your hands Avoiding crowds and close contact Keeping rooms well ventilated	1	1	1	1	1	0	0
Yes	ALL OF THE ABOVE	0	0	0	1	0	0	0		Nasal congestion Sore throat Headache Muscle or joint pain Nausea or vomiting	0	1	0	1	1	1	0	1	0	0	0	0	0		Thromboembolism and/or multiorgan failure, including injury of the heart, liver or kidneys	0	0	0	1	0	0	0		ALL OF THE ABOVE	0	0	0	1	0	0		Physical distancing Wearing a mask, especially when distancing cannot be maintained Avoiding crowds and close contact Regularly cleaning your hands Coughing into a bent elbow or tissue Check local advice where you live and work	1	1	0	1	1	1	1
Yes	Fatigue Fever	1	0	1	0	0	0	0		Different types of skin rash Muscle or joint pain Headache Diarrhoea Chills or dizziness	0	0	0	0	1	1	1	0	1	1	0	0	0		Thromboembolism and/or multiorgan failure, including injury of the heart, liver or kidneys Sepsis and septic shock Acute respiratory distress syndrome (ARDS) Respiratory failure	1	1	1	1	0	0	0		Those with underlying medical problems like high blood pressure, heart and lung problems, diabetes, obesity or cancer Anyone can get sick with COVID-19 and become seriously ill or die at any age	0	1	1	0	0	0		Physical distancing Wearing a mask, especially when distancing cannot be maintained Regularly cleaning your hands Coughing into a bent elbow or tissue Keeping rooms well ventilated	1	1	1	0	1	1	0
Yes	Fatigue Dry cough	0	1	1	0	0	0	0		Loss of taste or smell Sore throat Headache Different types of skin rash Nausea or vomiting	1	0	0	1	1	0	1	1	0	0	0	0	0		Thromboembolism and/or multiorgan failure, including injury of the heart, liver or kidneys	0	0	0	1	0	0	0		People aged 60 years and over Those with underlying medical problems like high blood pressure, heart and lung problems, diabetes, obesity or cancer Anyone can get sick with COVID-19 and become seriously ill or die at any age	1	1	1	0	0	0		Wearing a mask, especially when distancing cannot be maintained Keeping rooms well ventilated Physical distancing Regularly cleaning your hands Coughing into a bent elbow or tissue Check local advice where you live and work Avoiding crowds and close contact	1	1	1	1	1	1	1
Yes	Fever	1	0	0	0	0	0	0		Headache Nausea or vomiting	0	0	0	0	1	0	0	1	0	0	0	0	0		Sepsis and septic shock Thromboembolism and/or multiorgan failure, including injury of the heart, liver or kidneys	0	0	1	1	0	0	0		Those with underlying medical problems like high blood pressure, heart and lung problems, diabetes, obesity or cancer Anyone can get sick with COVID-19 and become seriously ill or die at any age	0	1	1	0	0	0		Wearing a mask, especially when distancing cannot be maintained Keeping rooms well ventilated Regularly cleaning your hands Coughing into a bent elbow or tissue	0	1	1	0	1	1	0
Yes	Dry cough Fatigue	0	1	1	0	0	0	0		Loss of taste or smell Nasal congestion Sore throat Headache Nausea or vomiting	1	1	0	1	1	0	0	1	0	0	0	0	0		Thromboembolism and/or multiorgan failure, including injury of the heart, liver or kidneys Sepsis and septic shock	0	0	1	1	0	0	0		People aged 60 years and over Those with underlying medical problems like high blood pressure, heart and lung problems, diabetes, obesity or cancer Anyone can get sick with COVID-19 and become seriously ill or die at any age	1	1	1	0	0	0		Wearing a mask, especially when distancing cannot be maintained Physical distancing Regularly cleaning your hands Coughing into a bent elbow or tissue Check local advice where you live and work	1	1	0	0	1	1	1
Yes	Dry cough Fever Other	1	1	0	0	0	0	1	Body weakness, Diarrhoea.	Loss of taste or smell Nasal congestion Sore throat	1	1	0	1	0	0	0	0	0	0	0	0	0		Respiratory failure	1	0	0	0	0	0	0		People aged 60 years and over Those with underlying medical problems like high blood pressure, heart and lung problems, diabetes, obesity or cancer	1	1	0	0	0	0		Wearing a mask, especially when distancing cannot be maintained Physical distancing Avoiding crowds and close contact Keeping rooms well ventilated	1	1	1	1	0	0	0
Yes	ALL OF THE ABOVE Other	0	0	0	1	0	0	1	Headache, sweating .	Sore throat Nasal congestion Loss of taste or smell	1	1	0	1	0	0	0	0	0	0	0	0	0		Respiratory failure	1	0	0	0	0	0	0	Suffocating	ALL OF THE ABOVE	0	0	0	1	0	0		Keeping rooms well ventilated Physical distancing Wearing a mask, especially when distancing cannot be maintained	1	1	1	0	0	0	0
Yes	Dry cough Fever Fatigue	1	1	1	0	0	0	0	Headache, Diarrhoea, chest pains.	Diarrhoea Sore throat Loss of taste or smell	1	0	0	1	0	0	0	0	1	0	0	0	0		Respiratory failure Sepsis and septic shock	1	0	1	0	0	0	0		People aged 60 years and over Anyone can get sick with COVID-19 and become seriously ill or die at any age	1	0	1	0	0	0		Physical distancing Regularly cleaning your hands Wearing a mask, especially when distancing cannot be maintained Keeping rooms well ventilated	1	1	1	0	1	0	0
Yes	Dry cough Other Fatigue	0	1	1	0	0	0	1	Body weakness.	Muscle or joint pain Headache Nausea or vomiting	0	0	0	0	1	1	0	1	0	0	0	0	0		Respiratory failure Sepsis and septic shock	1	0	1	0	0	0	0		Those with underlying medical problems like high blood pressure, heart and lung problems, diabetes, obesity or cancer	0	1	0	0	0	0		Wearing a mask, especially when distancing cannot be maintained Regularly cleaning your hands	0	1	0	0	1	0	0
Yes	Dry cough Fever	1	1	0	0	0	0	0		Sore throat Headache Nausea or vomiting	0	0	0	1	1	0	0	1	0	0	0	0	0		Respiratory failure	1	0	0	0	0	0	0		Those with underlying medical problems like high blood pressure, heart and lung problems, diabetes, obesity or cancer People aged 60 years and over	1	1	0	0	0	0		Wearing a mask, especially when distancing cannot be maintained Physical distancing	1	1	0	0	0	0	0
Yes	Dry cough Fever Other	1	1	0	0	0	0	1	Diarrhea. Headache, loss of appetite,	Nasal congestion Loss of taste or smell Sore throat Chills or dizziness	1	1	0	1	0	0	0	0	0	1	0	0	0		Respiratory failure Other	1	0	0	0	0	0	1	Failing eat any food provide. Not to speak.	Those with underlying medical problems like high blood pressure, heart and lung problems, diabetes, obesity or cancer People aged 60 years and over Anyone can get sick with COVID-19 and become seriously ill or die at any age	1	1	1	0	0	0		Physical distancing Regularly cleaning your hands Coughing into a bent elbow or tissue Keeping rooms well ventilated Wearing a mask, especially when distancing cannot be maintained	1	1	1	0	1	1	0
Yes	Fever Dry cough Fatigue Other	1	1	1	0	0	0	1	Pneumonia, headache,	Diarrhoea Nasal congestion Headache Sore throat	0	1	0	1	1	0	0	0	1	0	0	0	0		Respiratory failure Thromboembolism and/or multiorgan failure, including injury of the heart, liver or kidneys Sepsis and septic shock	1	0	1	1	0	0	0		People aged 60 years and over Those with underlying medical problems like high blood pressure, heart and lung problems, diabetes, obesity or cancer Other	1	1	0	0	0	1	Fat people.	Physical distancing Wearing a mask, especially when distancing cannot be maintained Coughing into a bent elbow or tissue Regularly cleaning your hands Avoiding crowds and close contact Keeping rooms well ventilated	1	1	1	1	1	1	0
Yes	Fatigue Fever Dry cough Other	1	1	1	0	0	0	1	Pneumonia, loss appetite, headache.	Diarrhoea Nasal congestion Headache Muscle or joint pain Nausea or vomiting	0	1	0	0	1	1	0	1	1	0	0	0	0										Pneumonia, excessive coughing, severe body weakness.	People aged 60 years and over Those with underlying medical problems like high blood pressure, heart and lung problems, diabetes, obesity or cancer Other	1	1	0	0	0	1	Fat people, Health workers.	Wearing a mask, especially when distancing cannot be maintained Regularly cleaning your hands Physical distancing Keeping rooms well ventilated	1	1	1	0	1	0	0
Yes	Fever Dry cough Fatigue Other	1	1	1	0	0	0	1	Body weakness,	Headache Nasal congestion Sore throat Loss of taste or smell Diarrhoea	1	1	0	1	1	0	0	0	1	0	0	0	0		Respiratory failure Sepsis and septic shock	1	0	1	0	0	0	0		ALL OF THE ABOVE	0	0	0	1	0	0		Wearing a mask, especially when distancing cannot be maintained Avoiding crowds and close contact Physical distancing Coughing into a bent elbow or tissue Other	1	1	0	1	0	1	0
Yes	Fever Dry cough Fatigue	1	1	1	0	0	0	0		Loss of taste or smell Nasal congestion Sore throat Headache	1	1	0	1	1	0	0	0	0	0	0	0	0		Respiratory failure	1	0	0	0	0	0	0		People aged 60 years and over Those with underlying medical problems like high blood pressure, heart and lung problems, diabetes, obesity or cancer	1	1	0	0	0	0		Wearing a mask, especially when distancing cannot be maintained Physical distancing Keeping rooms well ventilated	1	1	1	0	0	0	0
Yes	Fever Fatigue	1	0	1	0	0	0	0		Chills or dizziness Diarrhoea Nausea or vomiting	0	0	0	0	0	0	0	1	1	1	0	0	0		Respiratory failure	1	0	0	0	0	0	0		Those with underlying medical problems like high blood pressure, heart and lung problems, diabetes, obesity or cancer Anyone can get sick with COVID-19 and become seriously ill or die at any age	0	1	1	0	0	0		Wearing a mask, especially when distancing cannot be maintained Avoiding crowds and close contact	0	1	0	1	0	0	0
Don't know	Fever Dry cough	1	1	0	0	0	0	0		Diarrhoea Headache Sore throat	0	0	0	1	1	0	0	0	1	0	0	0	0		Respiratory failure	1	0	0	0	0	0	0		Those with underlying medical problems like high blood pressure, heart and lung problems, diabetes, obesity or cancer	0	1	0	0	0	0		Avoiding crowds and close contact Wearing a mask, especially when distancing cannot be maintained Regularly cleaning your hands	0	1	0	1	1	0	0
Yes	Dry cough Fatigue	0	1	1	0	0	0	0		Diarrhoea Chills or dizziness	0	0	0	0	0	0	0	0	1	1	0	0	0		Respiratory failure	1	0	0	0	0	0	0		Those with underlying medical problems like high blood pressure, heart and lung problems, diabetes, obesity or cancer People aged 60 years and over	1	1	0	0	0	0		Avoiding crowds and close contact Wearing a mask, especially when distancing cannot be maintained	0	1	0	1	0	0	0
Yes	Dry cough Fever ALL OF THE ABOVE	1	1	0	1	0	0	0		Loss of taste or smell Sore throat	1	0	0	1	0	0	0	0	0	0	0	0	0	Pneumonia	Respiratory failure Sepsis and septic shock	1	0	1	0	0	0	0		People aged 60 years and over Those with underlying medical problems like high blood pressure, heart and lung problems, diabetes, obesity or cancer	1	1	0	0	0	0	Pregnant mothers	Physical distancing Wearing a mask, especially when distancing cannot be maintained Regularly cleaning your hands	1	1	0	0	1	0	0
Yes	Fever Dry cough Fatigue	1	1	1	0	0	0	0		Loss of taste or smell Sore throat Nasal congestion	1	1	0	1	0	0	0	0	0	0	0	0	0		Other Respiratory failure	1	0	0	0	0	0	1	High temperatures,	People aged 60 years and over Those with underlying medical problems like high blood pressure, heart and lung problems, diabetes, obesity or cancer Other	1	1	0	0	0	1	Pregnant mothers.	Wearing a mask, especially when distancing cannot be maintained Physical distancing Regularly cleaning your hands Avoiding crowds and close contact	1	1	0	1	1	0	0
Yes	Fever Dry cough Fatigue Other	1	1	1	0	0	0	1	Shortness of breath, fever, headache, Vomiting,	Loss of taste or smell Sore throat Headache Muscle or joint pain Nasal congestion Diarrhoea Chills or dizziness	1	1	0	1	1	1	0	0	1	1	0	0	0		Respiratory failure Thromboembolism and/or multiorgan failure, including injury of the heart, liver or kidneys	1	0	0	1	0	0	0		People aged 60 years and over Those with underlying medical problems like high blood pressure, heart and lung problems, diabetes, obesity or cancer Anyone can get sick with COVID-19 and become seriously ill or die at any age	1	1	1	0	0	0	All COVID19 contacts.	Physical distancing Avoiding crowds and close contact Keeping rooms well ventilated Coughing into a bent elbow or tissue Regularly cleaning your hands	1	0	1	1	1	1	0
Yes	Dry cough Fever Fatigue	1	1	1	0	0	0	0		Loss of taste or smell Muscle or joint pain Headache NONE OF THE ABOVE	1	0	0	0	1	1	0	0	0	0	0	1	0		Respiratory failure Sepsis and septic shock	1	0	1	0	0	0	0		Those with underlying medical problems like high blood pressure, heart and lung problems, diabetes, obesity or cancer People aged 60 years and over Anyone can get sick with COVID-19 and become seriously ill or die at any age	1	1	1	0	0	0		Physical distancing Regularly cleaning your hands Wearing a mask, especially when distancing cannot be maintained Keeping rooms well ventilated Coughing into a bent elbow or tissue	1	1	1	0	1	1	0
Yes	Dry cough Fatigue	0	1	1	0	0	0	0		Loss of taste or smell Headache Diarrhoea	1	0	0	0	1	0	0	0	1	0	0	0	0		Acute respiratory distress syndrome (ARDS) Thromboembolism and/or multiorgan failure, including injury of the heart, liver or kidneys	0	1	0	1	0	0	0		ALL OF THE ABOVE	0	0	0	1	0	0		Physical distancing Wearing a mask, especially when distancing cannot be maintained Regularly cleaning your hands Coughing into a bent elbow or tissue Avoiding crowds and close contact	1	1	0	1	1	1	0
Yes	Dry cough Other	0	1	0	0	0	0	1	Sweating and headache	Chills or dizziness Headache Loss of taste or smell Sore throat Nasal congestion	1	1	0	1	1	0	0	0	0	1	0	0	0		Thromboembolism and/or multiorgan failure, including injury of the heart, liver or kidneys Acute respiratory distress syndrome (ARDS)	0	1	0	1	0	0	0		ALL OF THE ABOVE	0	0	0	1	0	0		Physical distancing Wearing a mask, especially when distancing cannot be maintained Avoiding crowds and close contact Regularly cleaning your hands Coughing into a bent elbow or tissue	1	1	0	1	1	1	0
Yes	Dry cough	0	1	0	0	0	0	0		Loss of taste or smell Conjunctivitis (also known as red eyes) Sore throat Nausea or vomiting	1	0	1	1	0	0	0	1	0	0	0	0	0		Thromboembolism and/or multiorgan failure, including injury of the heart, liver or kidneys	0	0	0	1	0	0	0		ALL OF THE ABOVE	0	0	0	1	0	0		Physical distancing Wearing a mask, especially when distancing cannot be maintained Regularly cleaning your hands Coughing into a bent elbow or tissue Avoiding crowds and close contact	1	1	0	1	1	1	0
Yes	ALL OF THE ABOVE	0	0	0	1	0	0	0		Loss of taste or smell Nasal congestion Conjunctivitis (also known as red eyes) Sore throat Headache Muscle or joint pain Diarrhoea	1	1	1	1	1	1	0	0	1	0	0	0	0		Thromboembolism and/or multiorgan failure, including injury of the heart, liver or kidneys	0	0	0	1	0	0	0		People aged 60 years and over Those with underlying medical problems like high blood pressure, heart and lung problems, diabetes, obesity or cancer	1	1	0	0	0	0		Coughing into a bent elbow or tissue Regularly cleaning your hands Avoiding crowds and close contact Keeping rooms well ventilated Wearing a mask, especially when distancing cannot be maintained Physical distancing	1	1	1	1	1	1	0
Yes	Dry cough Fatigue	0	1	1	0	0	0	0		Loss of taste or smell Headache Conjunctivitis (also known as red eyes) Muscle or joint pain Diarrhoea	1	0	1	0	1	1	0	0	1	0	0	0	0		Acute respiratory distress syndrome (ARDS) Thromboembolism and/or multiorgan failure, including injury of the heart, liver or kidneys	0	1	0	1	0	0	0		Those with underlying medical problems like high blood pressure, heart and lung problems, diabetes, obesity or cancer Anyone can get sick with COVID-19 and become seriously ill or die at any age	0	1	1	0	0	0		Wearing a mask, especially when distancing cannot be maintained Coughing into a bent elbow or tissue Regularly cleaning your hands Physical distancing Avoiding crowds and close contact	1	1	0	1	1	1	0
Yes	Fever Dry cough Other	1	1	0	0	0	0	1	Headache	Nausea or vomiting Diarrhoea Headache Conjunctivitis (also known as red eyes) Nasal congestion Loss of taste or smell Sore throat Muscle or joint pain Chills or dizziness	1	1	1	1	1	1	0	1	1	1	0	0	0		Thromboembolism and/or multiorgan failure, including injury of the heart, liver or kidneys Acute respiratory distress syndrome (ARDS) NONE OF THE ABOVE	0	1	0	1	0	1	0		ALL OF THE ABOVE Other	0	0	0	1	0	1	Traveller	Physical distancing Regularly cleaning your hands Avoiding crowds and close contact Wearing a mask, especially when distancing cannot be maintained Keeping rooms well ventilated	1	1	1	1	1	0	0
Yes	ALL OF THE ABOVE	0	0	0	1	0	0	0		Nasal congestion Sore throat Loss of taste or smell Nausea or vomiting Headache Other	1	1	0	1	1	0	0	1	0	0	0	0	1	Low libido	Thromboembolism and/or multiorgan failure, including injury of the heart, liver or kidneys Acute respiratory distress syndrome (ARDS)	0	1	0	1	0	0	0		Those with underlying medical problems like high blood pressure, heart and lung problems, diabetes, obesity or cancer Anyone can get sick with COVID-19 and become seriously ill or die at any age Other	0	1	1	0	0	1	The rich	Wearing a mask, especially when distancing cannot be maintained Avoiding crowds and close contact Keeping rooms well ventilated Regularly cleaning your hands	0	1	1	1	1	0	0
Yes	Fatigue	0	0	1	0	0	0	0		Loss of taste or smell Headache Muscle or joint pain Nausea or vomiting Chills or dizziness	1	0	0	0	1	1	0	1	0	1	0	0	0		Thromboembolism and/or multiorgan failure, including injury of the heart, liver or kidneys Acute respiratory distress syndrome (ARDS)	0	1	0	1	0	0	0		People aged 60 years and over Those with underlying medical problems like high blood pressure, heart and lung problems, diabetes, obesity or cancer	1	1	0	0	0	0		Wearing a mask, especially when distancing cannot be maintained Regularly cleaning your hands Keeping rooms well ventilated	0	1	1	0	1	0	0
Yes	Dry cough	0	1	0	0	0	0	0		Loss of taste or smell Nasal congestion Conjunctivitis (also known as red eyes)	1	1	1	0	0	0	0	0	0	0	0	0	0		Acute respiratory distress syndrome (ARDS)	0	1	0	0	0	0	0		People aged 60 years and over Those with underlying medical problems like high blood pressure, heart and lung problems, diabetes, obesity or cancer	1	1	0	0	0	0		Wearing a mask, especially when distancing cannot be maintained Regularly cleaning your hands Physical distancing	1	1	0	0	1	0	0
Yes	ALL OF THE ABOVE	0	0	0	1	0	0	0		Loss of taste or smell Sore throat Headache Nausea or vomiting	1	0	0	1	1	0	0	1	0	0	0	0	0		Thromboembolism and/or multiorgan failure, including injury of the heart, liver or kidneys	0	0	0	1	0	0	0		Those with underlying medical problems like high blood pressure, heart and lung problems, diabetes, obesity or cancer Anyone can get sick with COVID-19 and become seriously ill or die at any age People aged 60 years and over	1	1	1	0	0	0		Physical distancing Wearing a mask, especially when distancing cannot be maintained Regularly cleaning your hands	1	1	0	0	1	0	0
Yes	Fatigue Other	0	0	1	0	0	0	1	Headache	Loss of taste or smell Conjunctivitis (also known as red eyes) Headache Muscle or joint pain Nausea or vomiting	1	0	1	0	1	1	0	1	0	0	0	0	0		Thromboembolism and/or multiorgan failure, including injury of the heart, liver or kidneys	0	0	0	1	0	0	0		Anyone can get sick with COVID-19 and become seriously ill or die at any age	0	0	1	0	0	0		Wearing a mask, especially when distancing cannot be maintained Regularly cleaning your hands Avoiding crowds and close contact	0	1	0	1	1	0	0
Yes	Dry cough	0	1	0	0	0	0	0		Loss of taste or smell Headache Sore throat Conjunctivitis (also known as red eyes)	1	0	1	1	1	0	0	0	0	0	0	0	0		Thromboembolism and/or multiorgan failure, including injury of the heart, liver or kidneys	0	0	0	1	0	0	0		Those with underlying medical problems like high blood pressure, heart and lung problems, diabetes, obesity or cancer Anyone can get sick with COVID-19 and become seriously ill or die at any age	0	1	1	0	0	0		Regularly cleaning your hands Wearing a mask, especially when distancing cannot be maintained	0	1	0	0	1	0	0
Yes	Fever Dry cough	1	1	0	0	0	0	0		Sore throat Diarrhoea	0	0	0	1	0	0	0	0	1	0	0	0	0		Respiratory failure	1	0	0	0	0	0	0		People aged 60 years and over Anyone can get sick with COVID-19 and become seriously ill or die at any age	1	0	1	0	0	0		Avoiding crowds and close contact Wearing a mask, especially when distancing cannot be maintained	0	1	0	1	0	0	0
Yes	Fever Dry cough	1	1	0	0	0	0	0		Sore throat Headache Diarrhoea Chills or dizziness	0	0	0	1	1	0	0	0	1	1	0	0	0		Respiratory failure	1	0	0	0	0	0	0		Those with underlying medical problems like high blood pressure, heart and lung problems, diabetes, obesity or cancer Anyone can get sick with COVID-19 and become seriously ill or die at any age	0	1	1	0	0	0		Wearing a mask, especially when distancing cannot be maintained Avoiding crowds and close contact	0	1	0	1	0	0	0
Yes	Fever Dry cough Fatigue	1	1	1	0	0	0	0		Sore throat Loss of taste or smell Nausea or vomiting	1	0	0	1	0	0	0	1	0	0	0	0	0		Respiratory failure	1	0	0	0	0	0	0		Those with underlying medical problems like high blood pressure, heart and lung problems, diabetes, obesity or cancer	0	1	0	0	0	0		Avoiding crowds and close contact Wearing a mask, especially when distancing cannot be maintained	0	1	0	1	0	0	0
Yes	Dry cough Fever	1	1	0	0	0	0	0		Loss of taste or smell Headache Sore throat	1	0	0	1	1	0	0	0	0	0	0	0	0		Respiratory failure	1	0	0	0	0	0	0		Those with underlying medical problems like high blood pressure, heart and lung problems, diabetes, obesity or cancer People aged 60 years and over	1	1	0	0	0	0		Wearing a mask, especially when distancing cannot be maintained Avoiding crowds and close contact	0	1	0	1	0	0	0
Yes	Fever Dry cough	1	1	0	0	0	0	0		Chills or dizziness Muscle or joint pain Sore throat	0	0	0	1	0	1	0	0	0	1	0	0	0		Respiratory failure	1	0	0	0	0	0	0		Anyone can get sick with COVID-19 and become seriously ill or die at any age	0	0	1	0	0	0		Wearing a mask, especially when distancing cannot be maintained Avoiding crowds and close contact	0	1	0	1	0	0	0
Yes	Fever Dry cough	1	1	0	0	0	0	0		Chills or dizziness Headache Sore throat	0	0	0	1	1	0	0	0	0	1	0	0	0		Respiratory failure	1	0	0	0	0	0	0		Those with underlying medical problems like high blood pressure, heart and lung problems, diabetes, obesity or cancer Anyone can get sick with COVID-19 and become seriously ill or die at any age	0	1	1	0	0	0		Avoiding crowds and close contact	0	0	0	1	0	0	0
Yes	Dry cough	0	1	0	0	0	0	0		Sore throat Headache Chills or dizziness	0	0	0	1	1	0	0	0	0	1	0	0	0		Respiratory failure	1	0	0	0	0	0	0		Those with underlying medical problems like high blood pressure, heart and lung problems, diabetes, obesity or cancer Anyone can get sick with COVID-19 and become seriously ill or die at any age	0	1	1	0	0	0		Avoiding crowds and close contact	0	0	0	1	0	0	0
Yes	Fever Dry cough	1	1	0	0	0	0	0		Sore throat Headache	0	0	0	1	1	0	0	0	0	0	0	0	0		Respiratory failure	1	0	0	0	0	0	0		People aged 60 years and over Those with underlying medical problems like high blood pressure, heart and lung problems, diabetes, obesity or cancer	1	1	0	0	0	0		Wearing a mask, especially when distancing cannot be maintained Avoiding crowds and close contact	0	1	0	1	0	0	0
Yes	Dry cough Fatigue	0	1	1	0	0	0	0		Headache Sore throat Chills or dizziness	0	0	0	1	1	0	0	0	0	1	0	0	0		Respiratory failure	1	0	0	0	0	0	0		Those with underlying medical problems like high blood pressure, heart and lung problems, diabetes, obesity or cancer People aged 60 years and over	1	1	0	0	0	0		Avoiding crowds and close contact Regularly cleaning your hands	0	0	0	1	1	0	0
Yes	Fever Fatigue	1	0	1	0	0	0	0		Headache Sore throat Muscle or joint pain	0	0	0	1	1	1	0	0	0	0	0	0	0		Respiratory failure	1	0	0	0	0	0	0		People aged 60 years and over Those with underlying medical problems like high blood pressure, heart and lung problems, diabetes, obesity or cancer	1	1	0	0	0	0		Wearing a mask, especially when distancing cannot be maintained Avoiding crowds and close contact	0	1	0	1	0	0	0
Yes	Fever Dry cough	1	1	0	0	0	0	0		Muscle or joint pain Nasal congestion Headache	0	1	0	0	1	1	0	0	0	0	0	0	0		Respiratory failure	1	0	0	0	0	0	0		Anyone can get sick with COVID-19 and become seriously ill or die at any age	0	0	1	0	0	0		Avoiding crowds and close contact Regularly cleaning your hands Coughing into a bent elbow or tissue	0	0	0	1	1	1	0
Yes	Dry cough	0	1	0	0	0	0	0		Sore throat Muscle or joint pain Headache	0	0	0	1	1	1	0	0	0	0	0	0	0		Respiratory failure	1	0	0	0	0	0	0		Anyone can get sick with COVID-19 and become seriously ill or die at any age Those with underlying medical problems like high blood pressure, heart and lung problems, diabetes, obesity or cancer	0	1	1	0	0	0		Avoiding crowds and close contact Regularly cleaning your hands	0	0	0	1	1	0	0
Yes	Dry cough Fever	1	1	0	0	0	0	0		Headache Sore throat Chills or dizziness	0	0	0	1	1	0	0	0	0	1	0	0	0		Respiratory failure	1	0	0	0	0	0	0		Those with underlying medical problems like high blood pressure, heart and lung problems, diabetes, obesity or cancer People aged 60 years and over	1	1	0	0	0	0		Avoiding crowds and close contact Wearing a mask, especially when distancing cannot be maintained	0	1	0	1	0	0	0
Yes	Fever Other	1	0	0	0	0	0	1	Headache	Loss of taste or smell Nasal congestion Conjunctivitis (also known as red eyes) Headache Muscle or joint pain	1	1	1	0	1	1	0	0	0	0	0	0	0		Thromboembolism and/or multiorgan failure, including injury of the heart, liver or kidneys	0	0	0	1	0	0	0		People aged 60 years and over Those with underlying medical problems like high blood pressure, heart and lung problems, diabetes, obesity or cancer	1	1	0	0	0	0		Physical distancing Wearing a mask, especially when distancing cannot be maintained Regularly cleaning your hands Keeping rooms well ventilated	1	1	1	0	1	0	0
Yes	Dry cough Fatigue	0	1	1	0	0	0	0		Loss of taste or smell Headache Muscle or joint pain Diarrhoea Conjunctivitis (also known as red eyes)	1	0	1	0	1	1	0	0	1	0	0	0	0		Acute respiratory distress syndrome (ARDS)	0	1	0	0	0	0	0		People aged 60 years and over	1	0	0	0	0	0		Physical distancing Wearing a mask, especially when distancing cannot be maintained Regularly cleaning your hands	1	1	0	0	1	0	0
Yes	Dry cough Fatigue	0	1	1	0	0	0	0		Chills or dizziness Diarrhoea Muscle or joint pain Headache	0	0	0	0	1	1	0	0	1	1	0	0	0		Acute respiratory distress syndrome (ARDS)	0	1	0	0	0	0	0		ALL OF THE ABOVE	0	0	0	1	0	0		Wearing a mask, especially when distancing cannot be maintained Regularly cleaning your hands Keeping rooms well ventilated	0	1	1	0	1	0	0
Yes	Dry cough	0	1	0	0	0	0	0		Loss of taste or smell Sore throat Headache	1	0	0	1	1	0	0	0	0	0	0	0	0		Acute respiratory distress syndrome (ARDS)	0	1	0	0	0	0	0		ALL OF THE ABOVE	0	0	0	1	0	0		Wearing a mask, especially when distancing cannot be maintained Regularly cleaning your hands Physical distancing	1	1	0	0	1	0	0
Yes	ALL OF THE ABOVE	0	0	0	1	0	0	0		Sore throat Conjunctivitis (also known as red eyes) Loss of taste or smell Headache Nausea or vomiting Muscle or joint pain	1	0	1	1	1	1	0	1	0	0	0	0	0		Acute respiratory distress syndrome (ARDS)	0	1	0	0	0	0	0										Physical distancing Regularly cleaning your hands Wearing a mask, especially when distancing cannot be maintained	1	1	0	0	1	0	0
Yes	Dry cough Fatigue	0	1	1	0	0	0	0		Loss of taste or smell Headache Diarrhoea Muscle or joint pain	1	0	0	0	1	1	0	0	1	0	0	0	0		Acute respiratory distress syndrome (ARDS)	0	1	0	0	0	0	0		People aged 60 years and over Anyone can get sick with COVID-19 and become seriously ill or die at any age Those with underlying medical problems like high blood pressure, heart and lung problems, diabetes, obesity or cancer	1	1	1	0	0	0		Wearing a mask, especially when distancing cannot be maintained Regularly cleaning your hands Physical distancing	1	1	0	0	1	0	0
Yes	Fever Other	1	0	0	0	0	0	1	Headache	Loss of taste or smell Sore throat Headache Nausea or vomiting Muscle or joint pain	1	0	0	1	1	1	0	1	0	0	0	0	0		Acute respiratory distress syndrome (ARDS)	0	1	0	0	0	0	0		People aged 60 years and over Those with underlying medical problems like high blood pressure, heart and lung problems, diabetes, obesity or cancer Anyone can get sick with COVID-19 and become seriously ill or die at any age Other	1	1	1	0	0	1	Essential service providers	Physical distancing Wearing a mask, especially when distancing cannot be maintained Regularly cleaning your hands Coughing into a bent elbow or tissue	1	1	0	0	1	1	0
Yes	Dry cough Fatigue	0	1	1	0	0	0	0		Loss of taste or smell Muscle or joint pain Headache Sore throat Nausea or vomiting	1	0	0	1	1	1	0	1	0	0	0	0	0		Thromboembolism and/or multiorgan failure, including injury of the heart, liver or kidneys	0	0	0	1	0	0	0		People aged 60 years and over Anyone can get sick with COVID-19 and become seriously ill or die at any age Those with underlying medical problems like high blood pressure, heart and lung problems, diabetes, obesity or cancer	1	1	1	0	0	0		Wearing a mask, especially when distancing cannot be maintained Regularly cleaning your hands Avoiding crowds and close contact	0	1	0	1	1	0	0
Yes	Dry cough Fever	1	1	0	0	0	0	0		Loss of taste or smell Nasal congestion Headache Conjunctivitis (also known as red eyes)	1	1	1	0	1	0	0	0	0	0	0	0	0		Thromboembolism and/or multiorgan failure, including injury of the heart, liver or kidneys	0	0	0	1	0	0	0		People aged 60 years and over Anyone can get sick with COVID-19 and become seriously ill or die at any age Those with underlying medical problems like high blood pressure, heart and lung problems, diabetes, obesity or cancer	1	1	1	0	0	0		Wearing a mask, especially when distancing cannot be maintained Regularly cleaning your hands Physical distancing	1	1	0	0	1	0	0
Yes	Dry cough Other	0	1	0	0	0	0	1	Sweating	Nasal congestion Sore throat Headache Nausea or vomiting	0	1	0	1	1	0	0	1	0	0	0	0	0		Acute respiratory distress syndrome (ARDS)	0	1	0	0	0	0	0		People aged 60 years and over Those with underlying medical problems like high blood pressure, heart and lung problems, diabetes, obesity or cancer	1	1	0	0	0	0		Regularly cleaning your hands Wearing a mask, especially when distancing cannot be maintained	0	1	0	0	1	0	0
Yes	Fatigue Dry cough	0	1	1	0	0	0	0		Headache Loss of taste or smell Nasal congestion Sore throat	1	1	0	1	1	0	0	0	0	0	0	0	0		Acute respiratory distress syndrome (ARDS)	0	1	0	0	0	0	0		People aged 60 years and over Anyone can get sick with COVID-19 and become seriously ill or die at any age	1	0	1	0	0	0		Regularly cleaning your hands Wearing a mask, especially when distancing cannot be maintained	0	1	0	0	1	0	0
Yes	Fever Other	1	0	0	0	0	0	1	Headache	Chills or dizziness Nausea or vomiting Headache	0	0	0	0	1	0	0	1	0	1	0	0	0		Respiratory failure	1	0	0	0	0	0	0		Those with underlying medical problems like high blood pressure, heart and lung problems, diabetes, obesity or cancer People aged 60 years and over	1	1	0	0	0	0		Wearing a mask, especially when distancing cannot be maintained Regularly cleaning your hands	0	1	0	0	1	0	0
Yes	Fatigue Dry cough Fever Other	1	1	1	0	0	0	1	Headache	Headache Sore throat Loss of taste or smell Chills or dizziness Diarrhoea	1	0	0	1	1	0	0	0	1	1	0	0	0		Respiratory failure	1	0	0	0	0	0	0		People aged 60 years and over Those with underlying medical problems like high blood pressure, heart and lung problems, diabetes, obesity or cancer Other	1	1	0	0	0	1	Health workers	Wearing a mask, especially when distancing cannot be maintained Regularly cleaning your hands Coughing into a bent elbow or tissue	0	1	0	0	1	1	0
Yes	Dry cough	0	1	0	0	0	0	0		Headache Sore throat	0	0	0	1	1	0	0	0	0	0	0	0	0		Thromboembolism and/or multiorgan failure, including injury of the heart, liver or kidneys	0	0	0	1	0	0	0		People aged 60 years and over	1	0	0	0	0	0		Wearing a mask, especially when distancing cannot be maintained Regularly cleaning your hands	0	1	0	0	1	0	0
Yes	ALL OF THE ABOVE	0	0	0	1	0	0	0		Loss of taste or smell Nasal congestion Sore throat Headache Muscle or joint pain Chills or dizziness	1	1	0	1	1	1	0	0	0	1	0	0	0		Respiratory failure	1	0	0	0	0	0	0										DO ALL OF THE ABOVE	0	0	0	0	0	0	0
Yes	Dry cough Fever ALL OF THE ABOVE Fatigue	1	1	1	1	0	0	0		Diarrhoea Loss of taste or smell Headache Sore throat	1	0	0	1	1	0	0	0	1	0	0	0	0		Respiratory failure Sepsis and septic shock	1	0	1	0	0	0	0		Anyone can get sick with COVID-19 and become seriously ill or die at any age People aged 60 years and over Those with underlying medical problems like high blood pressure, heart and lung problems, diabetes, obesity or cancer	1	1	1	0	0	0		Physical distancing Wearing a mask, especially when distancing cannot be maintained Regularly cleaning your hands Avoiding crowds and close contact Coughing into a bent elbow or tissue Keeping rooms well ventilated	1	1	1	1	1	1	0
Yes	Dry cough Fever Fatigue	1	1	1	0	0	0	0		Loss of taste or smell Nasal congestion Sore throat Headache Muscle or joint pain	1	1	0	1	1	1	0	0	0	0	0	0	0		Respiratory failure Thromboembolism and/or multiorgan failure, including injury of the heart, liver or kidneys	1	0	0	1	0	0	0		People aged 60 years and over Those with underlying medical problems like high blood pressure, heart and lung problems, diabetes, obesity or cancer Anyone can get sick with COVID-19 and become seriously ill or die at any age	1	1	1	0	0	0		Wearing a mask, especially when distancing cannot be maintained Keeping rooms well ventilated Regularly cleaning your hands Avoiding crowds and close contact Coughing into a bent elbow or tissue	0	1	1	1	1	1	0
Yes	Dry cough Fever Fatigue Other	1	1	1	0	0	0	1	Chest pains.	Loss of taste or smell Headache Sore throat Diarrhoea Other	1	0	0	1	1	0	0	0	1	0	0	0	1	High temperatures, coldness.	Respiratory failure Other	1	0	0	0	0	0	1	Fever,no appetite.	Those with underlying medical problems like high blood pressure, heart and lung problems, diabetes, obesity or cancer People aged 60 years and over	1	1	0	0	0	0		Physical distancing Wearing a mask, especially when distancing cannot be maintained Keeping rooms well ventilated Regularly cleaning your hands Coughing into a bent elbow or tissue	1	1	1	0	1	1	0
Yes	Fever Fatigue Dry cough	1	1	1	0	0	0	0		Loss of taste or smell Headache Muscle or joint pain	1	0	0	0	1	1	0	0	0	0	0	0	0		Respiratory failure Thromboembolism and/or multiorgan failure, including injury of the heart, liver or kidneys	1	0	0	1	0	0	0		Those with underlying medical problems like high blood pressure, heart and lung problems, diabetes, obesity or cancer	0	1	0	0	0	0		Keeping rooms well ventilated Wearing a mask, especially when distancing cannot be maintained Regularly cleaning your hands Coughing into a bent elbow or tissue Other	0	1	1	0	1	1	0
Yes	Fever Dry cough Fatigue Other	1	1	1	0	0	0	1	Loss of appetite, smell, headache ,dizziness.	Loss of taste or smell Nasal congestion Sore throat Headache Muscle or joint pain	1	1	0	1	1	1	0	0	0	0	0	0	0		Respiratory failure	1	0	0	0	0	0	0		People aged 60 years and over Those with underlying medical problems like high blood pressure, heart and lung problems, diabetes, obesity or cancer Anyone can get sick with COVID-19 and become seriously ill or die at any age	1	1	1	0	0	0		Wearing a mask, especially when distancing cannot be maintained Physical distancing Regularly cleaning your hands Coughing into a bent elbow or tissue Avoiding crowds and close contact Keeping rooms well ventilated Other	1	1	1	1	1	1	0
Yes	Fever Dry cough Fatigue Other	1	1	1	0	0	0	1	Loss of appetite.	Headache Loss of taste or smell Sore throat Other	1	0	0	1	1	0	0	0	0	0	0	0	1	Failing to eat.	Respiratory failure ALL OF THE ABOVE	1	0	0	0	1	0	0	Loss of body weight, difficulties in breathing.	People aged 60 years and over Those with underlying medical problems like high blood pressure, heart and lung problems, diabetes, obesity or cancer Anyone can get sick with COVID-19 and become seriously ill or die at any age	1	1	1	0	0	0		Physical distancing Wearing a mask, especially when distancing cannot be maintained Keeping rooms well ventilated Regularly cleaning your hands	1	1	1	0	1	0	0
Yes	Dry cough Fever Fatigue Other	1	1	1	0	0	0	1	Dizziness, Diarrhoea, high temperatures,	Headache Sore throat	0	0	0	1	1	0	0	0	0	0	0	0	0		Respiratory failure Thromboembolism and/or multiorgan failure, including injury of the heart, liver or kidneys	1	0	0	1	0	0	0		People aged 60 years and over Those with underlying medical problems like high blood pressure, heart and lung problems, diabetes, obesity or cancer Anyone can get sick with COVID-19 and become seriously ill or die at any age	1	1	1	0	0	0		Wearing a mask, especially when distancing cannot be maintained Regularly cleaning your hands Physical distancing Keeping rooms well ventilated	1	1	1	0	1	0	0
Yes	Fever Dry cough Fatigue	1	1	1	0	0	0	0		Loss of taste or smell Nasal congestion Sore throat	1	1	0	1	0	0	0	0	0	0	0	0	0		Respiratory failure Sepsis and septic shock	1	0	1	0	0	0	0		People aged 60 years and over Those with underlying medical problems like high blood pressure, heart and lung problems, diabetes, obesity or cancer	1	1	0	0	0	0		Physical distancing Wearing a mask, especially when distancing cannot be maintained Keeping rooms well ventilated Avoiding crowds and close contact	1	1	1	1	0	0	0
Yes	Dry cough Fever Fatigue	1	1	1	0	0	0	0	Sneezing.	Loss of taste or smell Sore throat Headache	1	0	0	1	1	0	0	0	0	0	0	0	0		Respiratory failure	1	0	0	0	0	0	0		People aged 60 years and over Those with underlying medical problems like high blood pressure, heart and lung problems, diabetes, obesity or cancer	1	1	0	0	0	0	White people	Physical distancing Wearing a mask, especially when distancing cannot be maintained Keeping rooms well ventilated Regularly cleaning your hands Avoiding crowds and close contact	1	1	1	1	1	0	0
Yes	Fever Dry cough Fatigue	1	1	1	0	0	0	0		Loss of taste or smell Nasal congestion Sore throat Headache	1	1	0	1	1	0	0	0	0	0	0	0	0		Respiratory failure Thromboembolism and/or multiorgan failure, including injury of the heart, liver or kidneys	1	0	0	1	0	0	0		People aged 60 years and over Those with underlying medical problems like high blood pressure, heart and lung problems, diabetes, obesity or cancer ALL OF THE ABOVE	1	1	0	1	0	0		Physical distancing Wearing a mask, especially when distancing cannot be maintained Keeping rooms well ventilated Regularly cleaning your hands Check local advice where you live and work Other	1	1	1	0	1	0	1
Yes	Dry cough Fever Fatigue	1	1	1	0	0	0	0		Loss of taste or smell Nasal congestion Sore throat Headache	1	1	0	1	1	0	0	0	0	0	0	0	0		Respiratory failure Thromboembolism and/or multiorgan failure, including injury of the heart, liver or kidneys	1	0	0	1	0	0	0		People aged 60 years and over Those with underlying medical problems like high blood pressure, heart and lung problems, diabetes, obesity or cancer	1	1	0	0	0	0		Wearing a mask, especially when distancing cannot be maintained Physical distancing Keeping rooms well ventilated Regularly cleaning your hands Avoiding crowds and close contact	1	1	1	1	1	0	0
Yes	Dry cough Other	0	1	0	0	0	0	1	Sneezing	Loss of taste or smell Sore throat Headache	1	0	0	1	1	0	0	0	0	0	0	0	0		Acute respiratory distress syndrome (ARDS)	0	1	0	0	0	0	0		People aged 60 years and over Those with underlying medical problems like high blood pressure, heart and lung problems, diabetes, obesity or cancer	1	1	0	0	0	0		Wearing a mask, especially when distancing cannot be maintained Regularly cleaning your hands	0	1	0	0	1	0	0
Yes	Fever Fatigue Dry cough	1	1	1	0	0	0	0	Running nose,sorethoat, headache,	Muscle or joint pain Nausea or vomiting	0	0	0	0	0	1	0	1	0	0	0	0	0		Respiratory failure Thromboembolism and/or multiorgan failure, including injury of the heart, liver or kidneys	1	0	0	1	0	0	0		Those with underlying medical problems like high blood pressure, heart and lung problems, diabetes, obesity or cancer Anyone can get sick with COVID-19 and become seriously ill or die at any age	0	1	1	0	0	0		Physical distancing Wearing a mask, especially when distancing cannot be maintained Coughing into a bent elbow or tissue Avoiding crowds and close contact Keeping rooms well ventilated	1	1	1	1	0	1	0
Yes	ALL OF THE ABOVE	0	0	0	1	0	0	0	Loss of appetite mchest pains	Other Nasal congestion Loss of taste or smell Sore throat Headache	1	1	0	1	1	0	0	0	0	0	0	0	1	Flue,sneezing, body weakness	Respiratory failure	1	0	0	0	0	0	0	Failing to eat, severe diarrhoea coughing,	People aged 60 years and over Those with underlying medical problems like high blood pressure, heart and lung problems, diabetes, obesity or cancer	1	1	0	0	0	0		Physical distancing Wearing a mask, especially when distancing cannot be maintained Keeping rooms well ventilated Avoiding crowds and close contact Regularly cleaning your hands	1	1	1	1	1	0	0
Yes	Dry cough	0	1	0	0	0	0	0		Diarrhoea Chills or dizziness Headache Sore throat	0	0	0	1	1	0	0	0	1	1	0	0	0											Those with underlying medical problems like high blood pressure, heart and lung problems, diabetes, obesity or cancer People aged 60 years and over	1	1	0	0	0	0		Avoiding crowds and close contact Wearing a mask, especially when distancing cannot be maintained	0	1	0	1	0	0	0
Yes	Fever Dry cough Fatigue	1	1	1	0	0	0	0	Loss of appetite	Other	0	0	0	0	0	0	0	0	0	0	0	0	1	High temperatures, body weakness	Respiratory failure Thromboembolism and/or multiorgan failure, including injury of the heart, liver or kidneys	1	0	0	1	0	0	0		People aged 60 years and over Those with underlying medical problems like high blood pressure, heart and lung problems, diabetes, obesity or cancer	1	1	0	0	0	0		Wearing a mask, especially when distancing cannot be maintained Keeping rooms well ventilated Physical distancing Regularly cleaning your hands Coughing into a bent elbow or tissue	1	1	1	0	1	1	0
Yes	Fever Dry cough	1	1	0	0	0	0	0		Sore throat Headache	0	0	0	1	1	0	0	0	0	0	0	0	0		Respiratory failure	1	0	0	0	0	0	0		Those with underlying medical problems like high blood pressure, heart and lung problems, diabetes, obesity or cancer People aged 60 years and over	1	1	0	0	0	0		Wearing a mask, especially when distancing cannot be maintained Regularly cleaning your hands	0	1	0	0	1	0	0
Yes	Fever Dry cough Fatigue Other	1	1	1	0	0	0	1	Nasal congestion headache, Diarrhoea	Loss of taste or smell Nasal congestion	1	1	0	0	0	0	0	0	0	0	0	0	0		Respiratory failure	1	0	0	0	0	0	0		People aged 60 years and over Those with underlying medical problems like high blood pressure, heart and lung problems, diabetes, obesity or cancer	1	1	0	0	0	0		Coughing into a bent elbow or tissue Regularly cleaning your hands Avoiding crowds and close contact Keeping rooms well ventilated Wearing a mask, especially when distancing cannot be maintained Physical distancing	1	1	1	1	1	1	0
Yes	Fever Dry cough Fatigue	1	1	1	0	0	0	0		Loss of taste or smell Nasal congestion Sore throat Headache Nausea or vomiting Diarrhoea	1	1	0	1	1	0	0	1	1	0	0	0	0		Respiratory failure	1	0	0	0	0	0	0		People aged 60 years and over Those with underlying medical problems like high blood pressure, heart and lung problems, diabetes, obesity or cancer	1	1	0	0	0	0		Physical distancing Wearing a mask, especially when distancing cannot be maintained Coughing into a bent elbow or tissue Regularly cleaning your hands Avoiding crowds and close contact Keeping rooms well ventilated	1	1	1	1	1	1	0
Yes	Dry cough Fever Other	1	1	0	0	0	0	1	Headache, Diarrhoea,	Sore throat Headache Nasal congestion Loss of taste or smell	1	1	0	1	1	0	0	0	0	0	0	0	0		Respiratory failure Thromboembolism and/or multiorgan failure, including injury of the heart, liver or kidneys	1	0	0	1	0	0	0		Those with underlying medical problems like high blood pressure, heart and lung problems, diabetes, obesity or cancer People aged 60 years and over	1	1	0	0	0	0		Physical distancing Wearing a mask, especially when distancing cannot be maintained Keeping rooms well ventilated Regularly cleaning your hands Coughing into a bent elbow or tissue	1	1	1	0	1	1	0
Yes	ALL OF THE ABOVE	0	0	0	1	0	0	0		Muscle or joint pain Nausea or vomiting Diarrhoea Chills or dizziness	0	0	0	0	0	1	0	1	1	1	0	0	0		Respiratory failure Thromboembolism and/or multiorgan failure, including injury of the heart, liver or kidneys	1	0	0	1	0	0	0		People aged 60 years and over Those with underlying medical problems like high blood pressure, heart and lung problems, diabetes, obesity or cancer	1	1	0	0	0	0		DO ALL OF THE ABOVE	0	0	0	0	0	0	0
Yes	Fever Dry cough	1	1	0	0	0	0	0		Diarrhoea Headache	0	0	0	0	1	0	0	0	1	0	0	0	0		Respiratory failure	1	0	0	0	0	0	0		People aged 60 years and over	1	0	0	0	0	0		Physical distancing Wearing a mask, especially when distancing cannot be maintained	1	1	0	0	0	0	0
Yes	Fever Dry cough Fatigue	1	1	1	0	0	0	0		Sore throat Muscle or joint pain Headache	0	0	0	1	1	1	0	0	0	0	0	0	0		Respiratory failure Thromboembolism and/or multiorgan failure, including injury of the heart, liver or kidneys	1	0	0	1	0	0	0		People aged 60 years and over Those with underlying medical problems like high blood pressure, heart and lung problems, diabetes, obesity or cancer	1	1	0	0	0	0		Physical distancing Wearing a mask, especially when distancing cannot be maintained Avoiding crowds and close contact	1	1	0	1	0	0	0
Yes	ALL OF THE ABOVE	0	0	0	1	0	0	0		Sore throat Headache Muscle or joint pain	0	0	0	1	1	1	0	0	0	0	0	0	0		Respiratory failure Thromboembolism and/or multiorgan failure, including injury of the heart, liver or kidneys	1	0	0	1	0	0	0		People aged 60 years and over Those with underlying medical problems like high blood pressure, heart and lung problems, diabetes, obesity or cancer	1	1	0	0	0	0		Physical distancing Keeping rooms well ventilated Wearing a mask, especially when distancing cannot be maintained Regularly cleaning your hands	1	1	1	0	1	0	0
Yes	Dry cough	0	1	0	0	0	0	0		Sore throat Headache	0	0	0	1	1	0	0	0	0	0	0	0	0		Thromboembolism and/or multiorgan failure, including injury of the heart, liver or kidneys	0	0	0	1	0	0	0		People aged 60 years and over Those with underlying medical problems like high blood pressure, heart and lung problems, diabetes, obesity or cancer	1	1	0	0	0	0		Physical distancing Regularly cleaning your hands Keeping rooms well ventilated Wearing a mask, especially when distancing cannot be maintained	1	1	1	0	1	0	0
Yes	Dry cough Other	0	1	0	0	0	0	1	Sneezing	Sore throat Headache Muscle or joint pain	0	0	0	1	1	1	0	0	0	0	0	0	0		Acute respiratory distress syndrome (ARDS)	0	1	0	0	0	0	0		Those with underlying medical problems like high blood pressure, heart and lung problems, diabetes, obesity or cancer People aged 60 years and over Other	1	1	0	0	0	1	Nurses	Physical distancing Regularly cleaning your hands	1	0	0	0	1	0	0
Yes	Other	0	0	0	0	0	0	1	Sweating	Headache Diarrhoea Nausea or vomiting	0	0	0	0	1	0	0	1	1	0	0	0	0		Acute respiratory distress syndrome (ARDS)	0	1	0	0	0	0	0		People aged 60 years and over	1	0	0	0	0	0		Wearing a mask, especially when distancing cannot be maintained Regularly cleaning your hands	0	1	0	0	1	0	0
Yes	Dry cough Fever	1	1	0	0	0	0	0		Loss of taste or smell Headache Muscle or joint pain	1	0	0	0	1	1	0	0	0	0	0	0	0		ALL OF THE ABOVE	0	0	0	0	1	0	0		Those with underlying medical problems like high blood pressure, heart and lung problems, diabetes, obesity or cancer People aged 60 years and over	1	1	0	0	0	0		Wearing a mask, especially when distancing cannot be maintained Physical distancing Regularly cleaning your hands Coughing into a bent elbow or tissue	1	1	0	0	1	1	0
Yes	Dry cough	0	1	0	0	0	0	0		Headache Sore throat Chills or dizziness	0	0	0	1	1	0	0	0	0	1	0	0	0	Backache, sneezing	Acute respiratory distress syndrome (ARDS) Respiratory failure	1	1	0	0	0	0	0		Those with underlying medical problems like high blood pressure, heart and lung problems, diabetes, obesity or cancer People aged 60 years and over	1	1	0	0	0	0	Y	Wearing a mask, especially when distancing cannot be maintained Other Regularly cleaning your hands Physical distancing Avoiding crowds and close contact	1	1	0	1	1	0	0
Yes	Dry cough Other Fever	1	1	0	0	0	0	1	Flue	Sore throat Headache Chills or dizziness Other	0	0	0	1	1	0	0	0	0	1	0	0	1	Sweating, confusion	Acute respiratory distress syndrome (ARDS)	0	1	0	0	0	0	0		People aged 60 years and over Those with underlying medical problems like high blood pressure, heart and lung problems, diabetes, obesity or cancer	1	1	0	0	0	0		Physical distancing Wearing a mask, especially when distancing cannot be maintained Keeping rooms well ventilated Avoiding crowds and close contact	1	1	1	1	0	0	0
Yes	Dry cough	0	1	0	0	0	0	0		Loss of taste or smell Sore throat Headache Chills or dizziness	1	0	0	1	1	0	0	0	0	1	0	0	0		Acute respiratory distress syndrome (ARDS)	0	1	0	0	0	0	0		People aged 60 years and over Those with underlying medical problems like high blood pressure, heart and lung problems, diabetes, obesity or cancer	1	1	0	0	0	0		Physical distancing Wearing a mask, especially when distancing cannot be maintained Regularly cleaning your hands	1	1	0	0	1	0	0
Yes	Dry cough Other	0	1	0	0	0	0	1	Headache	Loss of taste or smell Sore throat Headache Diarrhoea	1	0	0	1	1	0	0	0	1	0	0	0	0		Acute respiratory distress syndrome (ARDS)	0	1	0	0	0	0	0		People aged 60 years and over Those with underlying medical problems like high blood pressure, heart and lung problems, diabetes, obesity or cancer	1	1	0	0	0	0		Physical distancing Regularly cleaning your hands Wearing a mask, especially when distancing cannot be maintained	1	1	0	0	1	0	0
Yes	Dry cough Fever	1	1	0	0	0	0	0		Loss of taste or smell Sore throat Headache Muscle or joint pain Chills or dizziness	1	0	0	1	1	1	0	0	0	1	0	0	0		Acute respiratory distress syndrome (ARDS)	0	1	0	0	0	0	0		People aged 60 years and over Those with underlying medical problems like high blood pressure, heart and lung problems, diabetes, obesity or cancer	1	1	0	0	0	0		Physical distancing Keeping rooms well ventilated Wearing a mask, especially when distancing cannot be maintained	1	1	1	0	0	0	0
Yes	Fever Fatigue	1	0	1	0	0	0	0		Nasal congestion Headache Sore throat Nausea or vomiting	0	1	0	1	1	0	0	1	0	0	0	0	0		Thromboembolism and/or multiorgan failure, including injury of the heart, liver or kidneys	0	0	0	1	0	0	0		Those with underlying medical problems like high blood pressure, heart and lung problems, diabetes, obesity or cancer People aged 60 years and over	1	1	0	0	0	0		Physical distancing Regularly cleaning your hands Coughing into a bent elbow or tissue Keeping rooms well ventilated	1	0	1	0	1	1	0
Yes	Dry cough Fever	1	1	0	0	0	0	0		Loss of taste or smell Sore throat Headache Muscle or joint pain	1	0	0	1	1	1	0	0	0	0	0	0	0		Thromboembolism and/or multiorgan failure, including injury of the heart, liver or kidneys	0	0	0	1	0	0	0		People aged 60 years and over Anyone can get sick with COVID-19 and become seriously ill or die at any age Those with underlying medical problems like high blood pressure, heart and lung problems, diabetes, obesity or cancer	1	1	1	0	0	0		Wearing a mask, especially when distancing cannot be maintained Physical distancing	1	1	0	0	0	0	0
Yes	Fever Fatigue	1	0	1	0	0	0	0		Headache Nausea or vomiting Diarrhoea Chills or dizziness	0	0	0	0	1	0	0	1	1	1	0	0	0		Acute respiratory distress syndrome (ARDS)	0	1	0	0	0	0	0		Those with underlying medical problems like high blood pressure, heart and lung problems, diabetes, obesity or cancer People aged 60 years and over	1	1	0	0	0	0		Physical distancing Regularly cleaning your hands Coughing into a bent elbow or tissue Avoiding crowds and close contact	1	0	0	1	1	1	0
Yes	Dry cough	0	1	0	0	0	0	0		Nasal congestion Loss of taste or smell Sore throat Headache	1	1	0	1	1	0	0	0	0	0	0	0	0		Acute respiratory distress syndrome (ARDS) Respiratory failure	1	1	0	0	0	0	0		ALL OF THE ABOVE	0	0	0	1	0	0		Wearing a mask, especially when distancing cannot be maintained Keeping rooms well ventilated Coughing into a bent elbow or tissue	0	1	1	0	0	1	0
Yes	Fever Dry cough	1	1	0	0	0	0	0		Nausea or vomiting Headache Sore throat	0	0	0	1	1	0	0	1	0	0	0	0	0		Other	0	0	0	0	0	0	1	No idea	People aged 60 years and over Those with underlying medical problems like high blood pressure, heart and lung problems, diabetes, obesity or cancer	1	1	0	0	0	0		Physical distancing Avoiding crowds and close contact Regularly cleaning your hands	1	0	0	1	1	0	0
Yes	Dry cough	0	1	0	0	0	0	0		Diarrhoea Nausea or vomiting Muscle or joint pain	0	0	0	0	0	1	0	1	1	0	0	0	0		Respiratory failure	1	0	0	0	0	0	0		People aged 60 years and over Those with underlying medical problems like high blood pressure, heart and lung problems, diabetes, obesity or cancer	1	1	0	0	0	0		Wearing a mask, especially when distancing cannot be maintained Regularly cleaning your hands	0	1	0	0	1	0	0
Yes	Dry cough	0	1	0	0	0	0	0		Headache Sore throat Loss of taste or smell	1	0	0	1	1	0	0	0	0	0	0	0	0		Acute respiratory distress syndrome (ARDS)	0	1	0	0	0	0	0		People aged 60 years and over Those with underlying medical problems like high blood pressure, heart and lung problems, diabetes, obesity or cancer	1	1	0	0	0	0		Physical distancing Regularly cleaning your hands Keeping rooms well ventilated	1	0	1	0	1	0	0
Yes	Dry cough	0	1	0	0	0	0	0		Loss of taste or smell Headache Nausea or vomiting Diarrhoea	1	0	0	0	1	0	0	1	1	0	0	0	0		Acute respiratory distress syndrome (ARDS)	0	1	0	0	0	0	0		People aged 60 years and over	1	0	0	0	0	0		Wearing a mask, especially when distancing cannot be maintained Regularly cleaning your hands	0	1	0	0	1	0	0
Yes	Dry cough Fever Other	1	1	0	0	0	0	1	Sweating	Loss of taste or smell Nasal congestion Sore throat Headache Muscle or joint pain Other	1	1	0	1	1	1	0	0	0	0	0	0	1	Low libido	Respiratory failure	1	0	0	0	0	0	0		People aged 60 years and over Those with underlying medical problems like high blood pressure, heart and lung problems, diabetes, obesity or cancer	1	1	0	0	0	0		Physical distancing Regularly cleaning your hands Avoiding crowds and close contact	1	0	0	1	1	0	0
Yes	Fatigue Dry cough	0	1	1	0	0	0	0		Diarrhoea Headache Sore throat Nausea or vomiting Conjunctivitis (also known as red eyes)	0	0	1	1	1	0	0	1	1	0	0	0	0		Thromboembolism and/or multiorgan failure, including injury of the heart, liver or kidneys	0	0	0	1	0	0	0		ALL OF THE ABOVE	0	0	0	1	0	0		Coughing into a bent elbow or tissue Avoiding crowds and close contact Keeping rooms well ventilated Wearing a mask, especially when distancing cannot be maintained Physical distancing Regularly cleaning your hands	1	1	1	1	1	1	0
Yes	Dry cough Fatigue	0	1	1	0	0	0	0		Loss of taste or smell Sore throat Headache Chills or dizziness	1	0	0	1	1	0	0	0	0	1	0	0	0		Respiratory failure	1	0	0	0	0	0	0		People aged 60 years and over Those with underlying medical problems like high blood pressure, heart and lung problems, diabetes, obesity or cancer Anyone can get sick with COVID-19 and become seriously ill or die at any age	1	1	1	0	0	0		Physical distancing Wearing a mask, especially when distancing cannot be maintained Regularly cleaning your hands	1	1	0	0	1	0	0
Yes	Fever Dry cough	1	1	0	0	0	0	0		Headache Sore throat Chills or dizziness Diarrhoea	0	0	0	1	1	0	0	0	1	1	0	0	0		Respiratory failure	1	0	0	0	0	0	0		Those with underlying medical problems like high blood pressure, heart and lung problems, diabetes, obesity or cancer Anyone can get sick with COVID-19 and become seriously ill or die at any age	0	1	1	0	0	0		Wearing a mask, especially when distancing cannot be maintained Avoiding crowds and close contact Physical distancing	1	1	0	1	0	0	0
Yes	Fever Fatigue	1	0	1	0	0	0	0		Headache Sore throat	0	0	0	1	1	0	0	0	0	0	0	0	0		Respiratory failure	1	0	0	0	0	0	0		Those with underlying medical problems like high blood pressure, heart and lung problems, diabetes, obesity or cancer Anyone can get sick with COVID-19 and become seriously ill or die at any age	0	1	1	0	0	0		Avoiding crowds and close contact Wearing a mask, especially when distancing cannot be maintained Regularly cleaning your hands	0	1	0	1	1	0	0
Yes	Dry cough Fever	1	1	0	0	0	0	0		Headache Chills or dizziness Nausea or vomiting	0	0	0	0	1	0	0	1	0	1	0	0	0		Respiratory failure	1	0	0	0	0	0	0		Those with underlying medical problems like high blood pressure, heart and lung problems, diabetes, obesity or cancer People aged 60 years and over	1	1	0	0	0	0		Avoiding crowds and close contact	0	0	0	1	0	0	0
Yes	Fever Dry cough	1	1	0	0	0	0	0		Sore throat Headache Diarrhoea	0	0	0	1	1	0	0	0	1	0	0	0	0		Respiratory failure	1	0	0	0	0	0	0		People aged 60 years and over Those with underlying medical problems like high blood pressure, heart and lung problems, diabetes, obesity or cancer	1	1	0	0	0	0		Avoiding crowds and close contact Wearing a mask, especially when distancing cannot be maintained	0	1	0	1	0	0	0
Yes	Fever Dry cough	1	1	0	0	0	0	0		Diarrhoea Chills or dizziness Headache Sore throat	0	0	0	1	1	0	0	0	1	1	0	0	0		Respiratory failure	1	0	0	0	0	0	0		Those with underlying medical problems like high blood pressure, heart and lung problems, diabetes, obesity or cancer	0	1	0	0	0	0		Wearing a mask, especially when distancing cannot be maintained Avoiding crowds and close contact	0	1	0	1	0	0	0
Yes	Dry cough Fever	1	1	0	0	0	0	0		Sore throat Headache Nausea or vomiting	0	0	0	1	1	0	0	1	0	0	0	0	0		Respiratory failure	1	0	0	0	0	0	0		Those with underlying medical problems like high blood pressure, heart and lung problems, diabetes, obesity or cancer People aged 60 years and over	1	1	0	0	0	0		Wearing a mask, especially when distancing cannot be maintained Avoiding crowds and close contact	0	1	0	1	0	0	0
Yes	Dry cough Fever	1	1	0	0	0	0	0		Sore throat Headache Diarrhoea	0	0	0	1	1	0	0	0	1	0	0	0	0		Respiratory failure	1	0	0	0	0	0	0		Those with underlying medical problems like high blood pressure, heart and lung problems, diabetes, obesity or cancer People aged 60 years and over	1	1	0	0	0	0		Coughing into a bent elbow or tissue Wearing a mask, especially when distancing cannot be maintained Avoiding crowds and close contact	0	1	0	1	0	1	0
Yes	Dry cough Fever	1	1	0	0	0	0	0		Nausea or vomiting Chills or dizziness Headache Sore throat	0	0	0	1	1	0	0	1	0	1	0	0	0		Respiratory failure	1	0	0	0	0	0	0		Those with underlying medical problems like high blood pressure, heart and lung problems, diabetes, obesity or cancer People aged 60 years and over	1	1	0	0	0	0		Wearing a mask, especially when distancing cannot be maintained Avoiding crowds and close contact Coughing into a bent elbow or tissue	0	1	0	1	0	1	0
Yes	Fever Dry cough	1	1	0	0	0	0	0		Headache Sore throat	0	0	0	1	1	0	0	0	0	0	0	0	0		Respiratory failure	1	0	0	0	0	0	0		Those with underlying medical problems like high blood pressure, heart and lung problems, diabetes, obesity or cancer	0	1	0	0	0	0		Avoiding crowds and close contact Wearing a mask, especially when distancing cannot be maintained	0	1	0	1	0	0	0
Yes	Fever Dry cough	1	1	0	0	0	0	0		Sore throat Nasal congestion Headache	0	1	0	1	1	0	0	0	0	0	0	0	0		Respiratory failure	1	0	0	0	0	0	0		Anyone can get sick with COVID-19 and become seriously ill or die at any age Those with underlying medical problems like high blood pressure, heart and lung problems, diabetes, obesity or cancer	0	1	1	0	0	0		Avoiding crowds and close contact Wearing a mask, especially when distancing cannot be maintained	0	1	0	1	0	0	0
Yes	Fever	1	0	0	0	0	0	0		Diarrhoea Sore throat	0	0	0	1	0	0	0	0	1	0	0	0	0		Other	0	0	0	0	0	0	1	High fever	Those with underlying medical problems like high blood pressure, heart and lung problems, diabetes, obesity or cancer	0	1	0	0	0	0		Wearing a mask, especially when distancing cannot be maintained Avoiding crowds and close contact	0	1	0	1	0	0	0
Yes	Fever Dry cough	1	1	0	0	0	0	0		Chills or dizziness Diarrhoea Sore throat	0	0	0	1	0	0	0	0	1	1	0	0	0		Respiratory failure	1	0	0	0	0	0	0		People aged 60 years and over Anyone can get sick with COVID-19 and become seriously ill or die at any age	1	0	1	0	0	0		Avoiding crowds and close contact	0	0	0	1	0	0	0
Yes	Fever Dry cough	1	1	0	0	0	0	0		Diarrhoea Headache Sore throat	0	0	0	1	1	0	0	0	1	0	0	0	0		Respiratory failure	1	0	0	0	0	0	0		Those with underlying medical problems like high blood pressure, heart and lung problems, diabetes, obesity or cancer Anyone can get sick with COVID-19 and become seriously ill or die at any age	0	1	1	0	0	0		Wearing a mask, especially when distancing cannot be maintained Avoiding crowds and close contact	0	1	0	1	0	0	0
Yes	Fever Dry cough	1	1	0	0	0	0	0		Diarrhoea Sore throat Headache Chills or dizziness	0	0	0	1	1	0	0	0	1	1	0	0	0		Respiratory failure	1	0	0	0	0	0	0		Those with underlying medical problems like high blood pressure, heart and lung problems, diabetes, obesity or cancer Anyone can get sick with COVID-19 and become seriously ill or die at any age	0	1	1	0	0	0		Avoiding crowds and close contact Wearing a mask, especially when distancing cannot be maintained	0	1	0	1	0	0	0
Yes	Fever Dry cough	1	1	0	0	0	0	0		Headache Sore throat Loss of taste or smell	1	0	0	1	1	0	0	0	0	0	0	0	0		Respiratory failure	1	0	0	0	0	0	0		Those with underlying medical problems like high blood pressure, heart and lung problems, diabetes, obesity or cancer People aged 60 years and over	1	1	0	0	0	0		Wearing a mask, especially when distancing cannot be maintained Avoiding crowds and close contact	0	1	0	1	0	0	0
Yes	Fever Fatigue	1	0	1	0	0	0	0		Chills or dizziness Diarrhoea Headache	0	0	0	0	1	0	0	0	1	1	0	0	0		Respiratory failure	1	0	0	0	0	0	0		Those with underlying medical problems like high blood pressure, heart and lung problems, diabetes, obesity or cancer People aged 60 years and over	1	1	0	0	0	0		Wearing a mask, especially when distancing cannot be maintained Avoiding crowds and close contact	0	1	0	1	0	0	0
Yes	Fever Dry cough	1	1	0	0	0	0	0		Headache Nausea or vomiting Chills or dizziness	0	0	0	0	1	0	0	1	0	1	0	0	0		Respiratory failure	1	0	0	0	0	0	0		People aged 60 years and over Those with underlying medical problems like high blood pressure, heart and lung problems, diabetes, obesity or cancer	1	1	0	0	0	0		Wearing a mask, especially when distancing cannot be maintained	0	1	0	0	0	0	0
Yes	Fever Dry cough	1	1	0	0	0	0	0		Headache Sore throat	0	0	0	1	1	0	0	0	0	0	0	0	0		Respiratory failure	1	0	0	0	0	0	0		Those with underlying medical problems like high blood pressure, heart and lung problems, diabetes, obesity or cancer Anyone can get sick with COVID-19 and become seriously ill or die at any age	0	1	1	0	0	0		Wearing a mask, especially when distancing cannot be maintained Avoiding crowds and close contact	0	1	0	1	0	0	0
Yes	Dry cough Fever	1	1	0	0	0	0	0		Headache Sore throat Chills or dizziness	0	0	0	1	1	0	0	0	0	1	0	0	0		Respiratory failure	1	0	0	0	0	0	0		Those with underlying medical problems like high blood pressure, heart and lung problems, diabetes, obesity or cancer Anyone can get sick with COVID-19 and become seriously ill or die at any age	0	1	1	0	0	0		Avoiding crowds and close contact Wearing a mask, especially when distancing cannot be maintained	0	1	0	1	0	0	0
Yes	Dry cough Fever Fatigue	1	1	1	0	0	0	0		Headache Diarrhoea Chills or dizziness	0	0	0	0	1	0	0	0	1	1	0	0	0		Respiratory failure	1	0	0	0	0	0	0		Those with underlying medical problems like high blood pressure, heart and lung problems, diabetes, obesity or cancer Anyone can get sick with COVID-19 and become seriously ill or die at any age	0	1	1	0	0	0		Avoiding crowds and close contact Wearing a mask, especially when distancing cannot be maintained	0	1	0	1	0	0	0
Yes	Fever Fatigue	1	0	1	0	0	0	0		Headache Sore throat Muscle or joint pain	0	0	0	1	1	1	0	0	0	0	0	0	0		NONE OF THE ABOVE Other	0	0	0	0	0	1	1	Severe Diarrhea	Those with underlying medical problems like high blood pressure, heart and lung problems, diabetes, obesity or cancer Anyone can get sick with COVID-19 and become seriously ill or die at any age	0	1	1	0	0	0		Wearing a mask, especially when distancing cannot be maintained Avoiding crowds and close contact	0	1	0	1	0	0	0
Yes	Dry cough Fever	1	1	0	0	0	0	0		Sore throat Headache Diarrhoea	0	0	0	1	1	0	0	0	1	0	0	0	0		Respiratory failure	1	0	0	0	0	0	0		Those with underlying medical problems like high blood pressure, heart and lung problems, diabetes, obesity or cancer People aged 60 years and over	1	1	0	0	0	0		Avoiding crowds and close contact Regularly cleaning your hands	0	0	0	1	1	0	0
Yes	Fever Dry cough	1	1	0	0	0	0	0		Headache Conjunctivitis (also known as red eyes) Diarrhoea	0	0	1	0	1	0	0	0	1	0	0	0	0		Respiratory failure	1	0	0	0	0	0	0		People aged 60 years and over Those with underlying medical problems like high blood pressure, heart and lung problems, diabetes, obesity or cancer	1	1	0	0	0	0		Avoiding crowds and close contact Wearing a mask, especially when distancing cannot be maintained	0	1	0	1	0	0	0
Yes	Fever Dry cough	1	1	0	0	0	0	0		Sore throat Headache Chills or dizziness	0	0	0	1	1	0	0	0	0	1	0	0	0		Respiratory failure	1	0	0	0	0	0	0		Those with underlying medical problems like high blood pressure, heart and lung problems, diabetes, obesity or cancer Anyone can get sick with COVID-19 and become seriously ill or die at any age	0	1	1	0	0	0		Avoiding crowds and close contact	0	0	0	1	0	0	0
Yes	Fatigue Fever	1	0	1	0	0	0	0		Headache Sore throat Diarrhoea	0	0	0	1	1	0	0	0	1	0	0	0	0		Respiratory failure	1	0	0	0	0	0	0		Those with underlying medical problems like high blood pressure, heart and lung problems, diabetes, obesity or cancer	0	1	0	0	0	0		Avoiding crowds and close contact Wearing a mask, especially when distancing cannot be maintained	0	1	0	1	0	0	0
Yes	Fatigue Fever	1	0	1	0	0	0	0		Headache Sore throat	0	0	0	1	1	0	0	0	0	0	0	0	0		Respiratory failure	1	0	0	0	0	0	0		Those with underlying medical problems like high blood pressure, heart and lung problems, diabetes, obesity or cancer	0	1	0	0	0	0		Avoiding crowds and close contact Wearing a mask, especially when distancing cannot be maintained	0	1	0	1	0	0	0
Yes	Fatigue Dry cough	0	1	1	0	0	0	0		Headache Nausea or vomiting Diarrhoea	0	0	0	0	1	0	0	1	1	0	0	0	0		Respiratory failure	1	0	0	0	0	0	0		People aged 60 years and over Those with underlying medical problems like high blood pressure, heart and lung problems, diabetes, obesity or cancer	1	1	0	0	0	0		Wearing a mask, especially when distancing cannot be maintained Avoiding crowds and close contact Coughing into a bent elbow or tissue	0	1	0	1	0	1	0
Yes	Fever Dry cough	1	1	0	0	0	0	0		Headache Diarrhoea Chills or dizziness	0	0	0	0	1	0	0	0	1	1	0	0	0		Respiratory failure	1	0	0	0	0	0	0		Those with underlying medical problems like high blood pressure, heart and lung problems, diabetes, obesity or cancer	0	1	0	0	0	0		Wearing a mask, especially when distancing cannot be maintained Avoiding crowds and close contact	0	1	0	1	0	0	0
Yes	Fatigue Fever	1	0	1	0	0	0	0		Sore throat Headache Loss of taste or smell	1	0	0	1	1	0	0	0	0	0	0	0	0		Respiratory failure	1	0	0	0	0	0	0		Those with underlying medical problems like high blood pressure, heart and lung problems, diabetes, obesity or cancer People aged 60 years and over	1	1	0	0	0	0		Wearing a mask, especially when distancing cannot be maintained	0	1	0	0	0	0	0
Yes	Fatigue Dry cough	0	1	1	0	0	0	0		Headache Nausea or vomiting Diarrhoea	0	0	0	0	1	0	0	1	1	0	0	0	0		Respiratory failure	1	0	0	0	0	0	0		Those with underlying medical problems like high blood pressure, heart and lung problems, diabetes, obesity or cancer	0	1	0	0	0	0		Avoiding crowds and close contact Wearing a mask, especially when distancing cannot be maintained Regularly cleaning your hands	0	1	0	1	1	0	0
Yes	Fatigue Fever	1	0	1	0	0	0	0		Nausea or vomiting Headache Sore throat	0	0	0	1	1	0	0	1	0	0	0	0	0		Respiratory failure	1	0	0	0	0	0	0		Those with underlying medical problems like high blood pressure, heart and lung problems, diabetes, obesity or cancer	0	1	0	0	0	0		Avoiding crowds and close contact Wearing a mask, especially when distancing cannot be maintained	0	1	0	1	0	0	0
Yes	Fatigue Fever	1	0	1	0	0	0	0		Sore throat Headache Chills or dizziness	0	0	0	1	1	0	0	0	0	1	0	0	0		Respiratory failure	1	0	0	0	0	0	0		People aged 60 years and over Those with underlying medical problems like high blood pressure, heart and lung problems, diabetes, obesity or cancer	1	1	0	0	0	0		Avoiding crowds and close contact Coughing into a bent elbow or tissue Wearing a mask, especially when distancing cannot be maintained	0	1	0	1	0	1	0
Yes	Dry cough Fever	1	1	0	0	0	0	0		Headache Sore throat Nausea or vomiting	0	0	0	1	1	0	0	1	0	0	0	0	0		Respiratory failure	1	0	0	0	0	0	0		Those with underlying medical problems like high blood pressure, heart and lung problems, diabetes, obesity or cancer	0	1	0	0	0	0		Avoiding crowds and close contact Regularly cleaning your hands	0	0	0	1	1	0	0
Yes	Fever	1	0	0	0	0	0	0		Headache Sore throat Muscle or joint pain	0	0	0	1	1	1	0	0	0	0	0	0	0		Respiratory failure	1	0	0	0	0	0	0		Anyone can get sick with COVID-19 and become seriously ill or die at any age	0	0	1	0	0	0		Avoiding crowds and close contact Coughing into a bent elbow or tissue	0	0	0	1	0	1	0
Yes	Dry cough Fever	1	1	0	0	0	0	0		Loss of taste or smell Sore throat Headache Muscle or joint pain Diarrhoea	1	0	0	1	1	1	0	0	1	0	0	0	0		Respiratory failure	1	0	0	0	0	0	0		People aged 60 years and over Those with underlying medical problems like high blood pressure, heart and lung problems, diabetes, obesity or cancer	1	1	0	0	0	0		Wearing a mask, especially when distancing cannot be maintained Regularly cleaning your hands Physical distancing Avoiding crowds and close contact	1	1	0	1	1	0	0
Yes	Fatigue	0	0	1	0	0	0	0		Diarrhoea Chills or dizziness Nausea or vomiting Headache	0	0	0	0	1	0	0	1	1	1	0	0	0		Acute respiratory distress syndrome (ARDS)	0	1	0	0	0	0	0		People aged 60 years and over Those with underlying medical problems like high blood pressure, heart and lung problems, diabetes, obesity or cancer Anyone can get sick with COVID-19 and become seriously ill or die at any age	1	1	1	0	0	0		Wearing a mask, especially when distancing cannot be maintained Physical distancing Regularly cleaning your hands	1	1	0	0	1	0	0
Yes	Dry cough Fatigue	0	1	1	0	0	0	0		Headache Muscle or joint pain Nausea or vomiting	0	0	0	0	1	1	0	1	0	0	0	0	0		Respiratory failure	1	0	0	0	0	0	0		ALL OF THE ABOVE	0	0	0	1	0	0		Physical distancing Wearing a mask, especially when distancing cannot be maintained Regularly cleaning your hands	1	1	0	0	1	0	0
Yes	Dry cough Fever	1	1	0	0	0	0	0		Nausea or vomiting Headache Diarrhoea	0	0	0	0	1	0	0	1	1	0	0	0	0		Acute respiratory distress syndrome (ARDS)	0	1	0	0	0	0	0		People aged 60 years and over Those with underlying medical problems like high blood pressure, heart and lung problems, diabetes, obesity or cancer	1	1	0	0	0	0		Wearing a mask, especially when distancing cannot be maintained Regularly cleaning your hands Physical distancing	1	1	0	0	1	0	0
Yes	Dry cough Other	0	1	0	0	0	0	1	Headache	Muscle or joint pain Loss of taste or smell Nasal congestion Conjunctivitis (also known as red eyes)	1	1	1	0	0	1	0	0	0	0	0	0	0		Respiratory failure	1	0	0	0	0	0	0		People aged 60 years and over Those with underlying medical problems like high blood pressure, heart and lung problems, diabetes, obesity or cancer	1	1	0	0	0	0		Physical distancing Keeping rooms well ventilated Wearing a mask, especially when distancing cannot be maintained Avoiding crowds and close contact Regularly cleaning your hands	1	1	1	1	1	0	0
Yes	Dry cough Fatigue	0	1	1	0	0	0	0		Loss of taste or smell Nasal congestion Conjunctivitis (also known as red eyes) Sore throat Headache Muscle or joint pain	1	1	1	1	1	1	0	0	0	0	0	0	0		Acute respiratory distress syndrome (ARDS)	0	1	0	0	0	0	0		Those with underlying medical problems like high blood pressure, heart and lung problems, diabetes, obesity or cancer	0	1	0	0	0	0		Physical distancing Wearing a mask, especially when distancing cannot be maintained Regularly cleaning your hands	1	1	0	0	1	0	0
Yes	Dry cough	0	1	0	0	0	0	0		Loss of taste or smell Sore throat Headache Nausea or vomiting Diarrhoea Chills or dizziness	1	0	0	1	1	0	0	1	1	1	0	0	0		Respiratory failure	1	0	0	0	0	0	0		People aged 60 years and over Those with underlying medical problems like high blood pressure, heart and lung problems, diabetes, obesity or cancer Other	1	1	0	0	0	1	Civil servant	Physical distancing Wearing a mask, especially when distancing cannot be maintained Regularly cleaning your hands Keeping rooms well ventilated	1	1	1	0	1	0	0
Yes	Dry cough Fatigue	0	1	1	0	0	0	0		Loss of taste or smell Nasal congestion Headache Muscle or joint pain Diarrhoea	1	1	0	0	1	1	0	0	1	0	0	0	0											People aged 60 years and over Anyone can get sick with COVID-19 and become seriously ill or die at any age Those with underlying medical problems like high blood pressure, heart and lung problems, diabetes, obesity or cancer	1	1	1	0	0	0		Physical distancing Wearing a mask, especially when distancing cannot be maintained Regularly cleaning your hands	1	1	0	0	1	0	0
Yes	Dry cough Fatigue	0	1	1	0	0	0	0		Loss of taste or smell Sore throat Headache Muscle or joint pain	1	0	0	1	1	1	0	0	0	0	0	0	0		Thromboembolism and/or multiorgan failure, including injury of the heart, liver or kidneys	0	0	0	1	0	0	0		People aged 60 years and over Those with underlying medical problems like high blood pressure, heart and lung problems, diabetes, obesity or cancer Anyone can get sick with COVID-19 and become seriously ill or die at any age	1	1	1	0	0	0		Physical distancing Wearing a mask, especially when distancing cannot be maintained Regularly cleaning your hands	1	1	0	0	1	0	0
Yes	Dry cough Other	0	1	0	0	0	0	1	Sweating	Sore throat Headache Muscle or joint pain Nausea or vomiting Diarrhoea	0	0	0	1	1	1	0	1	1	0	0	0	0		Sepsis and septic shock	0	0	1	0	0	0	0		People aged 60 years and over Those with underlying medical problems like high blood pressure, heart and lung problems, diabetes, obesity or cancer Anyone can get sick with COVID-19 and become seriously ill or die at any age	1	1	1	0	0	0		Wearing a mask, especially when distancing cannot be maintained Regularly cleaning your hands Physical distancing	1	1	0	0	1	0	0
Yes	Fatigue Dry cough Fever	1	1	1	0	0	0	0		Headache Sore throat	0	0	0	1	1	0	0	0	0	0	0	0	0		Respiratory failure	1	0	0	0	0	0	0		Those with underlying medical problems like high blood pressure, heart and lung problems, diabetes, obesity or cancer People aged 60 years and over	1	1	0	0	0	0		Avoiding crowds and close contact Regularly cleaning your hands Wearing a mask, especially when distancing cannot be maintained	0	1	0	1	1	0	0
Yes	Fever Fatigue	1	0	1	0	0	0	0		Headache Sore throat Nausea or vomiting	0	0	0	1	1	0	0	1	0	0	0	0	0		Respiratory failure	1	0	0	0	0	0	0		Anyone can get sick with COVID-19 and become seriously ill or die at any age Those with underlying medical problems like high blood pressure, heart and lung problems, diabetes, obesity or cancer	0	1	1	0	0	0		Avoiding crowds and close contact Wearing a mask, especially when distancing cannot be maintained Regularly cleaning your hands	0	1	0	1	1	0	0
Yes	Dry cough Fever	1	1	0	0	0	0	0		Sore throat Headache Diarrhoea	0	0	0	1	1	0	0	0	1	0	0	0	0		Respiratory failure	1	0	0	0	0	0	0		Those with underlying medical problems like high blood pressure, heart and lung problems, diabetes, obesity or cancer Anyone can get sick with COVID-19 and become seriously ill or die at any age	0	1	1	0	0	0		Wearing a mask, especially when distancing cannot be maintained Regularly cleaning your hands	0	1	0	0	1	0	0
Yes	Dry cough Fever	1	1	0	0	0	0	0		Sore throat Headache Nausea or vomiting	0	0	0	1	1	0	0	1	0	0	0	0	0		NONE OF THE ABOVE Other	0	0	0	0	0	1	1	Headache	People aged 60 years and over Those with underlying medical problems like high blood pressure, heart and lung problems, diabetes, obesity or cancer	1	1	0	0	0	0		Wearing a mask, especially when distancing cannot be maintained Avoiding crowds and close contact Regularly cleaning your hands	0	1	0	1	1	0	0
Yes	Dry cough Fever	1	1	0	0	0	0	0		Sore throat Headache Diarrhoea	0	0	0	1	1	0	0	0	1	0	0	0	0		Respiratory failure	1	0	0	0	0	0	0		Those with underlying medical problems like high blood pressure, heart and lung problems, diabetes, obesity or cancer Anyone can get sick with COVID-19 and become seriously ill or die at any age	0	1	1	0	0	0		Avoiding crowds and close contact Regularly cleaning your hands	0	0	0	1	1	0	0
Yes	Fever Dry cough	1	1	0	0	0	0	0		Sore throat Headache Nausea or vomiting	0	0	0	1	1	0	0	1	0	0	0	0	0		Respiratory failure	1	0	0	0	0	0	0		Those with underlying medical problems like high blood pressure, heart and lung problems, diabetes, obesity or cancer People aged 60 years and over	1	1	0	0	0	0		Avoiding crowds and close contact Regularly cleaning your hands Wearing a mask, especially when distancing cannot be maintained	0	1	0	1	1	0	0
Yes	Dry cough Fever	1	1	0	0	0	0	0		Sore throat Nasal congestion Loss of taste or smell	1	1	0	1	0	0	0	0	0	0	0	0	0		Respiratory failure	1	0	0	0	0	0	0		People aged 60 years and over Those with underlying medical problems like high blood pressure, heart and lung problems, diabetes, obesity or cancer	1	1	0	0	0	0		Wearing a mask, especially when distancing cannot be maintained Physical distancing Keeping rooms well ventilated Regularly cleaning your hands Coughing into a bent elbow or tissue	1	1	1	0	1	1	0
Yes	Fever Dry cough Fatigue Other	1	1	1	0	0	0	1	Headache, leg pains.	Nasal congestion Sore throat Headache	0	1	0	1	1	0	0	0	0	0	0	0	0	Red eyes.	Respiratory failure Thromboembolism and/or multiorgan failure, including injury of the heart, liver or kidneys	1	0	0	1	0	0	0		People aged 60 years and over Those with underlying medical problems like high blood pressure, heart and lung problems, diabetes, obesity or cancer	1	1	0	0	0	0		Wearing a mask, especially when distancing cannot be maintained Physical distancing Keeping rooms well ventilated Avoiding crowds and close contact Regularly cleaning your hands Coughing into a bent elbow or tissue	1	1	1	1	1	1	0
Yes	Dry cough Fever Fatigue	1	1	1	0	0	0	0		Loss of taste or smell Nasal congestion Sore throat	1	1	0	1	0	0	0	0	0	0	0	0	0		Respiratory failure Acute respiratory distress syndrome (ARDS)	1	1	0	0	0	0	0		People aged 60 years and over Those with underlying medical problems like high blood pressure, heart and lung problems, diabetes, obesity or cancer	1	1	0	0	0	0		Physical distancing Wearing a mask, especially when distancing cannot be maintained Regularly cleaning your hands Avoiding crowds and close contact	1	1	0	1	1	0	0
Yes	Dry cough Fever Fatigue	1	1	1	0	0	0	0		Headache Sore throat Diarrhoea Different types of skin rash Muscle or joint pain	0	0	0	1	1	1	1	0	1	0	0	0	0		Respiratory failure Acute respiratory distress syndrome (ARDS) Sepsis and septic shock	1	1	1	0	0	0	0		People aged 60 years and over Anyone can get sick with COVID-19 and become seriously ill or die at any age	1	0	1	0	0	0		Physical distancing Wearing a mask, especially when distancing cannot be maintained Regularly cleaning your hands Keeping rooms well ventilated	1	1	1	0	1	0	0
Yes	Dry cough Fatigue	0	1	1	0	0	0	0		Loss of taste or smell Nasal congestion Muscle or joint pain Sore throat	1	1	0	1	0	1	0	0	0	0	0	0	0		Respiratory failure	1	0	0	0	0	0	0		People aged 60 years and over Those with underlying medical problems like high blood pressure, heart and lung problems, diabetes, obesity or cancer	1	1	0	0	0	0		Physical distancing Wearing a mask, especially when distancing cannot be maintained Avoiding crowds and close contact Regularly cleaning your hands	1	1	0	1	1	0	0
Yes	Dry cough Fever Fatigue	1	1	1	0	0	0	0		Loss of taste or smell Nasal congestion	1	1	0	0	0	0	0	0	0	0	0	0	0		Respiratory failure Thromboembolism and/or multiorgan failure, including injury of the heart, liver or kidneys	1	0	0	1	0	0	0		People aged 60 years and over Those with underlying medical problems like high blood pressure, heart and lung problems, diabetes, obesity or cancer	1	1	0	0	0	0		Wearing a mask, especially when distancing cannot be maintained Keeping rooms well ventilated	0	1	1	0	0	0	0
Yes	Fever Dry cough	1	1	0	0	0	0	0		Diarrhoea Nausea or vomiting Muscle or joint pain	0	0	0	0	0	1	0	1	1	0	0	0	0		Respiratory failure	1	0	0	0	0	0	0		Those with underlying medical problems like high blood pressure, heart and lung problems, diabetes, obesity or cancer	0	1	0	0	0	0		Avoiding crowds and close contact Wearing a mask, especially when distancing cannot be maintained	0	1	0	1	0	0	0
Yes	Fever Dry cough	1	1	0	0	0	0	0		Nausea or vomiting Muscle or joint pain Chills or dizziness Headache	0	0	0	0	1	1	0	1	0	1	0	0	0		Respiratory failure	1	0	0	0	0	0	0		Those with underlying medical problems like high blood pressure, heart and lung problems, diabetes, obesity or cancer	0	1	0	0	0	0		Regularly cleaning your hands Wearing a mask, especially when distancing cannot be maintained Avoiding crowds and close contact	0	1	0	1	1	0	0
Yes	Dry cough Fever	1	1	0	0	0	0	0		Sore throat Chills or dizziness Nasal congestion	0	1	0	1	0	0	0	0	0	1	0	0	0		Respiratory failure	1	0	0	0	0	0	0		Those with underlying medical problems like high blood pressure, heart and lung problems, diabetes, obesity or cancer	0	1	0	0	0	0		Wearing a mask, especially when distancing cannot be maintained Regularly cleaning your hands	0	1	0	0	1	0	0
Don't know	Dry cough Fatigue	0	1	1	0	0	0	0		Headache Sore throat Chills or dizziness	0	0	0	1	1	0	0	0	0	1	0	0	0		Other	0	0	0	0	0	0	1	Not seeking treatment early	Those with underlying medical problems like high blood pressure, heart and lung problems, diabetes, obesity or cancer	0	1	0	0	0	0		Wearing a mask, especially when distancing cannot be maintained Avoiding crowds and close contact	0	1	0	1	0	0	0
Don't know	Fever Dry cough	1	1	0	0	0	0	0		Sore throat Headache Chills or dizziness	0	0	0	1	1	0	0	0	0	1	0	0	0		Respiratory failure	1	0	0	0	0	0	0		People aged 60 years and over Those with underlying medical problems like high blood pressure, heart and lung problems, diabetes, obesity or cancer	1	1	0	0	0	0		Wearing a mask, especially when distancing cannot be maintained Regularly cleaning your hands	0	1	0	0	1	0	0
Don't know	Fever Dry cough	1	1	0	0	0	0	0		Chills or dizziness Sore throat	0	0	0	1	0	0	0	0	0	1	0	0	0		Respiratory failure	1	0	0	0	0	0	0		Anyone can get sick with COVID-19 and become seriously ill or die at any age	0	0	1	0	0	0		Avoiding crowds and close contact Wearing a mask, especially when distancing cannot be maintained Regularly cleaning your hands	0	1	0	1	1	0	0
Yes	Fever Dry cough Fatigue	1	1	1	0	0	0	0		Headache Sore throat Chills or dizziness	0	0	0	1	1	0	0	0	0	1	0	0	0		Respiratory failure	1	0	0	0	0	0	0		Those with underlying medical problems like high blood pressure, heart and lung problems, diabetes, obesity or cancer People aged 60 years and over	1	1	0	0	0	0		Avoiding crowds and close contact Regularly cleaning your hands	0	0	0	1	1	0	0
Yes	Fever Dry cough	1	1	0	0	0	0	0		Sore throat Headache	0	0	0	1	1	0	0	0	0	0	0	0	0		Respiratory failure	1	0	0	0	0	0	0		Those with underlying medical problems like high blood pressure, heart and lung problems, diabetes, obesity or cancer People aged 60 years and over	1	1	0	0	0	0		Avoiding crowds and close contact Wearing a mask, especially when distancing cannot be maintained	0	1	0	1	0	0	0
Yes	Fever Dry cough	1	1	0	0	0	0	0	Sore throat, headache,	Nasal congestion Loss of taste or smell Headache Muscle or joint pain Nausea or vomiting	1	1	0	0	1	1	0	1	0	0	0	0	0		Respiratory failure Other	1	0	0	0	0	0	1	Fear of the unknown.	Those with underlying medical problems like high blood pressure, heart and lung problems, diabetes, obesity or cancer Other Anyone can get sick with COVID-19 and become seriously ill or die at any age	0	1	1	0	0	1	Health Workers	Wearing a mask, especially when distancing cannot be maintained Other Physical distancing Regularly cleaning your hands	1	1	0	0	1	0	0
Yes	Dry cough	0	1	0	0	0	0	0		Nasal congestion Conjunctivitis (also known as red eyes) Headache Muscle or joint pain	0	1	1	0	1	1	0	0	0	0	0	0	0		Thromboembolism and/or multiorgan failure, including injury of the heart, liver or kidneys	0	0	0	1	0	0	0		People aged 60 years and over Those with underlying medical problems like high blood pressure, heart and lung problems, diabetes, obesity or cancer	1	1	0	0	0	0		Wearing a mask, especially when distancing cannot be maintained Regularly cleaning your hands Keeping rooms well ventilated	0	1	1	0	1	0	0
Yes	Dry cough Fever	1	1	0	0	0	0	0		Nasal congestion Loss of taste or smell Sore throat	1	1	0	1	0	0	0	0	0	0	0	0	0		Respiratory failure	1	0	0	0	0	0	0		People aged 60 years and over Those with underlying medical problems like high blood pressure, heart and lung problems, diabetes, obesity or cancer	1	1	0	0	0	0		Physical distancing Wearing a mask, especially when distancing cannot be maintained Regularly cleaning your hands Avoiding crowds and close contact	1	1	0	1	1	0	0
Yes	Dry cough Fatigue	0	1	1	0	0	0	0		Chills or dizziness Nausea or vomiting Muscle or joint pain Headache Sore throat	0	0	0	1	1	1	0	1	0	1	0	0	0		NONE OF THE ABOVE	0	0	0	0	0	1	0		People aged 60 years and over Those with underlying medical problems like high blood pressure, heart and lung problems, diabetes, obesity or cancer	1	1	0	0	0	0		Physical distancing Wearing a mask, especially when distancing cannot be maintained NONE OF THE ABOVE	1	1	0	0	0	0	0
Yes	Fatigue Dry cough	0	1	1	0	0	0	0		Headache Sore throat Loss of taste or smell Nasal congestion Nausea or vomiting	1	1	0	1	1	0	0	1	0	0	0	0	0		Respiratory failure	1	0	0	0	0	0	0		People aged 60 years and over Those with underlying medical problems like high blood pressure, heart and lung problems, diabetes, obesity or cancer	1	1	0	0	0	0		Wearing a mask, especially when distancing cannot be maintained Regularly cleaning your hands Physical distancing	1	1	0	0	1	0	0
Yes	Fever Fatigue	1	0	1	0	0	0	0		Nausea or vomiting Diarrhoea Chills or dizziness Muscle or joint pain	0	0	0	0	0	1	0	1	1	1	0	0	0		Respiratory failure	1	0	0	0	0	0	0		People aged 60 years and over Those with underlying medical problems like high blood pressure, heart and lung problems, diabetes, obesity or cancer	1	1	0	0	0	0		Wearing a mask, especially when distancing cannot be maintained Physical distancing Avoiding crowds and close contact Regularly cleaning your hands	1	1	0	1	1	0	0
Yes										Headache Sore throat	0	0	0	1	1	0	0	0	0	0	0	0	0		Acute respiratory distress syndrome (ARDS)	0	1	0	0	0	0	0		Those with underlying medical problems like high blood pressure, heart and lung problems, diabetes, obesity or cancer People aged 60 years and over Other	1	1	0	0	0	1	Nurses	Wearing a mask, especially when distancing cannot be maintained Physical distancing Keeping rooms well ventilated	1	1	1	0	0	0	0
Yes	Dry cough Fever	1	1	0	0	0	0	0		Conjunctivitis (also known as red eyes) Headache Muscle or joint pain Nausea or vomiting Chills or dizziness	0	0	1	0	1	1	0	1	0	1	0	0	0		Respiratory failure	1	0	0	0	0	0	0		People aged 60 years and over Those with underlying medical problems like high blood pressure, heart and lung problems, diabetes, obesity or cancer	1	1	0	0	0	0		Wearing a mask, especially when distancing cannot be maintained Physical distancing Regularly cleaning your hands	1	1	0	0	1	0	0
Yes	Dry cough	0	1	0	0	0	0	0		Loss of taste or smell Nasal congestion Sore throat Headache	1	1	0	1	1	0	0	0	0	0	0	0	0		Acute respiratory distress syndrome (ARDS)	0	1	0	0	0	0	0		ALL OF THE ABOVE	0	0	0	1	0	0		Wearing a mask, especially when distancing cannot be maintained Regularly cleaning your hands Keeping rooms well ventilated	0	1	1	0	1	0	0
Yes	ALL OF THE ABOVE	0	0	0	1	0	0	0		Muscle or joint pain Sore throat Nasal congestion Conjunctivitis (also known as red eyes) Loss of taste or smell	1	1	1	1	0	1	0	0	0	0	0	0	0		Thromboembolism and/or multiorgan failure, including injury of the heart, liver or kidneys	0	0	0	1	0	0	0		People aged 60 years and over Those with underlying medical problems like high blood pressure, heart and lung problems, diabetes, obesity or cancer Other	1	1	0	0	0	1	Essential service providers	Wearing a mask, especially when distancing cannot be maintained Physical distancing Regularly cleaning your hands Coughing into a bent elbow or tissue	1	1	0	0	1	1	0
Yes	Dry cough Fatigue Other	0	1	1	0	0	0	1		Chills or dizziness Diarrhoea Muscle or joint pain	0	0	0	0	0	1	0	0	1	1	0	0	0		Thromboembolism and/or multiorgan failure, including injury of the heart, liver or kidneys	0	0	0	1	0	0	0	Those who travelled a lot	Those with underlying medical problems like high blood pressure, heart and lung problems, diabetes, obesity or cancer People aged 60 years and over Other	1	1	0	0	0	1		Physical distancing Wearing a mask, especially when distancing cannot be maintained Regularly cleaning your hands	1	1	0	0	1	0	0
Yes	ALL OF THE ABOVE	0	0	0	1	0	0	0		Loss of taste or smell Sore throat Headache Muscle or joint pain Nausea or vomiting	1	0	0	1	1	1	0	1	0	0	0	0	0											People aged 60 years and over Those with underlying medical problems like high blood pressure, heart and lung problems, diabetes, obesity or cancer	1	1	0	0	0	0		Physical distancing Regularly cleaning your hands Avoiding crowds and close contact	1	0	0	1	1	0	0
Yes	ALL OF THE ABOVE	0	0	0	1	0	0	0		Headache Muscle or joint pain Nausea or vomiting Diarrhoea	0	0	0	0	1	1	0	1	1	0	0	0	0		Respiratory failure	1	0	0	0	0	0	0		People aged 60 years and over Those with underlying medical problems like high blood pressure, heart and lung problems, diabetes, obesity or cancer	1	1	0	0	0	0		Physical distancing Wearing a mask, especially when distancing cannot be maintained Coughing into a bent elbow or tissue Regularly cleaning your hands	1	1	0	0	1	1	0
Yes	Dry cough Fever	1	1	0	0	0	0	0		Loss of taste or smell Different types of skin rash Nausea or vomiting Diarrhoea Chills or dizziness	1	0	0	0	0	0	1	1	1	1	0	0	0		Respiratory failure	1	0	0	0	0	0	0		People aged 60 years and over Those with underlying medical problems like high blood pressure, heart and lung problems, diabetes, obesity or cancer	1	1	0	0	0	0		Physical distancing Regularly cleaning your hands Wearing a mask, especially when distancing cannot be maintained	1	1	0	0	1	0	0
Yes	ALL OF THE ABOVE	0	0	0	1	0	0	0		Loss of taste or smell Sore throat Headache Muscle or joint pain	1	0	0	1	1	1	0	0	0	0	0	0	0		Thromboembolism and/or multiorgan failure, including injury of the heart, liver or kidneys	0	0	0	1	0	0	0		People aged 60 years and over Those with underlying medical problems like high blood pressure, heart and lung problems, diabetes, obesity or cancer Anyone can get sick with COVID-19 and become seriously ill or die at any age	1	1	1	0	0	0		Physical distancing Wearing a mask, especially when distancing cannot be maintained Keeping rooms well ventilated Coughing into a bent elbow or tissue Regularly cleaning your hands	1	1	1	0	1	1	0
Yes	Dry cough Fever	1	1	0	0	0	0	0		Headache Sore throat Muscle or joint pain Nausea or vomiting Chills or dizziness	0	0	0	1	1	1	0	1	0	1	0	0	0		Thromboembolism and/or multiorgan failure, including injury of the heart, liver or kidneys	0	0	0	1	0	0	0		People aged 60 years and over Those with underlying medical problems like high blood pressure, heart and lung problems, diabetes, obesity or cancer Other	1	1	0	0	0	1	International travellers	Physical distancing Wearing a mask, especially when distancing cannot be maintained Regularly cleaning your hands	1	1	0	0	1	0	0
Yes	Dry cough Fatigue	0	1	1	0	0	0	0		Headache Nausea or vomiting Diarrhoea	0	0	0	0	1	0	0	1	1	0	0	0	0		Acute respiratory distress syndrome (ARDS)	0	1	0	0	0	0	0		Those with underlying medical problems like high blood pressure, heart and lung problems, diabetes, obesity or cancer People aged 60 years and over	1	1	0	0	0	0		Physical distancing Wearing a mask, especially when distancing cannot be maintained Regularly cleaning your hands	1	1	0	0	1	0	0
Yes	Fever	1	0	0	0	0	0	0		Headache Muscle or joint pain Sore throat	0	0	0	1	1	1	0	0	0	0	0	0	0		Thromboembolism and/or multiorgan failure, including injury of the heart, liver or kidneys	0	0	0	1	0	0	0		Anyone can get sick with COVID-19 and become seriously ill or die at any age Those with underlying medical problems like high blood pressure, heart and lung problems, diabetes, obesity or cancer People aged 60 years and over	1	1	1	0	0	0		Coughing into a bent elbow or tissue Avoiding crowds and close contact Wearing a mask, especially when distancing cannot be maintained	0	1	0	1	0	1	0
Yes	Dry cough Fever	1	1	0	0	0	0	0		Loss of taste or smell Nasal congestion Headache Muscle or joint pain Nausea or vomiting	1	1	0	0	1	1	0	1	0	0	0	0	0		Thromboembolism and/or multiorgan failure, including injury of the heart, liver or kidneys	0	0	0	1	0	0	0		People aged 60 years and over Those with underlying medical problems like high blood pressure, heart and lung problems, diabetes, obesity or cancer	1	1	0	0	0	0		Physical distancing Keeping rooms well ventilated Wearing a mask, especially when distancing cannot be maintained Regularly cleaning your hands	1	1	1	0	1	0	0
Yes	Dry cough Fatigue	0	1	1	0	0	0	0		Headache Sore throat Loss of taste or smell	1	0	0	1	1	0	0	0	0	0	0	0	0		Acute respiratory distress syndrome (ARDS)	0	1	0	0	0	0	0		People aged 60 years and over Those with underlying medical problems like high blood pressure, heart and lung problems, diabetes, obesity or cancer Anyone can get sick with COVID-19 and become seriously ill or die at any age	1	1	1	0	0	0		Physical distancing Regularly cleaning your hands Keeping rooms well ventilated Wearing a mask, especially when distancing cannot be maintained	1	1	1	0	1	0	0
Yes	Dry cough Fever	1	1	0	0	0	0	0		Headache Sore throat Muscle or joint pain Nausea or vomiting Diarrhoea	0	0	0	1	1	1	0	1	1	0	0	0	0		Respiratory failure	1	0	0	0	0	0	0		People aged 60 years and over Those with underlying medical problems like high blood pressure, heart and lung problems, diabetes, obesity or cancer Anyone can get sick with COVID-19 and become seriously ill or die at any age	1	1	1	0	0	0		Physical distancing Wearing a mask, especially when distancing cannot be maintained Keeping rooms well ventilated	1	1	1	0	0	0	0
Yes	Dry cough	0	1	0	0	0	0	0		Loss of taste or smell Sore throat Muscle or joint pain Headache Diarrhoea Chills or dizziness	1	0	0	1	1	1	0	0	1	1	0	0	0		Respiratory failure	1	0	0	0	0	0	0		People aged 60 years and over Anyone can get sick with COVID-19 and become seriously ill or die at any age	1	0	1	0	0	0		Physical distancing Wearing a mask, especially when distancing cannot be maintained Avoiding crowds and close contact Coughing into a bent elbow or tissue	1	1	0	1	0	1	0
Yes	Fatigue Dry cough	0	1	1	0	0	0	0		Loss of taste or smell Nausea or vomiting Diarrhoea Chills or dizziness Different types of skin rash Muscle or joint pain	1	0	0	0	0	1	1	1	1	1	0	0	0		Respiratory failure	1	0	0	0	0	0	0		People aged 60 years and over Those with underlying medical problems like high blood pressure, heart and lung problems, diabetes, obesity or cancer Anyone can get sick with COVID-19 and become seriously ill or die at any age	1	1	1	0	0	0		Physical distancing Wearing a mask, especially when distancing cannot be maintained Regularly cleaning your hands Coughing into a bent elbow or tissue Avoiding crowds and close contact Keeping rooms well ventilated	1	1	1	1	1	1	0
Yes	Fever Dry cough	1	1	0	0	0	0	0		Different types of skin rash Nausea or vomiting Diarrhoea Chills or dizziness Headache Sore throat	0	0	0	1	1	0	1	1	1	1	0	0	0		Respiratory failure	1	0	0	0	0	0	0		People aged 60 years and over Those with underlying medical problems like high blood pressure, heart and lung problems, diabetes, obesity or cancer	1	1	0	0	0	0		Physical distancing Wearing a mask, especially when distancing cannot be maintained Keeping rooms well ventilated Regularly cleaning your hands Coughing into a bent elbow or tissue	1	1	1	0	1	1	0
Yes	Fever Fatigue	1	0	1	0	0	0	0		Loss of taste or smell Headache Muscle or joint pain Nausea or vomiting Diarrhoea Chills or dizziness	1	0	0	0	1	1	0	1	1	1	0	0	0		Acute respiratory distress syndrome (ARDS)	0	1	0	0	0	0	0		People aged 60 years and over Those with underlying medical problems like high blood pressure, heart and lung problems, diabetes, obesity or cancer Anyone can get sick with COVID-19 and become seriously ill or die at any age	1	1	1	0	0	0		Physical distancing Keeping rooms well ventilated Regularly cleaning your hands Coughing into a bent elbow or tissue	1	0	1	0	1	1	0
Yes	Dry cough Fever Fatigue	1	1	1	0	0	0	0		Headache Muscle or joint pain Sore throat Loss of taste or smell	1	0	0	1	1	1	0	0	0	0	0	0	0		Respiratory failure	1	0	0	0	0	0	0		People aged 60 years and over Those with underlying medical problems like high blood pressure, heart and lung problems, diabetes, obesity or cancer Anyone can get sick with COVID-19 and become seriously ill or die at any age	1	1	1	0	0	0		Physical distancing Wearing a mask, especially when distancing cannot be maintained Regularly cleaning your hands Coughing into a bent elbow or tissue	1	1	0	0	1	1	0
Yes	Fever	1	0	0	0	0	0	0		Headache Sore throat	0	0	0	1	1	0	0	0	0	0	0	0	0		Respiratory failure	1	0	0	0	0	0	0		Those with underlying medical problems like high blood pressure, heart and lung problems, diabetes, obesity or cancer	0	1	0	0	0	0		Wearing a mask, especially when distancing cannot be maintained Avoiding crowds and close contact	0	1	0	1	0	0	0
Yes	Fever Dry cough	1	1	0	0	0	0	0		Nausea or vomiting Headache	0	0	0	0	1	0	0	1	0	0	0	0	0		Respiratory failure	1	0	0	0	0	0	0		Those with underlying medical problems like high blood pressure, heart and lung problems, diabetes, obesity or cancer	0	1	0	0	0	0		Avoiding crowds and close contact Wearing a mask, especially when distancing cannot be maintained	0	1	0	1	0	0	0
Yes	Fever	1	0	0	0	0	0	0		Headache Sore throat Chills or dizziness	0	0	0	1	1	0	0	0	0	1	0	0	0		Respiratory failure	1	0	0	0	0	0	0		Those with underlying medical problems like high blood pressure, heart and lung problems, diabetes, obesity or cancer	0	1	0	0	0	0		Avoiding crowds and close contact Wearing a mask, especially when distancing cannot be maintained Regularly cleaning your hands	0	1	0	1	1	0	0
Yes	Dry cough Fever	1	1	0	0	0	0	0		Chills or dizziness Sore throat	0	0	0	1	0	0	0	0	0	1	0	0	0		Respiratory failure	1	0	0	0	0	0	0		Those with underlying medical problems like high blood pressure, heart and lung problems, diabetes, obesity or cancer	0	1	0	0	0	0		Wearing a mask, especially when distancing cannot be maintained Avoiding crowds and close contact	0	1	0	1	0	0	0
Yes	Fever Fatigue	1	0	1	0	0	0	0		Headache Muscle or joint pain Sore throat	0	0	0	1	1	1	0	0	0	0	0	0	0		Respiratory failure	1	0	0	0	0	0	0		Those with underlying medical problems like high blood pressure, heart and lung problems, diabetes, obesity or cancer	0	1	0	0	0	0		Avoiding crowds and close contact Wearing a mask, especially when distancing cannot be maintained	0	1	0	1	0	0	0
Yes	Fever Dry cough	1	1	0	0	0	0	0		Sore throat Nasal congestion	0	1	0	1	0	0	0	0	0	0	0	0	0		Respiratory failure	1	0	0	0	0	0	0		Those with underlying medical problems like high blood pressure, heart and lung problems, diabetes, obesity or cancer	0	1	0	0	0	0		Avoiding crowds and close contact Wearing a mask, especially when distancing cannot be maintained	0	1	0	1	0	0	0
Yes	Fever Dry cough	1	1	0	0	0	0	0		Sore throat Nausea or vomiting Diarrhoea	0	0	0	1	0	0	0	1	1	0	0	0	0		Respiratory failure	1	0	0	0	0	0	0		Those with underlying medical problems like high blood pressure, heart and lung problems, diabetes, obesity or cancer	0	1	0	0	0	0		Avoiding crowds and close contact	0	0	0	1	0	0	0
Yes	Fever Fatigue	1	0	1	0	0	0	0		Sore throat Headache Nasal congestion Chills or dizziness	0	1	0	1	1	0	0	0	0	1	0	0	0		Respiratory failure	1	0	0	0	0	0	0		Those with underlying medical problems like high blood pressure, heart and lung problems, diabetes, obesity or cancer People aged 60 years and over	1	1	0	0	0	0		Regularly cleaning your hands Avoiding crowds and close contact	0	0	0	1	1	0	0
Yes	Fatigue Fever	1	0	1	0	0	0	0		Sore throat Nausea or vomiting	0	0	0	1	0	0	0	1	0	0	0	0	0		Respiratory failure	1	0	0	0	0	0	0		Those with underlying medical problems like high blood pressure, heart and lung problems, diabetes, obesity or cancer	0	1	0	0	0	0		Avoiding crowds and close contact Wearing a mask, especially when distancing cannot be maintained	0	1	0	1	0	0	0
Yes	Fever Fatigue	1	0	1	0	0	0	0		Diarrhoea Chills or dizziness	0	0	0	0	0	0	0	0	1	1	0	0	0		Respiratory failure	1	0	0	0	0	0	0		People aged 60 years and over Those with underlying medical problems like high blood pressure, heart and lung problems, diabetes, obesity or cancer	1	1	0	0	0	0		Avoiding crowds and close contact	0	0	0	1	0	0	0
Yes	Dry cough Fever	1	1	0	0	0	0	0		Muscle or joint pain Sore throat	0	0	0	1	0	1	0	0	0	0	0	0	0		Respiratory failure	1	0	0	0	0	0	0		Anyone can get sick with COVID-19 and become seriously ill or die at any age	0	0	1	0	0	0		Avoiding crowds and close contact	0	0	0	1	0	0	0
Yes	Fatigue Fever	1	0	1	0	0	0	0		Muscle or joint pain Chills or dizziness	0	0	0	0	0	1	0	0	0	1	0	0	0		Respiratory failure	1	0	0	0	0	0	0		Those with underlying medical problems like high blood pressure, heart and lung problems, diabetes, obesity or cancer	0	1	0	0	0	0		Avoiding crowds and close contact Wearing a mask, especially when distancing cannot be maintained Regularly cleaning your hands	0	1	0	1	1	0	0
Yes	Fever Fatigue	1	0	1	0	0	0	0		Headache Sore throat	0	0	0	1	1	0	0	0	0	0	0	0	0		Respiratory failure	1	0	0	0	0	0	0		Those with underlying medical problems like high blood pressure, heart and lung problems, diabetes, obesity or cancer People aged 60 years and over	1	1	0	0	0	0		Avoiding crowds and close contact	0	0	0	1	0	0	0
Yes	Fever Fatigue	1	0	1	0	0	0	0		Headache Sore throat	0	0	0	1	1	0	0	0	0	0	0	0	0		Respiratory failure	1	0	0	0	0	0	0		Those with underlying medical problems like high blood pressure, heart and lung problems, diabetes, obesity or cancer	0	1	0	0	0	0		Avoiding crowds and close contact	0	0	0	1	0	0	0
Don't know	Fever	1	0	0	0	0	0	0		Sore throat Nausea or vomiting	0	0	0	1	0	0	0	1	0	0	0	0	0		Other	0	0	0	0	0	0	1	Not sure	Those with underlying medical problems like high blood pressure, heart and lung problems, diabetes, obesity or cancer	0	1	0	0	0	0		Avoiding crowds and close contact Regularly cleaning your hands	0	0	0	1	1	0	0
Yes	Fever Fatigue	1	0	1	0	0	0	0		Diarrhoea Chills or dizziness	0	0	0	0	0	0	0	0	1	1	0	0	0		Respiratory failure	1	0	0	0	0	0	0		Those with underlying medical problems like high blood pressure, heart and lung problems, diabetes, obesity or cancer People aged 60 years and over	1	1	0	0	0	0		Avoiding crowds and close contact Wearing a mask, especially when distancing cannot be maintained	0	1	0	1	0	0	0
Yes	Dry cough Fever Other	1	1	0	0	0	0	1	Headache	Loss of taste or smell Sore throat Headache Nausea or vomiting Diarrhoea Chills or dizziness	1	0	0	1	1	0	0	1	1	1	0	0	0		Thromboembolism and/or multiorgan failure, including injury of the heart, liver or kidneys	0	0	0	1	0	0	0		People aged 60 years and over Those with underlying medical problems like high blood pressure, heart and lung problems, diabetes, obesity or cancer	1	1	0	0	0	0		Wearing a mask, especially when distancing cannot be maintained Coughing into a bent elbow or tissue Physical distancing	1	1	0	0	0	1	0
Yes	Dry cough Fever	1	1	0	0	0	0	0		Headache Loss of taste or smell Nasal congestion	1	1	0	0	1	0	0	0	0	0	0	0	0		Thromboembolism and/or multiorgan failure, including injury of the heart, liver or kidneys	0	0	0	1	0	0	0		People aged 60 years and over Those with underlying medical problems like high blood pressure, heart and lung problems, diabetes, obesity or cancer	1	1	0	0	0	0		Physical distancing Wearing a mask, especially when distancing cannot be maintained Regularly cleaning your hands	1	1	0	0	1	0	0
Yes	Dry cough	0	1	0	0	0	0	0		Nasal congestion Conjunctivitis (also known as red eyes) Headache Sore throat	0	1	1	1	1	0	0	0	0	0	0	0	0		Thromboembolism and/or multiorgan failure, including injury of the heart, liver or kidneys	0	0	0	1	0	0	0		People aged 60 years and over Those with underlying medical problems like high blood pressure, heart and lung problems, diabetes, obesity or cancer	1	1	0	0	0	0		Wearing a mask, especially when distancing cannot be maintained Regularly cleaning your hands Avoiding crowds and close contact	0	1	0	1	1	0	0
Yes	Dry cough Fever	1	1	0	0	0	0	0		Loss of taste or smell Sore throat Headache Muscle or joint pain Nausea or vomiting Diarrhoea Chills or dizziness Different types of skin rash	1	0	0	1	1	1	1	1	1	1	0	0	0		Thromboembolism and/or multiorgan failure, including injury of the heart, liver or kidneys	0	0	0	1	0	0	0		People aged 60 years and over Those with underlying medical problems like high blood pressure, heart and lung problems, diabetes, obesity or cancer Anyone can get sick with COVID-19 and become seriously ill or die at any age	1	1	1	0	0	0		Physical distancing Wearing a mask, especially when distancing cannot be maintained Regularly cleaning your hands	1	1	0	0	1	0	0
Yes	Dry cough Fever	1	1	0	0	0	0	0		Loss of taste or smell Sore throat Headache Muscle or joint pain	1	0	0	1	1	1	0	0	0	0	0	0	0		Acute respiratory distress syndrome (ARDS)	0	1	0	0	0	0	0		People aged 60 years and over Those with underlying medical problems like high blood pressure, heart and lung problems, diabetes, obesity or cancer	1	1	0	0	0	0		Physical distancing Keeping rooms well ventilated Regularly cleaning your hands Wearing a mask, especially when distancing cannot be maintained	1	1	1	0	1	0	0
Yes	Dry cough Fatigue	0	1	1	0	0	0	0		Loss of taste or smell Sore throat Headache Muscle or joint pain	1	0	0	1	1	1	0	0	0	0	0	0	0		Thromboembolism and/or multiorgan failure, including injury of the heart, liver or kidneys	0	0	0	1	0	0	0		People aged 60 years and over Those with underlying medical problems like high blood pressure, heart and lung problems, diabetes, obesity or cancer Anyone can get sick with COVID-19 and become seriously ill or die at any age	1	1	1	0	0	0		Wearing a mask, especially when distancing cannot be maintained Regularly cleaning your hands Physical distancing	1	1	0	0	1	0	0
Yes	Dry cough Fatigue	0	1	1	0	0	0	0		Headache Sore throat Muscle or joint pain Diarrhoea Chills or dizziness Nausea or vomiting	0	0	0	1	1	1	0	1	1	1	0	0	0		Respiratory failure	1	0	0	0	0	0	0		People aged 60 years and over Anyone can get sick with COVID-19 and become seriously ill or die at any age Those with underlying medical problems like high blood pressure, heart and lung problems, diabetes, obesity or cancer	1	1	1	0	0	0		Physical distancing Regularly cleaning your hands Wearing a mask, especially when distancing cannot be maintained	1	1	0	0	1	0	0
Yes	Fever Dry cough Other	1	1	0	0	0	0	1	Headache	Loss of taste or smell Sore throat Headache	1	0	0	1	1	0	0	0	0	0	0	0	0		Thromboembolism and/or multiorgan failure, including injury of the heart, liver or kidneys	0	0	0	1	0	0	0		People aged 60 years and over Those with underlying medical problems like high blood pressure, heart and lung problems, diabetes, obesity or cancer	1	1	0	0	0	0		Wearing a mask, especially when distancing cannot be maintained Physical distancing Regularly cleaning your hands	1	1	0	0	1	0	0
Yes	Fatigue Dry cough	0	1	1	0	0	0	0		Diarrhoea Chills or dizziness Headache Loss of taste or smell	1	0	0	0	1	0	0	0	1	1	0	0	0		Acute respiratory distress syndrome (ARDS)	0	1	0	0	0	0	0		People aged 60 years and over Those with underlying medical problems like high blood pressure, heart and lung problems, diabetes, obesity or cancer	1	1	0	0	0	0		Wearing a mask, especially when distancing cannot be maintained Physical distancing Regularly cleaning your hands	1	1	0	0	1	0	0
Yes	ALL OF THE ABOVE	0	0	0	1	0	0	0		Diarrhoea Chills or dizziness Nausea or vomiting Conjunctivitis (also known as red eyes) Headache Sore throat Muscle or joint pain	0	0	1	1	1	1	0	1	1	1	0	0	0		Thromboembolism and/or multiorgan failure, including injury of the heart, liver or kidneys	0	0	0	1	0	0	0		People aged 60 years and over Those with underlying medical problems like high blood pressure, heart and lung problems, diabetes, obesity or cancer	1	1	0	0	0	0		Physical distancing Avoiding crowds and close contact Wearing a mask, especially when distancing cannot be maintained	1	1	0	1	0	0	0
Yes	Dry cough Fever	1	1	0	0	0	0	0		Chills or dizziness Nausea or vomiting Diarrhoea Headache Sore throat Loss of taste or smell	1	0	0	1	1	0	0	1	1	1	0	0	0		Acute respiratory distress syndrome (ARDS)	0	1	0	0	0	0	0		People aged 60 years and over Those with underlying medical problems like high blood pressure, heart and lung problems, diabetes, obesity or cancer	1	1	0	0	0	0		Physical distancing Wearing a mask, especially when distancing cannot be maintained Regularly cleaning your hands	1	1	0	0	1	0	0
Yes	Dry cough Fever	1	1	0	0	0	0	0		Loss of taste or smell Headache Sore throat Muscle or joint pain Chills or dizziness	1	0	0	1	1	1	0	0	0	1	0	0	0		Thromboembolism and/or multiorgan failure, including injury of the heart, liver or kidneys	0	0	0	1	0	0	0		People aged 60 years and over Those with underlying medical problems like high blood pressure, heart and lung problems, diabetes, obesity or cancer	1	1	0	0	0	0		Wearing a mask, especially when distancing cannot be maintained Physical distancing Coughing into a bent elbow or tissue	1	1	0	0	0	1	0
Yes	ALL OF THE ABOVE	0	0	0	1	0	0	0		Headache Muscle or joint pain Nausea or vomiting Diarrhoea	0	0	0	0	1	1	0	1	1	0	0	0	0		Thromboembolism and/or multiorgan failure, including injury of the heart, liver or kidneys	0	0	0	1	0	0	0		People aged 60 years and over Those with underlying medical problems like high blood pressure, heart and lung problems, diabetes, obesity or cancer Anyone can get sick with COVID-19 and become seriously ill or die at any age Other	1	1	1	0	0	1	International travellers and public servants	Physical distancing Keeping rooms well ventilated Regularly cleaning your hands Coughing into a bent elbow or tissue	1	0	1	0	1	1	0
Yes	Dry cough Fever Other	1	1	0	0	0	0	1	Sneezing	Sore throat Conjunctivitis (also known as red eyes) Headache Muscle or joint pain Nausea or vomiting Chills or dizziness	0	0	1	1	1	1	0	1	0	1	0	0	0		Acute respiratory distress syndrome (ARDS)	0	1	0	0	0	0	0		ALL OF THE ABOVE	0	0	0	1	0	0		Physical distancing Wearing a mask, especially when distancing cannot be maintained Keeping rooms well ventilated Regularly cleaning your hands Coughing into a bent elbow or tissue	1	1	1	0	1	1	0
Yes	Fatigue Dry cough	0	1	1	0	0	0	0		Loss of taste or smell Sore throat Headache Nausea or vomiting Diarrhoea	1	0	0	1	1	0	0	1	1	0	0	0	0		Acute respiratory distress syndrome (ARDS)	0	1	0	0	0	0	0		People aged 60 years and over Those with underlying medical problems like high blood pressure, heart and lung problems, diabetes, obesity or cancer Anyone can get sick with COVID-19 and become seriously ill or die at any age	1	1	1	0	0	0		Physical distancing Wearing a mask, especially when distancing cannot be maintained Regularly cleaning your hands	1	1	0	0	1	0	0
Yes	Dry cough Fever	1	1	0	0	0	0	0		Loss of taste or smell Sore throat Headache Muscle or joint pain	1	0	0	1	1	1	0	0	0	0	0	0	0		Respiratory failure	1	0	0	0	0	0	0		People aged 60 years and over Those with underlying medical problems like high blood pressure, heart and lung problems, diabetes, obesity or cancer	1	1	0	0	0	0		Physical distancing Keeping rooms well ventilated Avoiding crowds and close contact	1	0	1	1	0	0	0
Yes	Fever Dry cough	1	1	0	0	0	0	0		Nausea or vomiting Chills or dizziness Sore throat	0	0	0	1	0	0	0	1	0	1	0	0	0		Respiratory failure	1	0	0	0	0	0	0		Those with underlying medical problems like high blood pressure, heart and lung problems, diabetes, obesity or cancer	0	1	0	0	0	0		Avoiding crowds and close contact Regularly cleaning your hands	0	0	0	1	1	0	0
Yes	Fever	1	0	0	0	0	0	0		Sore throat	0	0	0	1	0	0	0	0	0	0	0	0	0		NONE OF THE ABOVE Other	0	0	0	0	0	1	1	Not sure	People aged 60 years and over	1	0	0	0	0	0		Wearing a mask, especially when distancing cannot be maintained Regularly cleaning your hands	0	1	0	0	1	0	0
Yes	Fever Dry cough	1	1	0	0	0	0	0		Muscle or joint pain Nausea or vomiting	0	0	0	0	0	1	0	1	0	0	0	0	0		Respiratory failure	1	0	0	0	0	0	0		Those with underlying medical problems like high blood pressure, heart and lung problems, diabetes, obesity or cancer	0	1	0	0	0	0		Avoiding crowds and close contact Wearing a mask, especially when distancing cannot be maintained	0	1	0	1	0	0	0
Yes	Fever Fatigue	1	0	1	0	0	0	0		Headache Sore throat	0	0	0	1	1	0	0	0	0	0	0	0	0		Respiratory failure	1	0	0	0	0	0	0		People aged 60 years and over Those with underlying medical problems like high blood pressure, heart and lung problems, diabetes, obesity or cancer	1	1	0	0	0	0		Wearing a mask, especially when distancing cannot be maintained	0	1	0	0	0	0	0
Yes	Dry cough Fever	1	1	0	0	0	0	0		Nasal congestion Headache Diarrhoea	0	1	0	0	1	0	0	0	1	0	0	0	0		Respiratory failure	1	0	0	0	0	0	0		Those with underlying medical problems like high blood pressure, heart and lung problems, diabetes, obesity or cancer	0	1	0	0	0	0		Regularly cleaning your hands Avoiding crowds and close contact Wearing a mask, especially when distancing cannot be maintained	0	1	0	1	1	0	0
Yes	Fever Dry cough	1	1	0	0	0	0	0		Sore throat Muscle or joint pain	0	0	0	1	0	1	0	0	0	0	0	0	0		Other	0	0	0	0	0	0	1	Late treatment seeking	Those with underlying medical problems like high blood pressure, heart and lung problems, diabetes, obesity or cancer	0	1	0	0	0	0		Avoiding crowds and close contact Wearing a mask, especially when distancing cannot be maintained	0	1	0	1	0	0	0
Yes	Fever Dry cough	1	1	0	0	0	0	0		Loss of taste or smell Headache Nausea or vomiting Sore throat	1	0	0	1	1	0	0	1	0	0	0	0	0		Respiratory failure	1	0	0	0	0	0	0		Anyone can get sick with COVID-19 and become seriously ill or die at any age Those with underlying medical problems like high blood pressure, heart and lung problems, diabetes, obesity or cancer	0	1	1	0	0	0		Wearing a mask, especially when distancing cannot be maintained Avoiding crowds and close contact Regularly cleaning your hands	0	1	0	1	1	0	0
Yes	Fever Dry cough	1	1	0	0	0	0	0		Chills or dizziness Diarrhoea	0	0	0	0	0	0	0	0	1	1	0	0	0		Respiratory failure	1	0	0	0	0	0	0		Those with underlying medical problems like high blood pressure, heart and lung problems, diabetes, obesity or cancer People aged 60 years and over	1	1	0	0	0	0		Avoiding crowds and close contact Wearing a mask, especially when distancing cannot be maintained Coughing into a bent elbow or tissue	0	1	0	1	0	1	0
Yes	Fever Fatigue	1	0	1	0	0	0	0		Sore throat Nasal congestion Chills or dizziness	0	1	0	1	0	0	0	0	0	1	0	0	0		Respiratory failure	1	0	0	0	0	0	0		People aged 60 years and over Those with underlying medical problems like high blood pressure, heart and lung problems, diabetes, obesity or cancer	1	1	0	0	0	0		Wearing a mask, especially when distancing cannot be maintained Regularly cleaning your hands	0	1	0	0	1	0	0
Yes	Fever Fatigue	1	0	1	0	0	0	0		Headache Chills or dizziness Nausea or vomiting	0	0	0	0	1	0	0	1	0	1	0	0	0		Respiratory failure	1	0	0	0	0	0	0		Those with underlying medical problems like high blood pressure, heart and lung problems, diabetes, obesity or cancer	0	1	0	0	0	0		Avoiding crowds and close contact Other	0	0	0	1	0	0	0
Yes	Dry cough Fatigue	0	1	1	0	0	0	0		Nausea or vomiting Muscle or joint pain	0	0	0	0	0	1	0	1	0	0	0	0	0		Respiratory failure	1	0	0	0	0	0	0		Those with underlying medical problems like high blood pressure, heart and lung problems, diabetes, obesity or cancer Anyone can get sick with COVID-19 and become seriously ill or die at any age	0	1	1	0	0	0		Avoiding crowds and close contact Regularly cleaning your hands	0	0	0	1	1	0	0
Yes	Fatigue Dry cough	0	1	1	0	0	0	0		Loss of taste or smell Sore throat	1	0	0	1	0	0	0	0	0	0	0	0	0		Respiratory failure	1	0	0	0	0	0	0		Anyone can get sick with COVID-19 and become seriously ill or die at any age	0	0	1	0	0	0		Avoiding crowds and close contact Regularly cleaning your hands	0	0	0	1	1	0	0
Yes	Dry cough Fatigue	0	1	1	0	0	0	0		Nausea or vomiting Sore throat Nasal congestion	0	1	0	1	0	0	0	1	0	0	0	0	0		Respiratory failure	1	0	0	0	0	0	0		People aged 60 years and over Anyone can get sick with COVID-19 and become seriously ill or die at any age	1	0	1	0	0	0		Wearing a mask, especially when distancing cannot be maintained Coughing into a bent elbow or tissue Regularly cleaning your hands	0	1	0	0	1	1	0
Yes	Fever Fatigue	1	0	1	0	0	0	0		Headache	0	0	0	0	1	0	0	0	0	0	0	0	0		Other	0	0	0	0	0	0	1	Don't know	Anyone can get sick with COVID-19 and become seriously ill or die at any age	0	0	1	0	0	0		Wearing a mask, especially when distancing cannot be maintained Physical distancing	1	1	0	0	0	0	0
Yes	Fever Fatigue	1	0	1	0	0	0	0		Diarrhoea Nausea or vomiting Nasal congestion	0	1	0	0	0	0	0	1	1	0	0	0	0		Respiratory failure	1	0	0	0	0	0	0		Those with underlying medical problems like high blood pressure, heart and lung problems, diabetes, obesity or cancer People aged 60 years and over	1	1	0	0	0	0		Wearing a mask, especially when distancing cannot be maintained Avoiding crowds and close contact Regularly cleaning your hands	0	1	0	1	1	0	0
Yes	Fatigue Dry cough	0	1	1	0	0	0	0		Muscle or joint pain Nausea or vomiting Chills or dizziness	0	0	0	0	0	1	0	1	0	1	0	0	0		Respiratory failure	1	0	0	0	0	0	0		Those with underlying medical problems like high blood pressure, heart and lung problems, diabetes, obesity or cancer	0	1	0	0	0	0		Wearing a mask, especially when distancing cannot be maintained Regularly cleaning your hands	0	1	0	0	1	0	0
Yes	Fever Fatigue	1	0	1	0	0	0	0		Sore throat Headache Chills or dizziness	0	0	0	1	1	0	0	0	0	1	0	0	0		Respiratory failure	1	0	0	0	0	0	0		Those with underlying medical problems like high blood pressure, heart and lung problems, diabetes, obesity or cancer People aged 60 years and over	1	1	0	0	0	0		Wearing a mask, especially when distancing cannot be maintained Avoiding crowds and close contact Regularly cleaning your hands	0	1	0	1	1	0	0
Yes	Fever Dry cough	1	1	0	0	0	0	0		Muscle or joint pain Headache	0	0	0	0	1	1	0	0	0	0	0	0	0		Other	0	0	0	0	0	0	1	Don't know	People aged 60 years and over	1	0	0	0	0	0		Wearing a mask, especially when distancing cannot be maintained Physical distancing	1	1	0	0	0	0	0
Yes	Fever Dry cough	1	1	0	0	0	0	0		Sore throat Nausea or vomiting	0	0	0	1	0	0	0	1	0	0	0	0	0		Respiratory failure	1	0	0	0	0	0	0		Those with underlying medical problems like high blood pressure, heart and lung problems, diabetes, obesity or cancer	0	1	0	0	0	0		Avoiding crowds and close contact	0	0	0	1	0	0	0
Yes	Fever Fatigue	1	0	1	0	0	0	0		Chills or dizziness Sore throat Nasal congestion Headache	0	1	0	1	1	0	0	0	0	1	0	0	0		Respiratory failure	1	0	0	0	0	0	0		Those with underlying medical problems like high blood pressure, heart and lung problems, diabetes, obesity or cancer	0	1	0	0	0	0		Wearing a mask, especially when distancing cannot be maintained Avoiding crowds and close contact	0	1	0	1	0	0	0
Yes	Fever Dry cough Fatigue	1	1	1	0	0	0	0		Sore throat Muscle or joint pain Nausea or vomiting	0	0	0	1	0	1	0	1	0	0	0	0	0		Respiratory failure	1	0	0	0	0	0	0		Those with underlying medical problems like high blood pressure, heart and lung problems, diabetes, obesity or cancer	0	1	0	0	0	0		Regularly cleaning your hands Avoiding crowds and close contact	0	0	0	1	1	0	0
Yes	Fever Dry cough	1	1	0	0	0	0	0		Loss of taste or smell Headache Chills or dizziness	1	0	0	0	1	0	0	0	0	1	0	0	0		Respiratory failure	1	0	0	0	0	0	0		Those with underlying medical problems like high blood pressure, heart and lung problems, diabetes, obesity or cancer	0	1	0	0	0	0		Wearing a mask, especially when distancing cannot be maintained Avoiding crowds and close contact Regularly cleaning your hands	0	1	0	1	1	0	0
Yes	Dry cough Fatigue	0	1	1	0	0	0	0		Sore throat Headache Muscle or joint pain	0	0	0	1	1	1	0	0	0	0	0	0	0		Respiratory failure	1	0	0	0	0	0	0		People aged 60 years and over	1	0	0	0	0	0		Wearing a mask, especially when distancing cannot be maintained Avoiding crowds and close contact	0	1	0	1	0	0	0
Don't know	Dry cough	0	1	0	0	0	0	0		Sore throat Headache	0	0	0	1	1	0	0	0	0	0	0	0	0		NONE OF THE ABOVE Other	0	0	0	0	0	1	1	Too much pain	Those with underlying medical problems like high blood pressure, heart and lung problems, diabetes, obesity or cancer	0	1	0	0	0	0		Wearing a mask, especially when distancing cannot be maintained	0	1	0	0	0	0	0
Yes	Fever Fatigue	1	0	1	0	0	0	0		Chills or dizziness Sore throat Nasal congestion	0	1	0	1	0	0	0	0	0	1	0	0	0		Respiratory failure	1	0	0	0	0	0	0		Those with underlying medical problems like high blood pressure, heart and lung problems, diabetes, obesity or cancer Anyone can get sick with COVID-19 and become seriously ill or die at any age	0	1	1	0	0	0		Physical distancing Wearing a mask, especially when distancing cannot be maintained	1	1	0	0	0	0	0
Yes	Fever Fatigue	1	0	1	0	0	0	0		Headache Muscle or joint pain Chills or dizziness	0	0	0	0	1	1	0	0	0	1	0	0	0		Respiratory failure	1	0	0	0	0	0	0		Those with underlying medical problems like high blood pressure, heart and lung problems, diabetes, obesity or cancer	0	1	0	0	0	0		Avoiding crowds and close contact Wearing a mask, especially when distancing cannot be maintained Regularly cleaning your hands	0	1	0	1	1	0	0
Yes	Dry cough Fever	1	1	0	0	0	0	0		Headache Muscle or joint pain Nausea or vomiting	0	0	0	0	1	1	0	1	0	0	0	0	0		Thromboembolism and/or multiorgan failure, including injury of the heart, liver or kidneys	0	0	0	1	0	0	0		Anyone can get sick with COVID-19 and become seriously ill or die at any age Those with underlying medical problems like high blood pressure, heart and lung problems, diabetes, obesity or cancer People aged 60 years and over	1	1	1	0	0	0		Keeping rooms well ventilated Avoiding crowds and close contact Coughing into a bent elbow or tissue	0	0	1	1	0	1	0
Yes	Dry cough Fatigue	0	1	1	0	0	0	0		Loss of taste or smell Nasal congestion Sore throat Headache Muscle or joint pain	1	1	0	1	1	1	0	0	0	0	0	0	0		Respiratory failure	1	0	0	0	0	0	0		Those with underlying medical problems like high blood pressure, heart and lung problems, diabetes, obesity or cancer People aged 60 years and over	1	1	0	0	0	0		Physical distancing Wearing a mask, especially when distancing cannot be maintained Keeping rooms well ventilated Regularly cleaning your hands	1	1	1	0	1	0	0
Yes	Dry cough Fever	1	1	0	0	0	0	0		Loss of taste or smell Sore throat Headache Different types of skin rash	1	0	0	1	1	0	1	0	0	0	0	0	0		Respiratory failure	1	0	0	0	0	0	0		Those with underlying medical problems like high blood pressure, heart and lung problems, diabetes, obesity or cancer People aged 60 years and over Anyone can get sick with COVID-19 and become seriously ill or die at any age	1	1	1	0	0	0		Physical distancing Avoiding crowds and close contact Keeping rooms well ventilated Regularly cleaning your hands Wearing a mask, especially when distancing cannot be maintained Coughing into a bent elbow or tissue	1	1	1	1	1	1	0
Yes	Dry cough Fever	1	1	0	0	0	0	0		Headache Sore throat Loss of taste or smell Muscle or joint pain	1	0	0	1	1	1	0	0	0	0	0	0	0		Respiratory failure	1	0	0	0	0	0	0		People aged 60 years and over Those with underlying medical problems like high blood pressure, heart and lung problems, diabetes, obesity or cancer	1	1	0	0	0	0		Physical distancing Avoiding crowds and close contact Regularly cleaning your hands Coughing into a bent elbow or tissue NONE OF THE ABOVE	1	0	0	1	1	1	0
Yes	Dry cough Fever	1	1	0	0	0	0	0		Loss of taste or smell Headache Sore throat Nausea or vomiting Diarrhoea Chills or dizziness	1	0	0	1	1	0	0	1	1	1	0	0	0		Acute respiratory distress syndrome (ARDS) Respiratory failure	1	1	0	0	0	0	0		People aged 60 years and over Those with underlying medical problems like high blood pressure, heart and lung problems, diabetes, obesity or cancer	1	1	0	0	0	0		Physical distancing Wearing a mask, especially when distancing cannot be maintained Keeping rooms well ventilated	1	1	1	0	0	0	0
Yes	ALL OF THE ABOVE	0	0	0	1	0	0	0		Loss of taste or smell Sore throat Headache Nausea or vomiting Chills or dizziness	1	0	0	1	1	0	0	1	0	1	0	0	0		Respiratory failure	1	0	0	0	0	0	0		People aged 60 years and over Those with underlying medical problems like high blood pressure, heart and lung problems, diabetes, obesity or cancer	1	1	0	0	0	0		Physical distancing Wearing a mask, especially when distancing cannot be maintained Regularly cleaning your hands Avoiding crowds and close contact	1	1	0	1	1	0	0
Yes	Dry cough Fever Fatigue Other	1	1	1	0	0	0	1	Headache	Headache Sore throat Muscle or joint pain Diarrhoea Chills or dizziness Nausea or vomiting	0	0	0	1	1	1	0	1	1	1	0	0	0		Acute respiratory distress syndrome (ARDS)	0	1	0	0	0	0	0		People aged 60 years and over Those with underlying medical problems like high blood pressure, heart and lung problems, diabetes, obesity or cancer Anyone can get sick with COVID-19 and become seriously ill or die at any age	1	1	1	0	0	0		Physical distancing Coughing into a bent elbow or tissue Regularly cleaning your hands	1	0	0	0	1	1	0
Yes	Dry cough Fever	1	1	0	0	0	0	0		Loss of taste or smell Headache Muscle or joint pain Diarrhoea Chills or dizziness Nausea or vomiting	1	0	0	0	1	1	0	1	1	1	0	0	0		Respiratory failure	1	0	0	0	0	0	0		People aged 60 years and over Those with underlying medical problems like high blood pressure, heart and lung problems, diabetes, obesity or cancer	1	1	0	0	0	0		Physical distancing Wearing a mask, especially when distancing cannot be maintained Coughing into a bent elbow or tissue	1	1	0	0	0	1	0
Yes	Dry cough	0	1	0	0	0	0	0		Loss of taste or smell Sore throat Headache Muscle or joint pain Diarrhoea Chills or dizziness	1	0	0	1	1	1	0	0	1	1	0	0	0		Respiratory failure	1	0	0	0	0	0	0		People aged 60 years and over Those with underlying medical problems like high blood pressure, heart and lung problems, diabetes, obesity or cancer	1	1	0	0	0	0		Physical distancing Wearing a mask, especially when distancing cannot be maintained Avoiding crowds and close contact Regularly cleaning your hands	1	1	0	1	1	0	0
Yes	Fever Dry cough Fatigue	1	1	1	0	0	0	0		Nasal congestion Headache Nausea or vomiting Sore throat Conjunctivitis (also known as red eyes)	0	1	1	1	1	0	0	1	0	0	0	0	0		Acute respiratory distress syndrome (ARDS)	0	1	0	0	0	0	0		People aged 60 years and over Those with underlying medical problems like high blood pressure, heart and lung problems, diabetes, obesity or cancer	1	1	0	0	0	0		Physical distancing Wearing a mask, especially when distancing cannot be maintained Avoiding crowds and close contact Regularly cleaning your hands	1	1	0	1	1	0	0
Yes	Dry cough Fatigue	0	1	1	0	0	0	0		Loss of taste or smell Sore throat Headache Muscle or joint pain Nausea or vomiting Diarrhoea	1	0	0	1	1	1	0	1	1	0	0	0	0		Thromboembolism and/or multiorgan failure, including injury of the heart, liver or kidneys	0	0	0	1	0	0	0		People aged 60 years and over Those with underlying medical problems like high blood pressure, heart and lung problems, diabetes, obesity or cancer Anyone can get sick with COVID-19 and become seriously ill or die at any age	1	1	1	0	0	0		Physical distancing Wearing a mask, especially when distancing cannot be maintained Keeping rooms well ventilated Avoiding crowds and close contact Regularly cleaning your hands Coughing into a bent elbow or tissue	1	1	1	1	1	1	0
Yes	Fever Dry cough	1	1	0	0	0	0	0		Loss of taste or smell Sore throat Headache Muscle or joint pain Nausea or vomiting Diarrhoea Chills or dizziness	1	0	0	1	1	1	0	1	1	1	0	0	0		Acute respiratory distress syndrome (ARDS)	0	1	0	0	0	0	0		People aged 60 years and over Those with underlying medical problems like high blood pressure, heart and lung problems, diabetes, obesity or cancer	1	1	0	0	0	0		Physical distancing Wearing a mask, especially when distancing cannot be maintained Keeping rooms well ventilated	1	1	1	0	0	0	0
Yes	Fever Dry cough Fatigue	1	1	1	0	0	0	0		Sore throat Headache Loss of taste or smell Conjunctivitis (also known as red eyes)	1	0	1	1	1	0	0	0	0	0	0	0	0		Acute respiratory distress syndrome (ARDS)	0	1	0	0	0	0	0		People aged 60 years and over Those with underlying medical problems like high blood pressure, heart and lung problems, diabetes, obesity or cancer	1	1	0	0	0	0		Physical distancing Keeping rooms well ventilated Regularly cleaning your hands Coughing into a bent elbow or tissue	1	0	1	0	1	1	0
Yes	ALL OF THE ABOVE	0	0	0	1	0	0	0		Loss of taste or smell Sore throat Headache Muscle or joint pain Diarrhoea Chills or dizziness	1	0	0	1	1	1	0	0	1	1	0	0	0		Acute respiratory distress syndrome (ARDS)	0	1	0	0	0	0	0		People aged 60 years and over Those with underlying medical problems like high blood pressure, heart and lung problems, diabetes, obesity or cancer	1	1	0	0	0	0		Wearing a mask, especially when distancing cannot be maintained Physical distancing Avoiding crowds and close contact Keeping rooms well ventilated Regularly cleaning your hands	1	1	1	1	1	0	0
Yes	Dry cough Fever	1	1	0	0	0	0	0		Loss of taste or smell Headache Sore throat Muscle or joint pain Nausea or vomiting Diarrhoea Chills or dizziness	1	0	0	1	1	1	0	1	1	1	0	0	0		Acute respiratory distress syndrome (ARDS)	0	1	0	0	0	0	0		People aged 60 years and over Those with underlying medical problems like high blood pressure, heart and lung problems, diabetes, obesity or cancer Anyone can get sick with COVID-19 and become seriously ill or die at any age	1	1	1	0	0	0		Physical distancing Wearing a mask, especially when distancing cannot be maintained Regularly cleaning your hands Keeping rooms well ventilated	1	1	1	0	1	0	0
Yes	Dry cough Fatigue Fever	1	1	1	0	0	0	0		Loss of taste or smell Nasal congestion Sore throat Headache Muscle or joint pain Nausea or vomiting Diarrhoea Chills or dizziness	1	1	0	1	1	1	0	1	1	1	0	0	0		Acute respiratory distress syndrome (ARDS)	0	1	0	0	0	0	0		People aged 60 years and over Those with underlying medical problems like high blood pressure, heart and lung problems, diabetes, obesity or cancer Anyone can get sick with COVID-19 and become seriously ill or die at any age	1	1	1	0	0	0		Wearing a mask, especially when distancing cannot be maintained Physical distancing Keeping rooms well ventilated Avoiding crowds and close contact Regularly cleaning your hands	1	1	1	1	1	0	0
Yes	Fever Dry cough	1	1	0	0	0	0	0		Loss of taste or smell Nasal congestion Sore throat Headache	1	1	0	1	1	0	0	0	0	0	0	0	0		Respiratory failure Thromboembolism and/or multiorgan failure, including injury of the heart, liver or kidneys	1	0	0	1	0	0	0		People aged 60 years and over	1	0	0	0	0	0		Wearing a mask, especially when distancing cannot be maintained Physical distancing Keeping rooms well ventilated	1	1	1	0	0	0	0
Yes	ALL OF THE ABOVE	0	0	0	1	0	0	0		Headache Nausea or vomiting Diarrhoea Chills or dizziness	0	0	0	0	1	0	0	1	1	1	0	0	0		Respiratory failure Thromboembolism and/or multiorgan failure, including injury of the heart, liver or kidneys	1	0	0	1	0	0	0		People aged 60 years and over Those with underlying medical problems like high blood pressure, heart and lung problems, diabetes, obesity or cancer	1	1	0	0	0	0		DO ALL OF THE ABOVE	0	0	0	0	0	0	0
Yes	Fever Dry cough	1	1	0	0	0	0	0	Body weakness. Loss of appetite. Red eyes.	Headache Sore throat Chills or dizziness Diarrhoea	0	0	0	1	1	0	0	0	1	1	0	0	0		Respiratory failure Thromboembolism and/or multiorgan failure, including injury of the heart, liver or kidneys	1	0	0	1	0	0	0		People aged 60 years and over Those with underlying medical problems like high blood pressure, heart and lung problems, diabetes, obesity or cancer	1	1	0	0	0	0		Physical distancing Wearing a mask, especially when distancing cannot be maintained Regularly cleaning your hands	1	1	0	0	1	0	0
Yes	Dry cough	0	1	0	0	0	0	0		Sore throat Diarrhoea	0	0	0	1	0	0	0	0	1	0	0	0	0		Respiratory failure	1	0	0	0	0	0	0		People aged 60 years and over	1	0	0	0	0	0		Keeping rooms well ventilated Wearing a mask, especially when distancing cannot be maintained	0	1	1	0	0	0	0
Yes	Dry cough	0	1	0	0	0	0	0		Diarrhoea Headache	0	0	0	0	1	0	0	0	1	0	0	0	0		Respiratory failure	1	0	0	0	0	0	0		People aged 60 years and over	1	0	0	0	0	0		Wearing a mask, especially when distancing cannot be maintained Coughing into a bent elbow or tissue	0	1	0	0	0	1	0
Yes	Dry cough Fever	1	1	0	0	0	0	0		Loss of taste or smell Nasal congestion Headache	1	1	0	0	1	0	0	0	0	0	0	0	0		Respiratory failure	1	0	0	0	0	0	0		People aged 60 years and over	1	0	0	0	0	0		Wearing a mask, especially when distancing cannot be maintained Physical distancing	1	1	0	0	0	0	0
Yes	ALL OF THE ABOVE	0	0	0	1	0	0	0		Nausea or vomiting Headache Nasal congestion Loss of taste or smell	1	1	0	0	1	0	0	1	0	0	0	0	0		Respiratory failure Other	1	0	0	0	0	0	1	Pneumonia, failing to eat, severe headache and cough	ALL OF THE ABOVE	0	0	0	1	0	0		DO ALL OF THE ABOVE	0	0	0	0	0	0	0
Yes	Dry cough	0	1	0	0	0	0	0		Loss of taste or smell	1	0	0	0	0	0	0	0	0	0	0	0	0		Respiratory failure	1	0	0	0	0	0	0		Those with underlying medical problems like high blood pressure, heart and lung problems, diabetes, obesity or cancer	0	1	0	0	0	0		Wearing a mask, especially when distancing cannot be maintained Physical distancing	1	1	0	0	0	0	0
Yes	Dry cough Fever	1	1	0	0	0	0	0		Headache Muscle or joint pain Nausea or vomiting Diarrhoea	0	0	0	0	1	1	0	1	1	0	0	0	0		Respiratory failure Thromboembolism and/or multiorgan failure, including injury of the heart, liver or kidneys	1	0	0	1	0	0	0		Those with underlying medical problems like high blood pressure, heart and lung problems, diabetes, obesity or cancer People aged 60 years and over	1	1	0	0	0	0		Physical distancing Wearing a mask, especially when distancing cannot be maintained	1	1	0	0	0	0	0
Yes	ALL OF THE ABOVE	0	0	0	1	0	0	0		Nasal congestion Muscle or joint pain Nausea or vomiting Diarrhoea Chills or dizziness	0	1	0	0	0	1	0	1	1	1	0	0	0		Thromboembolism and/or multiorgan failure, including injury of the heart, liver or kidneys	0	0	0	1	0	0	0		Those with underlying medical problems like high blood pressure, heart and lung problems, diabetes, obesity or cancer	0	1	0	0	0	0		Physical distancing Wearing a mask, especially when distancing cannot be maintained Keeping rooms well ventilated Avoiding crowds and close contact Regularly cleaning your hands Coughing into a bent elbow or tissue	1	1	1	1	1	1	0
Yes	ALL OF THE ABOVE	0	0	0	1	0	0	0		Conjunctivitis (also known as red eyes) Headache Muscle or joint pain	0	0	1	0	1	1	0	0	0	0	0	0	0		Respiratory failure Thromboembolism and/or multiorgan failure, including injury of the heart, liver or kidneys	1	0	0	1	0	0	0		People aged 60 years and over Those with underlying medical problems like high blood pressure, heart and lung problems, diabetes, obesity or cancer	1	1	0	0	0	0		Physical distancing Wearing a mask, especially when distancing cannot be maintained	1	1	0	0	0	0	0
Yes	Dry cough	0	1	0	0	0	0	0		Headache Muscle or joint pain Diarrhoea	0	0	0	0	1	1	0	0	1	0	0	0	0		Respiratory failure Other	1	0	0	0	0	0	1	Pneumonia, loss of power in the body.	People aged 60 years and over Anyone can get sick with COVID-19 and become seriously ill or die at any age	1	0	1	0	0	0		Physical distancing Wearing a mask, especially when distancing cannot be maintained Keeping rooms well ventilated	1	1	1	0	0	0	0
Yes	Fever Other	1	0	0	0	0	0	1	Sneezing, body weakness, continuing coughing.	Headache Sore throat Nausea or vomiting Diarrhoea Other	0	0	0	1	1	0	0	1	1	0	0	0	1	Red eyes.	Respiratory failure	1	0	0	0	0	0	0		People aged 60 years and over Those with underlying medical problems like high blood pressure, heart and lung problems, diabetes, obesity or cancer Other	1	1	0	0	0	1	Caregivers since it was an airborne disease.	Wearing a mask, especially when distancing cannot be maintained Keeping rooms well ventilated Regularly cleaning your hands Coughing into a bent elbow or tissue	0	1	1	0	1	1	0
Yes	ALL OF THE ABOVE	0	0	0	1	0	0	0		Diarrhoea Loss of taste or smell	1	0	0	0	0	0	0	0	1	0	0	0	0		Respiratory failure	1	0	0	0	0	0	0		Those with underlying medical problems like high blood pressure, heart and lung problems, diabetes, obesity or cancer Anyone can get sick with COVID-19 and become seriously ill or die at any age People aged 60 years and over	1	1	1	0	0	0		Wearing a mask, especially when distancing cannot be maintained Physical distancing Keeping rooms well ventilated	1	1	1	0	0	0	0
Yes	Fever Dry cough	1	1	0	0	0	0	0		Sore throat Headache Nausea or vomiting Diarrhoea Chills or dizziness Muscle or joint pain	0	0	0	1	1	1	0	1	1	1	0	0	0		Acute respiratory distress syndrome (ARDS)	0	1	0	0	0	0	0		People aged 60 years and over Those with underlying medical problems like high blood pressure, heart and lung problems, diabetes, obesity or cancer	1	1	0	0	0	0		Physical distancing Wearing a mask, especially when distancing cannot be maintained Regularly cleaning your hands Avoiding crowds and close contact	1	1	0	1	1	0	0
Yes	Dry cough Other	0	1	0	0	0	0	1	Headache, sneezing	Loss of taste or smell Nasal congestion Headache Sore throat Conjunctivitis (also known as red eyes) Muscle or joint pain	1	1	1	1	1	1	0	0	0	0	0	0	0		Thromboembolism and/or multiorgan failure, including injury of the heart, liver or kidneys	0	0	0	1	0	0	0		People aged 60 years and over Those with underlying medical problems like high blood pressure, heart and lung problems, diabetes, obesity or cancer	1	1	0	0	0	0		Wearing a mask, especially when distancing cannot be maintained Regularly cleaning your hands Physical distancing	1	1	0	0	1	0	0
Yes	Dry cough Fever	1	1	0	0	0	0	0		Loss of taste or smell Sore throat Headache Muscle or joint pain Nausea or vomiting	1	0	0	1	1	1	0	1	0	0	0	0	0		Acute respiratory distress syndrome (ARDS)	0	1	0	0	0	0	0		People aged 60 years and over Those with underlying medical problems like high blood pressure, heart and lung problems, diabetes, obesity or cancer	1	1	0	0	0	0		Physical distancing Avoiding crowds and close contact Regularly cleaning your hands Wearing a mask, especially when distancing cannot be maintained	1	1	0	1	1	0	0
Yes	Dry cough Fever	1	1	0	0	0	0	0	Sneezing	Conjunctivitis (also known as red eyes) Nasal congestion Loss of taste or smell Sore throat Headache Muscle or joint pain Chills or dizziness	1	1	1	1	1	1	0	0	0	1	0	0	0		Acute respiratory distress syndrome (ARDS)	0	1	0	0	0	0	0		People aged 60 years and over Those with underlying medical problems like high blood pressure, heart and lung problems, diabetes, obesity or cancer	1	1	0	0	0	0		Physical distancing Wearing a mask, especially when distancing cannot be maintained Avoiding crowds and close contact Keeping rooms well ventilated	1	1	1	1	0	0	0
Yes	Dry cough Fatigue	0	1	1	0	0	0	0		Sore throat Headache Muscle or joint pain Chills or dizziness Diarrhoea Other	0	0	0	1	1	1	0	0	1	1	0	0	1	Sweating	Thromboembolism and/or multiorgan failure, including injury of the heart, liver or kidneys	0	0	0	1	0	0	0		People aged 60 years and over Those with underlying medical problems like high blood pressure, heart and lung problems, diabetes, obesity or cancer	1	1	0	0	0	0		Physical distancing Wearing a mask, especially when distancing cannot be maintained Regularly cleaning your hands Avoiding crowds and close contact	1	1	0	1	1	0	0
Yes	Dry cough Fever	1	1	0	0	0	0	0		Loss of taste or smell Nasal congestion Conjunctivitis (also known as red eyes) Sore throat Headache	1	1	1	1	1	0	0	0	0	0	0	0	0		Acute respiratory distress syndrome (ARDS)	0	1	0	0	0	0	0		People aged 60 years and over Those with underlying medical problems like high blood pressure, heart and lung problems, diabetes, obesity or cancer	1	1	0	0	0	0		Physical distancing Coughing into a bent elbow or tissue Wearing a mask, especially when distancing cannot be maintained Keeping rooms well ventilated	1	1	1	0	0	1	0
Yes	Fever Dry cough	1	1	0	0	0	0	0		Loss of taste or smell Headache Muscle or joint pain Different types of skin rash	1	0	0	0	1	1	1	0	0	0	0	0	0		Respiratory failure	1	0	0	0	0	0	0		People aged 60 years and over Those with underlying medical problems like high blood pressure, heart and lung problems, diabetes, obesity or cancer	1	1	0	0	0	0		Physical distancing Wearing a mask, especially when distancing cannot be maintained Regularly cleaning your hands Avoiding crowds and close contact	1	1	0	1	1	0	0
Yes	Dry cough	0	1	0	0	0	0	0		Chills or dizziness Headache Nasal congestion	0	1	0	0	1	0	0	0	0	1	0	0	0		Respiratory failure	1	0	0	0	0	0	0		Anyone can get sick with COVID-19 and become seriously ill or die at any age People aged 60 years and over Those with underlying medical problems like high blood pressure, heart and lung problems, diabetes, obesity or cancer	1	1	1	0	0	0		Wearing a mask, especially when distancing cannot be maintained Physical distancing Avoiding crowds and close contact Coughing into a bent elbow or tissue Regularly cleaning your hands	1	1	0	1	1	1	0
Yes	Fever Dry cough	1	1	0	0	0	0	0		Loss of taste or smell Conjunctivitis (also known as red eyes) Sore throat Headache	1	0	1	1	1	0	0	0	0	0	0	0	0		Acute respiratory distress syndrome (ARDS)	0	1	0	0	0	0	0		People aged 60 years and over Those with underlying medical problems like high blood pressure, heart and lung problems, diabetes, obesity or cancer	1	1	0	0	0	0		Physical distancing Wearing a mask, especially when distancing cannot be maintained Regularly cleaning your hands Keeping rooms well ventilated	1	1	1	0	1	0	0
Yes	Fever Dry cough	1	1	0	0	0	0	0		Loss of taste or smell Nasal congestion Sore throat Headache Muscle or joint pain Nausea or vomiting	1	1	0	1	1	1	0	1	0	0	0	0	0		Respiratory failure	1	0	0	0	0	0	0		People aged 60 years and over Those with underlying medical problems like high blood pressure, heart and lung problems, diabetes, obesity or cancer	1	1	0	0	0	0		Physical distancing Wearing a mask, especially when distancing cannot be maintained Keeping rooms well ventilated Regularly cleaning your hands	1	1	1	0	1	0	0
Yes	Dry cough Fatigue	0	1	1	0	0	0	0		Loss of taste or smell Headache Sore throat Nasal congestion	1	1	0	1	1	0	0	0	0	0	0	0	0		Respiratory failure	1	0	0	0	0	0	0		People aged 60 years and over Anyone can get sick with COVID-19 and become seriously ill or die at any age	1	0	1	0	0	0		Wearing a mask, especially when distancing cannot be maintained Physical distancing Keeping rooms well ventilated Regularly cleaning your hands Avoiding crowds and close contact	1	1	1	1	1	0	0
Yes	Dry cough	0	1	0	0	0	0	0		Loss of taste or smell Sore throat Headache	1	0	0	1	1	0	0	0	0	0	0	0	0		Respiratory failure	1	0	0	0	0	0	0		People aged 60 years and over Those with underlying medical problems like high blood pressure, heart and lung problems, diabetes, obesity or cancer	1	1	0	0	0	0		Physical distancing Wearing a mask, especially when distancing cannot be maintained Regularly cleaning your hands	1	1	0	0	1	0	0
Yes	Don't know	0	0	0	0	0	1	0		Loss of taste or smell Sore throat Headache Muscle or joint pain Different types of skin rash Nausea or vomiting	1	0	0	1	1	1	1	1	0	0	0	0	0		Respiratory failure	1	0	0	0	0	0	0		People aged 60 years and over Those with underlying medical problems like high blood pressure, heart and lung problems, diabetes, obesity or cancer	1	1	0	0	0	0		Physical distancing Wearing a mask, especially when distancing cannot be maintained Avoiding crowds and close contact Regularly cleaning your hands	1	1	0	1	1	0	0
Yes	ALL OF THE ABOVE	0	0	0	1	0	0	0		Loss of taste or smell Sore throat Headache Muscle or joint pain	1	0	0	1	1	1	0	0	0	0	0	0	0		Thromboembolism and/or multiorgan failure, including injury of the heart, liver or kidneys	0	0	0	1	0	0	0		People aged 60 years and over Those with underlying medical problems like high blood pressure, heart and lung problems, diabetes, obesity or cancer	1	1	0	0	0	0		Physical distancing Regularly cleaning your hands Coughing into a bent elbow or tissue Wearing a mask, especially when distancing cannot be maintained	1	1	0	0	1	1	0
Yes	ALL OF THE ABOVE	0	0	0	1	0	0	0		Loss of taste or smell Nasal congestion Headache Sore throat Diarrhoea Nausea or vomiting	1	1	0	1	1	0	0	1	1	0	0	0	0		Acute respiratory distress syndrome (ARDS)	0	1	0	0	0	0	0		People aged 60 years and over Those with underlying medical problems like high blood pressure, heart and lung problems, diabetes, obesity or cancer	1	1	0	0	0	0		Physical distancing Wearing a mask, especially when distancing cannot be maintained Regularly cleaning your hands Avoiding crowds and close contact	1	1	0	1	1	0	0
Yes	Dry cough	0	1	0	0	0	0	0	Sneezing	Loss of taste or smell Nasal congestion Sore throat Headache Muscle or joint pain	1	1	0	1	1	1	0	0	0	0	0	0	0		Acute respiratory distress syndrome (ARDS)	0	1	0	0	0	0	0		People aged 60 years and over Those with underlying medical problems like high blood pressure, heart and lung problems, diabetes, obesity or cancer	1	1	0	0	0	0		Physical distancing Wearing a mask, especially when distancing cannot be maintained Avoiding crowds and close contact	1	1	0	1	0	0	0
Yes	ALL OF THE ABOVE	0	0	0	1	0	0	0		Loss of taste or smell Sore throat Headache Muscle or joint pain	1	0	0	1	1	1	0	0	0	0	0	0	0		Respiratory failure	1	0	0	0	0	0	0		People aged 60 years and over Those with underlying medical problems like high blood pressure, heart and lung problems, diabetes, obesity or cancer	1	1	0	0	0	0		Physical distancing Wearing a mask, especially when distancing cannot be maintained Regularly cleaning your hands Avoiding crowds and close contact	1	1	0	1	1	0	0
Yes	ALL OF THE ABOVE	0	0	0	1	0	0	0		Loss of taste or smell Nasal congestion Sore throat Headache Muscle or joint pain Nausea or vomiting	1	1	0	1	1	1	0	1	0	0	0	0	0		Thromboembolism and/or multiorgan failure, including injury of the heart, liver or kidneys	0	0	0	1	0	0	0		ALL OF THE ABOVE	0	0	0	1	0	0		Physical distancing Wearing a mask, especially when distancing cannot be maintained Keeping rooms well ventilated Avoiding crowds and close contact Regularly cleaning your hands Coughing into a bent elbow or tissue	1	1	1	1	1	1	0
Yes	Dry cough Fever	1	1	0	0	0	0	0		Sore throat Headache Diarrhoea Chills or dizziness Nausea or vomiting	0	0	0	1	1	0	0	1	1	1	0	0	0		Respiratory failure	1	0	0	0	0	0	0		People aged 60 years and over Those with underlying medical problems like high blood pressure, heart and lung problems, diabetes, obesity or cancer	1	1	0	0	0	0		Physical distancing Wearing a mask, especially when distancing cannot be maintained Regularly cleaning your hands	1	1	0	0	1	0	0
Yes	Fever Dry cough	1	1	0	0	0	0	0		Loss of taste or smell Nasal congestion Sore throat Headache Muscle or joint pain	1	1	0	1	1	1	0	0	0	0	0	0	0		Respiratory failure	1	0	0	0	0	0	0		People aged 60 years and over Those with underlying medical problems like high blood pressure, heart and lung problems, diabetes, obesity or cancer	1	1	0	0	0	0		Physical distancing Wearing a mask, especially when distancing cannot be maintained Regularly cleaning your hands Coughing into a bent elbow or tissue Avoiding crowds and close contact	1	1	0	1	1	1	0
Yes	Dry cough Fever	1	1	0	0	0	0	0		Loss of taste or smell Sore throat Headache Muscle or joint pain	1	0	0	1	1	1	0	0	0	0	0	0	0		Respiratory failure	1	0	0	0	0	0	0		People aged 60 years and over Those with underlying medical problems like high blood pressure, heart and lung problems, diabetes, obesity or cancer	1	1	0	0	0	0		Physical distancing Wearing a mask, especially when distancing cannot be maintained Regularly cleaning your hands	1	1	0	0	1	0	0
Yes	Fever	1	0	0	0	0	0	0		Headache Sore throat	0	0	0	1	1	0	0	0	0	0	0	0	0		Respiratory failure	1	0	0	0	0	0	0		Those with underlying medical problems like high blood pressure, heart and lung problems, diabetes, obesity or cancer	0	1	0	0	0	0		Avoiding crowds and close contact Wearing a mask, especially when distancing cannot be maintained	0	1	0	1	0	0	0
Yes	Fever Fatigue	1	0	1	0	0	0	0		Chills or dizziness Headache Muscle or joint pain Nasal congestion	0	1	0	0	1	1	0	0	0	1	0	0	0		Respiratory failure	1	0	0	0	0	0	0		People aged 60 years and over	1	0	0	0	0	0		Wearing a mask, especially when distancing cannot be maintained Avoiding crowds and close contact	0	1	0	1	0	0	0
Don't know	Fever Dry cough	1	1	0	0	0	0	0		Headache Nasal congestion	0	1	0	0	1	0	0	0	0	0	0	0	0		NONE OF THE ABOVE	0	0	0	0	0	1	0		People aged 60 years and over	1	0	0	0	0	0		Wearing a mask, especially when distancing cannot be maintained	0	1	0	0	0	0	0
Yes	Fever Dry cough	1	1	0	0	0	0	0		Sore throat Headache Muscle or joint pain	0	0	0	1	1	1	0	0	0	0	0	0	0		Respiratory failure	1	0	0	0	0	0	0		Anyone can get sick with COVID-19 and become seriously ill or die at any age	0	0	1	0	0	0		Avoiding crowds and close contact	0	0	0	1	0	0	0
Yes	Fever Dry cough	1	1	0	0	0	0	0		Sore throat Headache Nausea or vomiting	0	0	0	1	1	0	0	1	0	0	0	0	0		Respiratory failure	1	0	0	0	0	0	0		Those with underlying medical problems like high blood pressure, heart and lung problems, diabetes, obesity or cancer People aged 60 years and over	1	1	0	0	0	0		Wearing a mask, especially when distancing cannot be maintained	0	1	0	0	0	0	0
Yes	Fever Dry cough Fatigue	1	1	1	0	0	0	0		Loss of taste or smell Sore throat Headache Nasal congestion	1	1	0	1	1	0	0	0	0	0	0	0	0		Respiratory failure	1	0	0	0	0	0	0		People aged 60 years and over	1	0	0	0	0	0		Wearing a mask, especially when distancing cannot be maintained Avoiding crowds and close contact	0	1	0	1	0	0	0
Don't know	Dry cough	0	1	0	0	0	0	0		Nasal congestion	0	1	0	0	0	0	0	0	0	0	0	0	0		NONE OF THE ABOVE	0	0	0	0	0	1	0		Those with underlying medical problems like high blood pressure, heart and lung problems, diabetes, obesity or cancer	0	1	0	0	0	0		Wearing a mask, especially when distancing cannot be maintained	0	1	0	0	0	0	0
Yes	Dry cough Fatigue	0	1	1	0	0	0	0		Headache Sore throat Diarrhoea	0	0	0	1	1	0	0	0	1	0	0	0	0		Respiratory failure	1	0	0	0	0	0	0		People aged 60 years and over	1	0	0	0	0	0		Wearing a mask, especially when distancing cannot be maintained Regularly cleaning your hands	0	1	0	0	1	0	0
Yes	Fever Fatigue	1	0	1	0	0	0	0		Nasal congestion Sore throat Headache Chills or dizziness	0	1	0	1	1	0	0	0	0	1	0	0	0		Respiratory failure	1	0	0	0	0	0	0		Those with underlying medical problems like high blood pressure, heart and lung problems, diabetes, obesity or cancer	0	1	0	0	0	0		Wearing a mask, especially when distancing cannot be maintained Avoiding crowds and close contact	0	1	0	1	0	0	0
Yes	Fever Fatigue	1	0	1	0	0	0	0		Sore throat Headache Nasal congestion	0	1	0	1	1	0	0	0	0	0	0	0	0		Respiratory failure	1	0	0	0	0	0	0		People aged 60 years and over	1	0	0	0	0	0		Wearing a mask, especially when distancing cannot be maintained	0	1	0	0	0	0	0
Yes	Fever Dry cough	1	1	0	0	0	0	0		Chills or dizziness Nausea or vomiting Headache Nasal congestion	0	1	0	0	1	0	0	1	0	1	0	0	0		Respiratory failure	1	0	0	0	0	0	0		People aged 60 years and over	1	0	0	0	0	0		Avoiding crowds and close contact Wearing a mask, especially when distancing cannot be maintained	0	1	0	1	0	0	0
Yes	Fever	1	0	0	0	0	0	0		Nasal congestion Sore throat Headache	0	1	0	1	1	0	0	0	0	0	0	0	0		Respiratory failure	1	0	0	0	0	0	0		People aged 60 years and over	1	0	0	0	0	0		Physical distancing Keeping rooms well ventilated Regularly cleaning your hands	1	0	1	0	1	0	0
Yes	Fever Fatigue	1	0	1	0	0	0	0		Nasal congestion Sore throat Headache	0	1	0	1	1	0	0	0	0	0	0	0	0		Respiratory failure	1	0	0	0	0	0	0		Those with underlying medical problems like high blood pressure, heart and lung problems, diabetes, obesity or cancer	0	1	0	0	0	0		Wearing a mask, especially when distancing cannot be maintained Physical distancing	1	1	0	0	0	0	0
Don't know	Dry cough Fatigue	0	1	1	0	0	0	0		Sore throat Headache	0	0	0	1	1	0	0	0	0	0	0	0	0		NONE OF THE ABOVE Other	0	0	0	0	0	1	1	Don't know	Anyone can get sick with COVID-19 and become seriously ill or die at any age	0	0	1	0	0	0		Wearing a mask, especially when distancing cannot be maintained	0	1	0	0	0	0	0
Yes	Fever Dry cough	1	1	0	0	0	0	0		Sore throat Headache Muscle or joint pain	0	0	0	1	1	1	0	0	0	0	0	0	0		Respiratory failure	1	0	0	0	0	0	0		People aged 60 years and over Those with underlying medical problems like high blood pressure, heart and lung problems, diabetes, obesity or cancer	1	1	0	0	0	0		Wearing a mask, especially when distancing cannot be maintained	0	1	0	0	0	0	0
Yes	Fever Fatigue	1	0	1	0	0	0	0		Headache Nasal congestion	0	1	0	0	1	0	0	0	0	0	0	0	0		Respiratory failure	1	0	0	0	0	0	0		People aged 60 years and over	1	0	0	0	0	0		Wearing a mask, especially when distancing cannot be maintained Avoiding crowds and close contact	0	1	0	1	0	0	0
Yes	Fever Fatigue	1	0	1	0	0	0	0		Loss of taste or smell Nasal congestion Sore throat Nausea or vomiting	1	1	0	1	0	0	0	1	0	0	0	0	0		Respiratory failure	1	0	0	0	0	0	0		Those with underlying medical problems like high blood pressure, heart and lung problems, diabetes, obesity or cancer	0	1	0	0	0	0		Avoiding crowds and close contact Wearing a mask, especially when distancing cannot be maintained	0	1	0	1	0	0	0
Yes	Fever Fatigue	1	0	1	0	0	0	0		Muscle or joint pain Nausea or vomiting Sore throat	0	0	0	1	0	1	0	1	0	0	0	0	0		Respiratory failure	1	0	0	0	0	0	0		People aged 60 years and over	1	0	0	0	0	0		Wearing a mask, especially when distancing cannot be maintained Avoiding crowds and close contact	0	1	0	1	0	0	0
Yes	Fatigue Dry cough Fever	1	1	1	0	0	0	0		Loss of taste or smell Sore throat Headache	1	0	0	1	1	0	0	0	0	0	0	0	0		Respiratory failure Thromboembolism and/or multiorgan failure, including injury of the heart, liver or kidneys	1	0	0	1	0	0	0		People aged 60 years and over Those with underlying medical problems like high blood pressure, heart and lung problems, diabetes, obesity or cancer	1	1	0	0	0	0		Physical distancing Regularly cleaning your hands Keeping rooms well ventilated Wearing a mask, especially when distancing cannot be maintained	1	1	1	0	1	0	0
No	Dry cough	0	1	0	0	0	0	0		Headache Sore throat Diarrhoea	0	0	0	1	1	0	0	0	1	0	0	0	0		Respiratory failure	1	0	0	0	0	0	0		People aged 60 years and over	1	0	0	0	0	0		Wearing a mask, especially when distancing cannot be maintained Regularly cleaning your hands	0	1	0	0	1	0	0
Yes	ALL OF THE ABOVE	0	0	0	1	0	0	0		Loss of taste or smell Nasal congestion Conjunctivitis (also known as red eyes) Sore throat Headache Nausea or vomiting Diarrhoea Chills or dizziness	1	1	1	1	1	0	0	1	1	1	0	0	0		Respiratory failure	1	0	0	0	0	0	0		ALL OF THE ABOVE	0	0	0	1	0	0		Physical distancing Wearing a mask, especially when distancing cannot be maintained Keeping rooms well ventilated Avoiding crowds and close contact Regularly cleaning your hands Coughing into a bent elbow or tissue	1	1	1	1	1	1	0
Don't know	Dry cough	0	1	0	0	0	0	0		Conjunctivitis (also known as red eyes)	0	0	1	0	0	0	0	0	0	0	0	0	0		Respiratory failure	1	0	0	0	0	0	0		People aged 60 years and over	1	0	0	0	0	0		Wearing a mask, especially when distancing cannot be maintained	0	1	0	0	0	0	0
Yes	Fever Dry cough	1	1	0	0	0	0	0		Loss of taste or smell Headache Sore throat Muscle or joint pain Diarrhoea Chills or dizziness	1	0	0	1	1	1	0	0	1	1	0	0	0		Respiratory failure	1	0	0	0	0	0	0		People aged 60 years and over Those with underlying medical problems like high blood pressure, heart and lung problems, diabetes, obesity or cancer	1	1	0	0	0	0		Physical distancing Wearing a mask, especially when distancing cannot be maintained Avoiding crowds and close contact Coughing into a bent elbow or tissue Check local advice where you live and work	1	1	0	1	0	1	1
Yes	Dry cough Fever	1	1	0	0	0	0	0		Headache Loss of taste or smell Muscle or joint pain Nausea or vomiting Diarrhoea	1	0	0	0	1	1	0	1	1	0	0	0	0		Respiratory failure	1	0	0	0	0	0	0		People aged 60 years and over Those with underlying medical problems like high blood pressure, heart and lung problems, diabetes, obesity or cancer Other	1	1	0	0	0	1	Travellers	Physical distancing Wearing a mask, especially when distancing cannot be maintained Regularly cleaning your hands Keeping rooms well ventilated	1	1	1	0	1	0	0
Yes	Fever Dry cough	1	1	0	0	0	0	0		Loss of taste or smell Sore throat Headache Muscle or joint pain	1	0	0	1	1	1	0	0	0	0	0	0	0		Respiratory failure	1	0	0	0	0	0	0		People aged 60 years and over Those with underlying medical problems like high blood pressure, heart and lung problems, diabetes, obesity or cancer	1	1	0	0	0	0		Physical distancing Regularly cleaning your hands Check local advice where you live and work Keeping rooms well ventilated Wearing a mask, especially when distancing cannot be maintained	1	1	1	0	1	0	1
Yes
Yes	Dry cough	0	1	0	0	0	0	0		Loss of taste or smell Sore throat Headache	1	0	0	1	1	0	0	0	0	0	0	0	0		Respiratory failure	1	0	0	0	0	0	0		People aged 60 years and over Those with underlying medical problems like high blood pressure, heart and lung problems, diabetes, obesity or cancer	1	1	0	0	0	0		Physical distancing Wearing a mask, especially when distancing cannot be maintained Avoiding crowds and close contact Regularly cleaning your hands	1	1	0	1	1	0	0
Yes	Dry cough Fatigue	0	1	1	0	0	0	0		Loss of taste or smell Sore throat Muscle or joint pain Headache Nausea or vomiting Diarrhoea	1	0	0	1	1	1	0	1	1	0	0	0	0		Respiratory failure	1	0	0	0	0	0	0		People aged 60 years and over Those with underlying medical problems like high blood pressure, heart and lung problems, diabetes, obesity or cancer	1	1	0	0	0	0		Physical distancing Wearing a mask, especially when distancing cannot be maintained Coughing into a bent elbow or tissue Regularly cleaning your hands	1	1	0	0	1	1	0
Yes	Dry cough Fever	1	1	0	0	0	0	0		Loss of taste or smell Nasal congestion Headache Nausea or vomiting	1	1	0	0	1	0	0	1	0	0	0	0	0		Respiratory failure	1	0	0	0	0	0	0		People aged 60 years and over Those with underlying medical problems like high blood pressure, heart and lung problems, diabetes, obesity or cancer Anyone can get sick with COVID-19 and become seriously ill or die at any age	1	1	1	0	0	0		Physical distancing Wearing a mask, especially when distancing cannot be maintained Keeping rooms well ventilated	1	1	1	0	0	0	0
Yes	Fever Dry cough	1	1	0	0	0	0	0		Headache Nasal congestion Loss of taste or smell	1	1	0	0	1	0	0	0	0	0	0	0	0		Respiratory failure	1	0	0	0	0	0	0		People aged 60 years and over Those with underlying medical problems like high blood pressure, heart and lung problems, diabetes, obesity or cancer	1	1	0	0	0	0		Physical distancing Wearing a mask, especially when distancing cannot be maintained Avoiding crowds and close contact Regularly cleaning your hands	1	1	0	1	1	0	0
Yes	Dry cough	0	1	0	0	0	0	0		Loss of taste or smell Nasal congestion Sore throat	1	1	0	1	0	0	0	0	0	0	0	0	0		Respiratory failure	1	0	0	0	0	0	0		People aged 60 years and over Those with underlying medical problems like high blood pressure, heart and lung problems, diabetes, obesity or cancer Anyone can get sick with COVID-19 and become seriously ill or die at any age	1	1	1	0	0	0		Physical distancing Wearing a mask, especially when distancing cannot be maintained Avoiding crowds and close contact	1	1	0	1	0	0	0
Yes	Fever Dry cough Fatigue	1	1	1	0	0	0	0		Loss of taste or smell Headache Sore throat Nausea or vomiting Chills or dizziness	1	0	0	1	1	0	0	1	0	1	0	0	0		Thromboembolism and/or multiorgan failure, including injury of the heart, liver or kidneys Sepsis and septic shock Respiratory failure	1	0	1	1	0	0	0		Those with underlying medical problems like high blood pressure, heart and lung problems, diabetes, obesity or cancer People aged 60 years and over	1	1	0	0	0	0		Physical distancing Wearing a mask, especially when distancing cannot be maintained Regularly cleaning your hands Coughing into a bent elbow or tissue Check local advice where you live and work Avoiding crowds and close contact	1	1	0	1	1	1	1
Yes	Fever Fatigue	1	0	1	0	0	0	0		Headache Sore throat Loss of taste or smell Muscle or joint pain Nausea or vomiting	1	0	0	1	1	1	0	1	0	0	0	0	0		Respiratory failure	1	0	0	0	0	0	0		People aged 60 years and over Those with underlying medical problems like high blood pressure, heart and lung problems, diabetes, obesity or cancer	1	1	0	0	0	0		Physical distancing Keeping rooms well ventilated Regularly cleaning your hands Coughing into a bent elbow or tissue	1	0	1	0	1	1	0
Yes	Dry cough Fever	1	1	0	0	0	0	0		Loss of taste or smell Headache Sore throat Nausea or vomiting Diarrhoea Chills or dizziness	1	0	0	1	1	0	0	1	1	1	0	0	0		Respiratory failure	1	0	0	0	0	0	0		People aged 60 years and over Those with underlying medical problems like high blood pressure, heart and lung problems, diabetes, obesity or cancer	1	1	0	0	0	0		Physical distancing Regularly cleaning your hands Keeping rooms well ventilated Wearing a mask, especially when distancing cannot be maintained	1	1	1	0	1	0	0
Yes	Fatigue Dry cough	0	1	1	0	0	0	0		Loss of taste or smell Sore throat Muscle or joint pain Headache Nausea or vomiting Diarrhoea Chills or dizziness	1	0	0	1	1	1	0	1	1	1	0	0	0		Acute respiratory distress syndrome (ARDS)	0	1	0	0	0	0	0		Those with underlying medical problems like high blood pressure, heart and lung problems, diabetes, obesity or cancer People aged 60 years and over	1	1	0	0	0	0		Physical distancing Wearing a mask, especially when distancing cannot be maintained Regularly cleaning your hands Avoiding crowds and close contact	1	1	0	1	1	0	0
Yes	Dry cough Fever	1	1	0	0	0	0	0		Loss of taste or smell Nasal congestion Sore throat Headache Nausea or vomiting	1	1	0	1	1	0	0	1	0	0	0	0	0		Respiratory failure	1	0	0	0	0	0	0		People aged 60 years and over Those with underlying medical problems like high blood pressure, heart and lung problems, diabetes, obesity or cancer	1	1	0	0	0	0		Physical distancing Wearing a mask, especially when distancing cannot be maintained Regularly cleaning your hands Avoiding crowds and close contact	1	1	0	1	1	0	0
Yes	Fatigue Dry cough Fever	1	1	1	0	0	0	0		Loss of taste or smell Headache Sore throat Muscle or joint pain Chills or dizziness	1	0	0	1	1	1	0	0	0	1	0	0	0		Respiratory failure	1	0	0	0	0	0	0		ALL OF THE ABOVE	0	0	0	1	0	0		Physical distancing Wearing a mask, especially when distancing cannot be maintained Regularly cleaning your hands Avoiding crowds and close contact Keeping rooms well ventilated	1	1	1	1	1	0	0
Yes	Fatigue Fever	1	0	1	0	0	0	0		Loss of taste or smell Nasal congestion Muscle or joint pain Sore throat Nausea or vomiting Diarrhoea	1	1	0	1	0	1	0	1	1	0	0	0	0		Acute respiratory distress syndrome (ARDS)	0	1	0	0	0	0	0		People aged 60 years and over Those with underlying medical problems like high blood pressure, heart and lung problems, diabetes, obesity or cancer	1	1	0	0	0	0		Physical distancing Wearing a mask, especially when distancing cannot be maintained Regularly cleaning your hands	1	1	0	0	1	0	0
Yes	ALL OF THE ABOVE Other	0	0	0	1	0	0	1	Shivering, Diarrhoea, coughing.	Nasal congestion Sore throat Headache Muscle or joint pain Nausea or vomiting Diarrhoea	0	1	0	1	1	1	0	1	1	0	0	0	0	Red eyes	Respiratory failure Acute respiratory distress syndrome (ARDS) Other	1	1	0	0	0	0	1	Severe headache. Severe chest pains.	People aged 60 years and over Anyone can get sick with COVID-19 and become seriously ill or die at any age	1	0	1	0	0	0		Wearing a mask, especially when distancing cannot be maintained Regularly cleaning your hands Coughing into a bent elbow or tissue Avoiding crowds and close contact Physical distancing	1	1	0	1	1	1	0
Yes	ALL OF THE ABOVE Other	0	0	0	1	0	0	1	Difficulties in breathing, pneumonia,	Sore throat Headache	0	0	0	1	1	0	0	0	0	0	0	0	0		Respiratory failure	1	0	0	0	0	0	0		People aged 60 years and over	1	0	0	0	0	0		Physical distancing Wearing a mask, especially when distancing cannot be maintained Regularly cleaning your hands Keeping rooms well ventilated Coughing into a bent elbow or tissue	1	1	1	0	1	1	0
Yes	Other Dry cough Fever Fatigue	1	1	1	0	0	0	1	Sneezing, Diarrhoea, headache, dizziness.	Loss of taste or smell Nasal congestion Sore throat Headache Other	1	1	0	1	1	0	0	0	0	0	0	0	1	Fever, body weakness.	Respiratory failure	1	0	0	0	0	0	0		Anyone can get sick with COVID-19 and become seriously ill or die at any age People aged 60 years and over	1	0	1	0	0	0		Wearing a mask, especially when distancing cannot be maintained Physical distancing Keeping rooms well ventilated Avoiding crowds and close contact Regularly cleaning your hands Coughing into a bent elbow or tissue	1	1	1	1	1	1	0
Yes	Dry cough Fatigue	0	1	1	0	0	0	0		Headache Nasal congestion Muscle or joint pain Other	0	1	0	0	1	1	0	0	0	0	0	0	1	Sneezing.	Respiratory failure	1	0	0	0	0	0	0		Those with underlying medical problems like high blood pressure, heart and lung problems, diabetes, obesity or cancer People aged 60 years and over	1	1	0	0	0	0		Regularly cleaning your hands Avoiding crowds and close contact Wearing a mask, especially when distancing cannot be maintained Keeping rooms well ventilated Physical distancing	1	1	1	1	1	0	0
Yes	Fever Dry cough ALL OF THE ABOVE	1	1	0	1	0	0	0		Loss of taste or smell Nasal congestion Sore throat Conjunctivitis (also known as red eyes) Headache Muscle or joint pain	1	1	1	1	1	1	0	0	0	0	0	0	0		Respiratory failure	1	0	0	0	0	0	0		Those with underlying medical problems like high blood pressure, heart and lung problems, diabetes, obesity or cancer People aged 60 years and over Anyone can get sick with COVID-19 and become seriously ill or die at any age	1	1	1	0	0	0		Keeping rooms well ventilated Avoiding crowds and close contact Regularly cleaning your hands Coughing into a bent elbow or tissue Physical distancing Wearing a mask, especially when distancing cannot be maintained	1	1	1	1	1	1	0
Yes	Dry cough Fatigue Fever	1	1	1	0	0	0	0		Muscle or joint pain Headache Sore throat	0	0	0	1	1	1	0	0	0	0	0	0	0		Respiratory failure Thromboembolism and/or multiorgan failure, including injury of the heart, liver or kidneys	1	0	0	1	0	0	0		People aged 60 years and over Those with underlying medical problems like high blood pressure, heart and lung problems, diabetes, obesity or cancer	1	1	0	0	0	0		Physical distancing Wearing a mask, especially when distancing cannot be maintained Keeping rooms well ventilated Avoiding crowds and close contact Regularly cleaning your hands	1	1	1	1	1	0	0
Yes	Fever Dry cough Fatigue	1	1	1	0	0	0	0		Sore throat Nasal congestion Loss of taste or smell	1	1	0	1	0	0	0	0	0	0	0	0	0		Respiratory failure	1	0	0	0	0	0	0		Anyone can get sick with COVID-19 and become seriously ill or die at any age	0	0	1	0	0	0		Physical distancing Wearing a mask, especially when distancing cannot be maintained Avoiding crowds and close contact Keeping rooms well ventilated	1	1	1	1	0	0	0
Yes	Dry cough Fever Fatigue	1	1	1	0	0	0	0	Nasal congestion, headache.	Other Sore throat Loss of taste or smell Muscle or joint pain	1	0	0	1	0	1	0	0	0	0	0	0	1	Flue,coughing, headache,	Respiratory failure Thromboembolism and/or multiorgan failure, including injury of the heart, liver or kidneys	1	0	0	1	0	0	0		People aged 60 years and over Those with underlying medical problems like high blood pressure, heart and lung problems, diabetes, obesity or cancer Anyone can get sick with COVID-19 and become seriously ill or die at any age	1	1	1	0	0	0		Check local advice where you live and work Regularly cleaning your hands Avoiding crowds and close contact Keeping rooms well ventilated Wearing a mask, especially when distancing cannot be maintained Physical distancing	1	1	1	1	1	0	1
Yes	Dry cough Fever Fatigue Other	1	1	1	0	0	0	1	Difficult in breathing.	Loss of taste or smell Sore throat Headache Nasal congestion Conjunctivitis (also known as red eyes) Muscle or joint pain	1	1	1	1	1	1	0	0	0	0	0	0	0		Respiratory failure Thromboembolism and/or multiorgan failure, including injury of the heart, liver or kidneys	1	0	0	1	0	0	0		Those with underlying medical problems like high blood pressure, heart and lung problems, diabetes, obesity or cancer Anyone can get sick with COVID-19 and become seriously ill or die at any age People aged 60 years and over	1	1	1	0	0	0		Physical distancing Wearing a mask, especially when distancing cannot be maintained Keeping rooms well ventilated Avoiding crowds and close contact Regularly cleaning your hands	1	1	1	1	1	0	0
Yes	Fatigue Fever Dry cough	1	1	1	0	0	0	0		Loss of taste or smell Nasal congestion Sore throat Headache	1	1	0	1	1	0	0	0	0	0	0	0	0		Respiratory failure Thromboembolism and/or multiorgan failure, including injury of the heart, liver or kidneys	1	0	0	1	0	0	0		People aged 60 years and over Those with underlying medical problems like high blood pressure, heart and lung problems, diabetes, obesity or cancer Anyone can get sick with COVID-19 and become seriously ill or die at any age	1	1	1	0	0	0		Physical distancing Wearing a mask, especially when distancing cannot be maintained Keeping rooms well ventilated Avoiding crowds and close contact Regularly cleaning your hands Coughing into a bent elbow or tissue	1	1	1	1	1	1	0
Yes	Fever Dry cough Other	1	1	0	0	0	0	1	Headache, chest pain,,body weakness.	Diarrhoea Headache Loss of taste or smell Sore throat Nasal congestion	1	1	0	1	1	0	0	0	1	0	0	0	0		Respiratory failure Thromboembolism and/or multiorgan failure, including injury of the heart, liver or kidneys	1	0	0	1	0	0	0		People aged 60 years and over Those with underlying medical problems like high blood pressure, heart and lung problems, diabetes, obesity or cancer Anyone can get sick with COVID-19 and become seriously ill or die at any age	1	1	1	0	0	0		Physical distancing Wearing a mask, especially when distancing cannot be maintained Keeping rooms well ventilated Regularly cleaning your hands Coughing into a bent elbow or tissue	1	1	1	0	1	1	0
Yes	Dry cough Fever Fatigue	1	1	1	0	0	0	0		Loss of taste or smell Nasal congestion Sore throat Headache Muscle or joint pain	1	1	0	1	1	1	0	0	0	0	0	0	0		Respiratory failure Acute respiratory distress syndrome (ARDS) Thromboembolism and/or multiorgan failure, including injury of the heart, liver or kidneys	1	1	0	1	0	0	0		People aged 60 years and over Those with underlying medical problems like high blood pressure, heart and lung problems, diabetes, obesity or cancer Anyone can get sick with COVID-19 and become seriously ill or die at any age	1	1	1	0	0	0		Physical distancing Wearing a mask, especially when distancing cannot be maintained Keeping rooms well ventilated Avoiding crowds and close contact Regularly cleaning your hands	1	1	1	1	1	0	0
Yes	Dry cough Fever Fatigue	1	1	1	0	0	0	0		Loss of taste or smell Sore throat Headache	1	0	0	1	1	0	0	0	0	0	0	0	0		Respiratory failure Acute respiratory distress syndrome (ARDS)	1	1	0	0	0	0	0		People aged 60 years and over Those with underlying medical problems like high blood pressure, heart and lung problems, diabetes, obesity or cancer	1	1	0	0	0	0		Wearing a mask, especially when distancing cannot be maintained Physical distancing Regularly cleaning your hands Avoiding crowds and close contact	1	1	0	1	1	0	0
Yes	Dry cough Fever	1	1	0	0	0	0	0		Loss of taste or smell Nasal congestion Sore throat Headache	1	1	0	1	1	0	0	0	0	0	0	0	0		Respiratory failure Thromboembolism and/or multiorgan failure, including injury of the heart, liver or kidneys	1	0	0	1	0	0	0		People aged 60 years and over Those with underlying medical problems like high blood pressure, heart and lung problems, diabetes, obesity or cancer	1	1	0	0	0	0		Physical distancing Wearing a mask, especially when distancing cannot be maintained Keeping rooms well ventilated Avoiding crowds and close contact Regularly cleaning your hands	1	1	1	1	1	0	0
Yes	Fever Dry cough Fatigue	1	1	1	0	0	0	0		Loss of taste or smell Nasal congestion Sore throat Conjunctivitis (also known as red eyes) Headache	1	1	1	1	1	0	0	0	0	0	0	0	0		Respiratory failure Acute respiratory distress syndrome (ARDS) Thromboembolism and/or multiorgan failure, including injury of the heart, liver or kidneys	1	1	0	1	0	0	0		People aged 60 years and over	1	0	0	0	0	0		Physical distancing Wearing a mask, especially when distancing cannot be maintained Keeping rooms well ventilated Avoiding crowds and close contact	1	1	1	1	0	0	0
Yes	Fever Dry cough Fatigue	1	1	1	0	0	0	0	Headache.	Loss of taste or smell Sore throat Diarrhoea Headache	1	0	0	1	1	0	0	0	1	0	0	0	0		Respiratory failure	1	0	0	0	0	0	0		Those with underlying medical problems like high blood pressure, heart and lung problems, diabetes, obesity or cancer People aged 60 years and over	1	1	0	0	0	0		Physical distancing Regularly cleaning your hands Coughing into a bent elbow or tissue Wearing a mask, especially when distancing cannot be maintained	1	1	0	0	1	1	0
Yes	Dry cough Fever Fatigue	1	1	1	0	0	0	0	Nasal congestion, headache. Chest pains.	Sore throat Headache Muscle or joint pain	0	0	0	1	1	1	0	0	0	0	0	0	0		Thromboembolism and/or multiorgan failure, including injury of the heart, liver or kidneys Respiratory failure	1	0	0	1	0	0	0		Anyone can get sick with COVID-19 and become seriously ill or die at any age Those with underlying medical problems like high blood pressure, heart and lung problems, diabetes, obesity or cancer People aged 60 years and over	1	1	1	0	0	0		Wearing a mask, especially when distancing cannot be maintained Physical distancing Keeping rooms well ventilated	1	1	1	0	0	0	0
Yes	Dry cough Fever Fatigue Other	1	1	1	0	0	0	1	High temperatures.	Sore throat Headache Muscle or joint pain	0	0	0	1	1	1	0	0	0	0	0	0	0		Respiratory failure Thromboembolism and/or multiorgan failure, including injury of the heart, liver or kidneys	1	0	0	1	0	0	0		Those with underlying medical problems like high blood pressure, heart and lung problems, diabetes, obesity or cancer Anyone can get sick with COVID-19 and become seriously ill or die at any age People aged 60 years and over	1	1	1	0	0	0		Other Physical distancing Wearing a mask, especially when distancing cannot be maintained Keeping rooms well ventilated Avoiding crowds and close contact Regularly cleaning your hands Coughing into a bent elbow or tissue	1	1	1	1	1	1	0
Yes	ALL OF THE ABOVE	0	0	0	1	0	0	0		Sore throat Loss of taste or smell Nasal congestion	1	1	0	1	0	0	0	0	0	0	0	0	0		Respiratory failure Thromboembolism and/or multiorgan failure, including injury of the heart, liver or kidneys	1	0	0	1	0	0	0		People aged 60 years and over Those with underlying medical problems like high blood pressure, heart and lung problems, diabetes, obesity or cancer	1	1	0	0	0	0		Wearing a mask, especially when distancing cannot be maintained Physical distancing Avoiding crowds and close contact Regularly cleaning your hands Coughing into a bent elbow or tissue	1	1	0	1	1	1	0
Yes	Fever Dry cough Fatigue	1	1	1	0	0	0	0	Coughing.	Other	0	0	0	0	0	0	0	0	0	0	0	0	1	Flue,headache, dizziness sneezing	Respiratory failure Acute respiratory distress syndrome (ARDS) Thromboembolism and/or multiorgan failure, including injury of the heart, liver or kidneys	1	1	0	1	0	0	0		People aged 60 years and over Anyone can get sick with COVID-19 and become seriously ill or die at any age Those with underlying medical problems like high blood pressure, heart and lung problems, diabetes, obesity or cancer	1	1	1	0	0	0		Regularly cleaning your hands Wearing a mask, especially when distancing cannot be maintained Physical distancing Avoiding crowds and close contact Keeping rooms well ventilated Coughing into a bent elbow or tissue	1	1	1	1	1	1	0
Yes	Dry cough	0	1	0	0	0	0	0		Loss of taste or smell	1	0	0	0	0	0	0	0	0	0	0	0	0		Respiratory failure	1	0	0	0	0	0	0		Those with underlying medical problems like high blood pressure, heart and lung problems, diabetes, obesity or cancer	0	1	0	0	0	0		Physical distancing Wearing a mask, especially when distancing cannot be maintained Keeping rooms well ventilated	1	1	1	0	0	0	0
Yes	Fever Fatigue	1	0	1	0	0	0	0		Headache Muscle or joint pain	0	0	0	0	1	1	0	0	0	0	0	0	0		Respiratory failure	1	0	0	0	0	0	0		Those with underlying medical problems like high blood pressure, heart and lung problems, diabetes, obesity or cancer	0	1	0	0	0	0		Wearing a mask, especially when distancing cannot be maintained Avoiding crowds and close contact	0	1	0	1	0	0	0
Yes	Fever Dry cough Fatigue	1	1	1	0	0	0	0		Muscle or joint pain Sore throat	0	0	0	1	0	1	0	0	0	0	0	0	0		Respiratory failure	1	0	0	0	0	0	0		People aged 60 years and over	1	0	0	0	0	0		Wearing a mask, especially when distancing cannot be maintained Physical distancing	1	1	0	0	0	0	0
Yes	Fever Dry cough	1	1	0	0	0	0	0		Headache Nausea or vomiting Nasal congestion	0	1	0	0	1	0	0	1	0	0	0	0	0		Respiratory failure	1	0	0	0	0	0	0		People aged 60 years and over	1	0	0	0	0	0		Wearing a mask, especially when distancing cannot be maintained Avoiding crowds and close contact	0	1	0	1	0	0	0
Yes	Fever	1	0	0	0	0	0	0		Headache Loss of taste or smell Nasal congestion	1	1	0	0	1	0	0	0	0	0	0	0	0		NONE OF THE ABOVE	0	0	0	0	0	1	0		People aged 60 years and over	1	0	0	0	0	0		Avoiding crowds and close contact Regularly cleaning your hands	0	0	0	1	1	0	0
Yes	Fatigue Fever	1	0	1	0	0	0	0		Chills or dizziness Nausea or vomiting Headache	0	0	0	0	1	0	0	1	0	1	0	0	0		Respiratory failure	1	0	0	0	0	0	0		People aged 60 years and over	1	0	0	0	0	0		Avoiding crowds and close contact Wearing a mask, especially when distancing cannot be maintained Physical distancing	1	1	0	1	0	0	0
Yes	Fever Fatigue	1	0	1	0	0	0	0		Sore throat Headache	0	0	0	1	1	0	0	0	0	0	0	0	0		Respiratory failure	1	0	0	0	0	0	0		Those with underlying medical problems like high blood pressure, heart and lung problems, diabetes, obesity or cancer	0	1	0	0	0	0		Avoiding crowds and close contact Wearing a mask, especially when distancing cannot be maintained	0	1	0	1	0	0	0
Don't know	Fatigue	0	0	1	0	0	0	0		Headache	0	0	0	0	1	0	0	0	0	0	0	0	0		Respiratory failure	1	0	0	0	0	0	0		Those with underlying medical problems like high blood pressure, heart and lung problems, diabetes, obesity or cancer	0	1	0	0	0	0		Avoiding crowds and close contact Wearing a mask, especially when distancing cannot be maintained	0	1	0	1	0	0	0
Yes	Dry cough	0	1	0	0	0	0	0		Sore throat Headache	0	0	0	1	1	0	0	0	0	0	0	0	0		Respiratory failure	1	0	0	0	0	0	0		People aged 60 years and over	1	0	0	0	0	0		Wearing a mask, especially when distancing cannot be maintained Avoiding crowds and close contact Regularly cleaning your hands	0	1	0	1	1	0	0
Yes	Fever	1	0	0	0	0	0	0		Headache Sore throat Nasal congestion	0	1	0	1	1	0	0	0	0	0	0	0	0		Respiratory failure	1	0	0	0	0	0	0		People aged 60 years and over Those with underlying medical problems like high blood pressure, heart and lung problems, diabetes, obesity or cancer	1	1	0	0	0	0		Wearing a mask, especially when distancing cannot be maintained Regularly cleaning your hands	0	1	0	0	1	0	0
Don't know	Fever	1	0	0	0	0	0	0		Nasal congestion Sore throat	0	1	0	1	0	0	0	0	0	0	0	0	0		NONE OF THE ABOVE	0	0	0	0	0	1	0		Those with underlying medical problems like high blood pressure, heart and lung problems, diabetes, obesity or cancer	0	1	0	0	0	0		Wearing a mask, especially when distancing cannot be maintained Regularly cleaning your hands	0	1	0	0	1	0	0
Yes	Fever Fatigue	1	0	1	0	0	0	0		Sore throat Headache	0	0	0	1	1	0	0	0	0	0	0	0	0		Respiratory failure	1	0	0	0	0	0	0		Those with underlying medical problems like high blood pressure, heart and lung problems, diabetes, obesity or cancer	0	1	0	0	0	0		Wearing a mask, especially when distancing cannot be maintained Regularly cleaning your hands Avoiding crowds and close contact	0	1	0	1	1	0	0
Yes	Fever Dry cough Fatigue Other	1	1	1	0	0	0	1	Dizziness, Diarrhoea, headache, fever,	Loss of taste or smell Nasal congestion Sore throat Headache Conjunctivitis (also known as red eyes) Diarrhoea	1	1	1	1	1	0	0	0	1	0	0	0	0		Respiratory failure Other	1	0	0	0	0	0	1	Severe loss of appetite. Shock ,severe headache.	Anyone can get sick with COVID-19 and become seriously ill or die at any age People aged 60 years and over Those with underlying medical problems like high blood pressure, heart and lung problems, diabetes, obesity or cancer	1	1	1	0	0	0		Physical distancing Wearing a mask, especially when distancing cannot be maintained Regularly cleaning your hands Coughing into a bent elbow or tissue Keeping rooms well ventilated	1	1	1	0	1	1	0
Yes	Fever Dry cough Fatigue	1	1	1	0	0	0	0	Sneezing, headache, dizziness,	Chills or dizziness Sore throat Muscle or joint pain Diarrhoea Loss of taste or smell	1	0	0	1	0	1	0	0	1	1	0	0	0		Respiratory failure Thromboembolism and/or multiorgan failure, including injury of the heart, liver or kidneys	1	0	0	1	0	0	0		ALL OF THE ABOVE	0	0	0	1	0	0		Physical distancing Wearing a mask, especially when distancing cannot be maintained Keeping rooms well ventilated Regularly cleaning your hands Avoiding crowds and close contact	1	1	1	1	1	0	0
Yes	Dry cough Fatigue Fever	1	1	1	0	0	0	0		Nasal congestion Sore throat	0	1	0	1	0	0	0	0	0	0	0	0	0		Respiratory failure Thromboembolism and/or multiorgan failure, including injury of the heart, liver or kidneys	1	0	0	1	0	0	0		People aged 60 years and over Those with underlying medical problems like high blood pressure, heart and lung problems, diabetes, obesity or cancer	1	1	0	0	0	0		Physical distancing Wearing a mask, especially when distancing cannot be maintained Regularly cleaning your hands	1	1	0	0	1	0	0
Yes	Fever Dry cough Fatigue	1	1	1	0	0	0	0		Headache Loss of taste or smell Chills or dizziness Other	1	0	0	0	1	0	0	0	0	1	0	0	1	Coughing,	Respiratory failure	1	0	0	0	0	0	0		Those with underlying medical problems like high blood pressure, heart and lung problems, diabetes, obesity or cancer People aged 60 years and over Other	1	1	0	0	0	1	Fat people.	Avoiding crowds and close contact Wearing a mask, especially when distancing cannot be maintained Coughing into a bent elbow or tissue Keeping rooms well ventilated	0	1	1	1	0	1	0
Yes	ALL OF THE ABOVE	0	0	0	1	0	0	0	Headache, sorethoat, dizziness, Diarrhoea, chest pain. Sneezing	Loss of taste or smell Nausea or vomiting Muscle or joint pain Headache	1	0	0	0	1	1	0	1	0	0	0	0	0		Respiratory failure Thromboembolism and/or multiorgan failure, including injury of the heart, liver or kidneys Other	1	0	0	1	0	0	1	Pneumonia, liver problem,	ALL OF THE ABOVE	0	0	0	1	0	0		Physical distancing Wearing a mask, especially when distancing cannot be maintained Keeping rooms well ventilated Regularly cleaning your hands Coughing into a bent elbow or tissue	1	1	1	0	1	1	0
Yes	Dry cough	0	1	0	0	0	0	0		Nasal congestion Headache	0	1	0	0	1	0	0	0	0	0	0	0	0		Respiratory failure	1	0	0	0	0	0	0		Those with underlying medical problems like high blood pressure, heart and lung problems, diabetes, obesity or cancer	0	1	0	0	0	0		Wearing a mask, especially when distancing cannot be maintained Physical distancing	1	1	0	0	0	0	0
Yes	Fever Dry cough	1	1	0	0	0	0	0		Nasal congestion Diarrhoea Chills or dizziness	0	1	0	0	0	0	0	0	1	1	0	0	0		Respiratory failure	1	0	0	0	0	0	0		People aged 60 years and over Those with underlying medical problems like high blood pressure, heart and lung problems, diabetes, obesity or cancer	1	1	0	0	0	0		Physical distancing Wearing a mask, especially when distancing cannot be maintained Avoiding crowds and close contact	1	1	0	1	0	0	0
Yes	ALL OF THE ABOVE	0	0	0	1	0	0	0		ALL OF THE ABOVE	0	0	0	0	0	0	0	0	0	0	1	0	0		Respiratory failure Thromboembolism and/or multiorgan failure, including injury of the heart, liver or kidneys	1	0	0	1	0	0	0		ALL OF THE ABOVE	0	0	0	1	0	0		Physical distancing Wearing a mask, especially when distancing cannot be maintained Avoiding crowds and close contact Regularly cleaning your hands	1	1	0	1	1	0	0
Yes	Fever Fatigue	1	0	1	0	0	0	0		Sore throat Headache Chills or dizziness	0	0	0	1	1	0	0	0	0	1	0	0	0		Respiratory failure	1	0	0	0	0	0	0		Those with underlying medical problems like high blood pressure, heart and lung problems, diabetes, obesity or cancer	0	1	0	0	0	0		Wearing a mask, especially when distancing cannot be maintained Avoiding crowds and close contact	0	1	0	1	0	0	0
Yes	Fever	1	0	0	0	0	0	0		Headache Nausea or vomiting	0	0	0	0	1	0	0	1	0	0	0	0	0		Respiratory failure	1	0	0	0	0	0	0		Those with underlying medical problems like high blood pressure, heart and lung problems, diabetes, obesity or cancer	0	1	0	0	0	0		Wearing a mask, especially when distancing cannot be maintained Regularly cleaning your hands Physical distancing	1	1	0	0	1	0	0
Yes	Fever Fatigue	1	0	1	0	0	0	0		Headache Sore throat	0	0	0	1	1	0	0	0	0	0	0	0	0		Respiratory failure	1	0	0	0	0	0	0		People aged 60 years and over	1	0	0	0	0	0		Physical distancing Wearing a mask, especially when distancing cannot be maintained Avoiding crowds and close contact	1	1	0	1	0	0	0
Don't know	Fatigue Dry cough	0	1	1	0	0	0	0		Headache Muscle or joint pain Sore throat	0	0	0	1	1	1	0	0	0	0	0	0	0		Respiratory failure	1	0	0	0	0	0	0		Anyone can get sick with COVID-19 and become seriously ill or die at any age	0	0	1	0	0	0		Wearing a mask, especially when distancing cannot be maintained	0	1	0	0	0	0	0
Yes	Fever Fatigue	1	0	1	0	0	0	0		Sore throat Chills or dizziness Muscle or joint pain	0	0	0	1	0	1	0	0	0	1	0	0	0		Respiratory failure	1	0	0	0	0	0	0		People aged 60 years and over Those with underlying medical problems like high blood pressure, heart and lung problems, diabetes, obesity or cancer	1	1	0	0	0	0		Wearing a mask, especially when distancing cannot be maintained Regularly cleaning your hands	0	1	0	0	1	0	0
Yes	Dry cough Fatigue	0	1	1	0	0	0	0		Sore throat Headache Nausea or vomiting	0	0	0	1	1	0	0	1	0	0	0	0	0		Respiratory failure	1	0	0	0	0	0	0		People aged 60 years and over	1	0	0	0	0	0		Wearing a mask, especially when distancing cannot be maintained	0	1	0	0	0	0	0
Yes	Fever Fatigue	1	0	1	0	0	0	0		Nasal congestion Headache Nausea or vomiting	0	1	0	0	1	0	0	1	0	0	0	0	0		Respiratory failure	1	0	0	0	0	0	0		People aged 60 years and over	1	0	0	0	0	0		Wearing a mask, especially when distancing cannot be maintained Avoiding crowds and close contact Regularly cleaning your hands	0	1	0	1	1	0	0
Don't know	Dry cough	0	1	0	0	0	0	0		Headache Muscle or joint pain	0	0	0	0	1	1	0	0	0	0	0	0	0		NONE OF THE ABOVE	0	0	0	0	0	1	0		Those with underlying medical problems like high blood pressure, heart and lung problems, diabetes, obesity or cancer	0	1	0	0	0	0		Regularly cleaning your hands Wearing a mask, especially when distancing cannot be maintained	0	1	0	0	1	0	0
Don't know	Dry cough	0	1	0	0	0	0	0		Nasal congestion Sore throat	0	1	0	1	0	0	0	0	0	0	0	0	0		NONE OF THE ABOVE	0	0	0	0	0	1	0		Anyone can get sick with COVID-19 and become seriously ill or die at any age	0	0	1	0	0	0		Avoiding crowds and close contact Wearing a mask, especially when distancing cannot be maintained	0	1	0	1	0	0	0
Yes	Fever	1	0	0	0	0	0	0		Headache Sore throat	0	0	0	1	1	0	0	0	0	0	0	0	0		Respiratory failure	1	0	0	0	0	0	0		Anyone can get sick with COVID-19 and become seriously ill or die at any age	0	0	1	0	0	0		Wearing a mask, especially when distancing cannot be maintained Regularly cleaning your hands	0	1	0	0	1	0	0
Yes	Dry cough	0	1	0	0	0	0	0		Sore throat Headache	0	0	0	1	1	0	0	0	0	0	0	0	0		Respiratory failure	1	0	0	0	0	0	0		Those with underlying medical problems like high blood pressure, heart and lung problems, diabetes, obesity or cancer	0	1	0	0	0	0		Wearing a mask, especially when distancing cannot be maintained Avoiding crowds and close contact	0	1	0	1	0	0	0
Yes	Fever Fatigue	1	0	1	0	0	0	0		Headache Nasal congestion	0	1	0	0	1	0	0	0	0	0	0	0	0		Respiratory failure	1	0	0	0	0	0	0		Those with underlying medical problems like high blood pressure, heart and lung problems, diabetes, obesity or cancer	0	1	0	0	0	0		Avoiding crowds and close contact Wearing a mask, especially when distancing cannot be maintained Regularly cleaning your hands	0	1	0	1	1	0	0
Yes	Fever Dry cough	1	1	0	0	0	0	0	Dizziness, Diarrhoea Vomiting	Nasal congestion Muscle or joint pain	0	1	0	0	0	1	0	0	0	0	0	0	0		Respiratory failure Acute respiratory distress syndrome (ARDS)	1	1	0	0	0	0	0		ALL OF THE ABOVE	0	0	0	1	0	0		Avoiding crowds and close contact Regularly cleaning your hands Coughing into a bent elbow or tissue	0	0	0	1	1	1	0
Yes	ALL OF THE ABOVE	0	0	0	1	0	0	0		Diarrhoea Chills or dizziness Headache Sore throat Loss of taste or smell	1	0	0	1	1	0	0	0	1	1	0	0	0		Respiratory failure Thromboembolism and/or multiorgan failure, including injury of the heart, liver or kidneys	1	0	0	1	0	0	0		People aged 60 years and over Those with underlying medical problems like high blood pressure, heart and lung problems, diabetes, obesity or cancer	1	1	0	0	0	0		Physical distancing Wearing a mask, especially when distancing cannot be maintained Regularly cleaning your hands Coughing into a bent elbow or tissue	1	1	0	0	1	1	0
Yes	Dry cough Fever	1	1	0	0	0	0	0		Loss of taste or smell Sore throat Diarrhoea Chills or dizziness	1	0	0	1	0	0	0	0	1	1	0	0	0		Respiratory failure Thromboembolism and/or multiorgan failure, including injury of the heart, liver or kidneys	1	0	0	1	0	0	0		People aged 60 years and over Those with underlying medical problems like high blood pressure, heart and lung problems, diabetes, obesity or cancer Anyone can get sick with COVID-19 and become seriously ill or die at any age	1	1	1	0	0	0		Physical distancing Wearing a mask, especially when distancing cannot be maintained Keeping rooms well ventilated Avoiding crowds and close contact Regularly cleaning your hands	1	1	1	1	1	0	0
Yes	Dry cough Fever	1	1	0	0	0	0	0		Loss of taste or smell Sore throat Headache Muscle or joint pain	1	0	0	1	1	1	0	0	0	0	0	0	0		Respiratory failure	1	0	0	0	0	0	0		Those with underlying medical problems like high blood pressure, heart and lung problems, diabetes, obesity or cancer People aged 60 years and over	1	1	0	0	0	0		Physical distancing Wearing a mask, especially when distancing cannot be maintained	1	1	0	0	0	0	0
Yes	Dry cough	0	1	0	0	0	0	0		Muscle or joint pain Loss of taste or smell Nausea or vomiting	1	0	0	0	0	1	0	1	0	0	0	0	0		Acute respiratory distress syndrome (ARDS)	0	1	0	0	0	0	0		People aged 60 years and over Those with underlying medical problems like high blood pressure, heart and lung problems, diabetes, obesity or cancer	1	1	0	0	0	0		Physical distancing Keeping rooms well ventilated Regularly cleaning your hands Coughing into a bent elbow or tissue	1	0	1	0	1	1	0
Yes	Dry cough Fatigue	0	1	1	0	0	0	0		Loss of taste or smell Sore throat Headache Muscle or joint pain	1	0	0	1	1	1	0	0	0	0	0	0	0		Respiratory failure	1	0	0	0	0	0	0		People aged 60 years and over Those with underlying medical problems like high blood pressure, heart and lung problems, diabetes, obesity or cancer	1	1	0	0	0	0		Wearing a mask, especially when distancing cannot be maintained Avoiding crowds and close contact Regularly cleaning your hands	0	1	0	1	1	0	0
Yes	Fatigue Dry cough	0	1	1	0	0	0	0		Loss of taste or smell Headache Conjunctivitis (also known as red eyes) Nausea or vomiting	1	0	1	0	1	0	0	1	0	0	0	0	0		Respiratory failure	1	0	0	0	0	0	0		People aged 60 years and over Those with underlying medical problems like high blood pressure, heart and lung problems, diabetes, obesity or cancer	1	1	0	0	0	0		Physical distancing Wearing a mask, especially when distancing cannot be maintained Regularly cleaning your hands	1	1	0	0	1	0	0
Yes	ALL OF THE ABOVE	0	0	0	1	0	0	0		Sore throat Headache Muscle or joint pain Loss of taste or smell Nasal congestion Conjunctivitis (also known as red eyes)	1	1	1	1	1	1	0	0	0	0	0	0	0		Respiratory failure	1	0	0	0	0	0	0		People aged 60 years and over Those with underlying medical problems like high blood pressure, heart and lung problems, diabetes, obesity or cancer	1	1	0	0	0	0		Physical distancing Keeping rooms well ventilated Regularly cleaning your hands Coughing into a bent elbow or tissue Wearing a mask, especially when distancing cannot be maintained	1	1	1	0	1	1	0
Yes	Fatigue Dry cough Fever	1	1	1	0	0	0	0		Nasal congestion Loss of taste or smell Sore throat Headache Muscle or joint pain	1	1	0	1	1	1	0	0	0	0	0	0	0		Acute respiratory distress syndrome (ARDS)	0	1	0	0	0	0	0		ALL OF THE ABOVE	0	0	0	1	0	0		Wearing a mask, especially when distancing cannot be maintained Physical distancing Check local advice where you live and work Coughing into a bent elbow or tissue	1	1	0	0	0	1	1
Yes	Dry cough Fever	1	1	0	0	0	0	0		Nasal congestion Sore throat Headache Muscle or joint pain Diarrhoea Chills or dizziness	0	1	0	1	1	1	0	0	1	1	0	0	0		Respiratory failure	1	0	0	0	0	0	0		People aged 60 years and over Those with underlying medical problems like high blood pressure, heart and lung problems, diabetes, obesity or cancer	1	1	0	0	0	0		Wearing a mask, especially when distancing cannot be maintained Physical distancing Regularly cleaning your hands Check local advice where you live and work	1	1	0	0	1	0	1
Yes	Dry cough Fever	1	1	0	0	0	0	0		Loss of taste or smell Nasal congestion Sore throat Headache Muscle or joint pain	1	1	0	1	1	1	0	0	0	0	0	0	0		Respiratory failure	1	0	0	0	0	0	0		People aged 60 years and over Those with underlying medical problems like high blood pressure, heart and lung problems, diabetes, obesity or cancer	1	1	0	0	0	0		Physical distancing Wearing a mask, especially when distancing cannot be maintained Keeping rooms well ventilated	1	1	1	0	0	0	0
Yes	Dry cough Fever Fatigue	1	1	1	0	0	0	0		Headache Different types of skin rash Muscle or joint pain Sore throat	0	0	0	1	1	1	1	0	0	0	0	0	0		Thromboembolism and/or multiorgan failure, including injury of the heart, liver or kidneys	0	0	0	1	0	0	0		People aged 60 years and over Anyone can get sick with COVID-19 and become seriously ill or die at any age	1	0	1	0	0	0		Wearing a mask, especially when distancing cannot be maintained Physical distancing Keeping rooms well ventilated Avoiding crowds and close contact Regularly cleaning your hands	1	1	1	1	1	0	0
Yes	Dry cough Fever	1	1	0	0	0	0	0		Headache Sore throat Nasal congestion Loss of taste or smell	1	1	0	1	1	0	0	0	0	0	0	0	0		Respiratory failure	1	0	0	0	0	0	0		People aged 60 years and over Those with underlying medical problems like high blood pressure, heart and lung problems, diabetes, obesity or cancer	1	1	0	0	0	0		Physical distancing Keeping rooms well ventilated Regularly cleaning your hands	1	0	1	0	1	0	0
Yes	Fever Dry cough	1	1	0	0	0	0	0		Loss of taste or smell Nasal congestion Muscle or joint pain Headache Nausea or vomiting Diarrhoea	1	1	0	0	1	1	0	1	1	0	0	0	0		Acute respiratory distress syndrome (ARDS)	0	1	0	0	0	0	0		People aged 60 years and over Those with underlying medical problems like high blood pressure, heart and lung problems, diabetes, obesity or cancer	1	1	0	0	0	0		Physical distancing Wearing a mask, especially when distancing cannot be maintained Regularly cleaning your hands Keeping rooms well ventilated	1	1	1	0	1	0	0
Yes	Fatigue Dry cough	0	1	1	0	0	0	0		Loss of taste or smell Sore throat Headache	1	0	0	1	1	0	0	0	0	0	0	0	0		Respiratory failure Acute respiratory distress syndrome (ARDS)	1	1	0	0	0	0	0		People aged 60 years and over Those with underlying medical problems like high blood pressure, heart and lung problems, diabetes, obesity or cancer	1	1	0	0	0	0		Wearing a mask, especially when distancing cannot be maintained Physical distancing Keeping rooms well ventilated Avoiding crowds and close contact	1	1	1	1	0	0	0
Yes	Other Fever Dry cough Fatigue	1	1	1	0	0	0	1	Sorethoat, headache, dizziness, chest pain ,issues appet	Headache Muscle or joint pain Diarrhoea Chills or dizziness Loss of taste or smell	1	0	0	0	1	1	0	0	1	1	0	0	0		Respiratory failure Other	1	0	0	0	0	0	1	No eating of food. severe cough,	ALL OF THE ABOVE	0	0	0	1	0	0		Physical distancing Wearing a mask, especially when distancing cannot be maintained Regularly cleaning your hands Avoiding crowds and close contact Coughing into a bent elbow or tissue Keeping rooms well ventilated	1	1	1	1	1	1	0
Yes	Dry cough Fever	1	1	0	0	0	0	0	Headache sorethoat.	Diarrhoea Headache	0	0	0	0	1	0	0	0	1	0	0	0	0		Respiratory failure Thromboembolism and/or multiorgan failure, including injury of the heart, liver or kidneys	1	0	0	1	0	0	0		People aged 60 years and over Those with underlying medical problems like high blood pressure, heart and lung problems, diabetes, obesity or cancer	1	1	0	0	0	0		Coughing into a bent elbow or tissue Regularly cleaning your hands	0	0	0	0	1	1	0
Yes	ALL OF THE ABOVE	0	0	0	1	0	0	0		Nasal congestion Headache Sore throat	0	1	0	1	1	0	0	0	0	0	0	0	0		Respiratory failure Thromboembolism and/or multiorgan failure, including injury of the heart, liver or kidneys	1	0	0	1	0	0	0		People aged 60 years and over	1	0	0	0	0	0		Physical distancing Wearing a mask, especially when distancing cannot be maintained Regularly cleaning your hands	1	1	0	0	1	0	0
Yes	ALL OF THE ABOVE	0	0	0	1	0	0	0		Chills or dizziness Diarrhoea Nausea or vomiting	0	0	0	0	0	0	0	1	1	1	0	0	0		Respiratory failure Thromboembolism and/or multiorgan failure, including injury of the heart, liver or kidneys	1	0	0	1	0	0	0		People aged 60 years and over Those with underlying medical problems like high blood pressure, heart and lung problems, diabetes, obesity or cancer	1	1	0	0	0	0		Physical distancing Wearing a mask, especially when distancing cannot be maintained Keeping rooms well ventilated	1	1	1	0	0	0	0
Yes	ALL OF THE ABOVE	0	0	0	1	0	0	0		Loss of taste or smell Sore throat Headache	1	0	0	1	1	0	0	0	0	0	0	0	0		Respiratory failure Thromboembolism and/or multiorgan failure, including injury of the heart, liver or kidneys	1	0	0	1	0	0	0		People aged 60 years and over Those with underlying medical problems like high blood pressure, heart and lung problems, diabetes, obesity or cancer	1	1	0	0	0	0		Regularly cleaning your hands Coughing into a bent elbow or tissue Avoiding crowds and close contact Wearing a mask, especially when distancing cannot be maintained	0	1	0	1	1	1	0
Yes	Fever Dry cough	1	1	0	0	0	0	0		Loss of taste or smell Nasal congestion Conjunctivitis (also known as red eyes) Sore throat Muscle or joint pain Headache	1	1	1	1	1	1	0	0	0	0	0	0	0		Respiratory failure	1	0	0	0	0	0	0		Those with underlying medical problems like high blood pressure, heart and lung problems, diabetes, obesity or cancer	0	1	0	0	0	0		Physical distancing Wearing a mask, especially when distancing cannot be maintained Keeping rooms well ventilated Avoiding crowds and close contact Regularly cleaning your hands Coughing into a bent elbow or tissue	1	1	1	1	1	1	0
Yes	Dry cough Fever	1	1	0	0	0	0	0		Loss of taste or smell Nasal congestion Sore throat Conjunctivitis (also known as red eyes) Headache Muscle or joint pain	1	1	1	1	1	1	0	0	0	0	0	0	0		Respiratory failure	1	0	0	0	0	0	0		Those with underlying medical problems like high blood pressure, heart and lung problems, diabetes, obesity or cancer People aged 60 years and over	1	1	0	0	0	0		Physical distancing Wearing a mask, especially when distancing cannot be maintained	1	1	0	0	0	0	0
Yes	Dry cough Fatigue	0	1	1	0	0	0	0		Nasal congestion Loss of taste or smell Conjunctivitis (also known as red eyes) Sore throat Headache	1	1	1	1	1	0	0	0	0	0	0	0	0		Respiratory failure	1	0	0	0	0	0	0		People aged 60 years and over Those with underlying medical problems like high blood pressure, heart and lung problems, diabetes, obesity or cancer	1	1	0	0	0	0		Physical distancing Wearing a mask, especially when distancing cannot be maintained Regularly cleaning your hands	1	1	0	0	1	0	0
Yes	Dry cough Fever	1	1	0	0	0	0	0		Loss of taste or smell Headache Muscle or joint pain Nausea or vomiting Diarrhoea Chills or dizziness	1	0	0	0	1	1	0	1	1	1	0	0	0		Respiratory failure	1	0	0	0	0	0	0		People aged 60 years and over Those with underlying medical problems like high blood pressure, heart and lung problems, diabetes, obesity or cancer	1	1	0	0	0	0		Physical distancing Wearing a mask, especially when distancing cannot be maintained Regularly cleaning your hands Coughing into a bent elbow or tissue	1	1	0	0	1	1	0
Yes	Dry cough Fever	1	1	0	0	0	0	0		Loss of taste or smell Nasal congestion Sore throat Headache Nausea or vomiting Muscle or joint pain Chills or dizziness	1	1	0	1	1	1	0	1	0	1	0	0	0											ALL OF THE ABOVE	0	0	0	1	0	0		Physical distancing Wearing a mask, especially when distancing cannot be maintained Avoiding crowds and close contact Regularly cleaning your hands	1	1	0	1	1	0	0
Yes	Fever Dry cough Fatigue	1	1	1	0	0	0	0		Loss of taste or smell Chills or dizziness Nausea or vomiting Different types of skin rash Muscle or joint pain Headache Other	1	0	0	0	1	1	1	1	0	1	0	0	1	Low sex drive	Respiratory failure	1	0	0	0	0	0	0		People aged 60 years and over Those with underlying medical problems like high blood pressure, heart and lung problems, diabetes, obesity or cancer Anyone can get sick with COVID-19 and become seriously ill or die at any age	1	1	1	0	0	0		Physical distancing Wearing a mask, especially when distancing cannot be maintained Avoiding crowds and close contact Regularly cleaning your hands Coughing into a bent elbow or tissue Keeping rooms well ventilated	1	1	1	1	1	1	0
Yes	Dry cough Fever	1	1	0	0	0	0	0		Loss of taste or smell Nasal congestion Sore throat Headache Muscle or joint pain Chills or dizziness	1	1	0	1	1	1	0	0	0	1	0	0	0		Acute respiratory distress syndrome (ARDS)	0	1	0	0	0	0	0		People aged 60 years and over Those with underlying medical problems like high blood pressure, heart and lung problems, diabetes, obesity or cancer	1	1	0	0	0	0		Physical distancing Wearing a mask, especially when distancing cannot be maintained Regularly cleaning your hands	1	1	0	0	1	0	0
Yes	ALL OF THE ABOVE	0	0	0	1	0	0	0		Sore throat Headache Muscle or joint pain	0	0	0	1	1	1	0	0	0	0	0	0	0		Acute respiratory distress syndrome (ARDS)	0	1	0	0	0	0	0		People aged 60 years and over Those with underlying medical problems like high blood pressure, heart and lung problems, diabetes, obesity or cancer	1	1	0	0	0	0		Physical distancing Wearing a mask, especially when distancing cannot be maintained Avoiding crowds and close contact Keeping rooms well ventilated	1	1	1	1	0	0	0
Yes	Dry cough Fever	1	1	0	0	0	0	0		Loss of taste or smell Nasal congestion Headache Muscle or joint pain Diarrhoea Chills or dizziness	1	1	0	0	1	1	0	0	1	1	0	0	0		Respiratory failure	1	0	0	0	0	0	0		Those with underlying medical problems like high blood pressure, heart and lung problems, diabetes, obesity or cancer People aged 60 years and over	1	1	0	0	0	0		Physical distancing Wearing a mask, especially when distancing cannot be maintained Keeping rooms well ventilated Regularly cleaning your hands	1	1	1	0	1	0	0
Yes	ALL OF THE ABOVE	0	0	0	1	0	0	0		Headache Sore throat Nasal congestion Loss of taste or smell Chills or dizziness	1	1	0	1	1	0	0	0	0	1	0	0	0		Respiratory failure	1	0	0	0	0	0	0		People aged 60 years and over Those with underlying medical problems like high blood pressure, heart and lung problems, diabetes, obesity or cancer	1	1	0	0	0	0		Physical distancing Wearing a mask, especially when distancing cannot be maintained Avoiding crowds and close contact Keeping rooms well ventilated	1	1	1	1	0	0	0
Yes	Dry cough Fatigue	0	1	1	0	0	0	0		Loss of taste or smell Nasal congestion Headache Muscle or joint pain	1	1	0	0	1	1	0	0	0	0	0	0	0		Respiratory failure	1	0	0	0	0	0	0		People aged 60 years and over Those with underlying medical problems like high blood pressure, heart and lung problems, diabetes, obesity or cancer Anyone can get sick with COVID-19 and become seriously ill or die at any age	1	1	1	0	0	0		Wearing a mask, especially when distancing cannot be maintained Physical distancing Keeping rooms well ventilated Avoiding crowds and close contact	1	1	1	1	0	0	0
Yes	Fatigue Fever	1	0	1	0	0	0	0		Nasal congestion Conjunctivitis (also known as red eyes) Sore throat Muscle or joint pain	0	1	1	1	0	1	0	0	0	0	0	0	0		Respiratory failure	1	0	0	0	0	0	0		ALL OF THE ABOVE	0	0	0	1	0	0		Physical distancing Wearing a mask, especially when distancing cannot be maintained Regularly cleaning your hands	1	1	0	0	1	0	0
	Fever Dry cough	1	1	0	0	0	0	0		Headache Different types of skin rash Sore throat Nasal congestion	0	1	0	1	1	0	1	0	0	0	0	0	0		Respiratory failure	1	0	0	0	0	0	0		People aged 60 years and over Those with underlying medical problems like high blood pressure, heart and lung problems, diabetes, obesity or cancer Anyone can get sick with COVID-19 and become seriously ill or die at any age	1	1	1	0	0	0		Wearing a mask, especially when distancing cannot be maintained Physical distancing Keeping rooms well ventilated Avoiding crowds and close contact	1	1	1	1	0	0	0
Yes	Dry cough Fatigue	0	1	1	0	0	0	0		Loss of taste or smell Sore throat Headache Muscle or joint pain Chills or dizziness	1	0	0	1	1	1	0	0	0	1	0	0	0		Respiratory failure	1	0	0	0	0	0	0		People aged 60 years and over Those with underlying medical problems like high blood pressure, heart and lung problems, diabetes, obesity or cancer Anyone can get sick with COVID-19 and become seriously ill or die at any age	1	1	1	0	0	0		Physical distancing Wearing a mask, especially when distancing cannot be maintained Regularly cleaning your hands Avoiding crowds and close contact	1	1	0	1	1	0	0
Yes	ALL OF THE ABOVE	0	0	0	1	0	0	0		Loss of taste or smell Headache Nausea or vomiting Diarrhoea	1	0	0	0	1	0	0	1	1	0	0	0	0		Respiratory failure	1	0	0	0	0	0	0		People aged 60 years and over Those with underlying medical problems like high blood pressure, heart and lung problems, diabetes, obesity or cancer	1	1	0	0	0	0		Physical distancing Wearing a mask, especially when distancing cannot be maintained Keeping rooms well ventilated Regularly cleaning your hands	1	1	1	0	1	0	0
Yes	Fever Fatigue	1	0	1	0	0	0	0		Loss of taste or smell Sore throat Headache Muscle or joint pain Chills or dizziness	1	0	0	1	1	1	0	0	0	1	0	0	0		Respiratory failure	1	0	0	0	0	0	0		People aged 60 years and over Those with underlying medical problems like high blood pressure, heart and lung problems, diabetes, obesity or cancer	1	1	0	0	0	0		Physical distancing Wearing a mask, especially when distancing cannot be maintained Regularly cleaning your hands Avoiding crowds and close contact	1	1	0	1	1	0	0
Yes	Dry cough Fever	1	1	0	0	0	0	0		Headache Loss of taste or smell Sore throat Muscle or joint pain Nausea or vomiting Diarrhoea	1	0	0	1	1	1	0	1	1	0	0	0	0		Respiratory failure	1	0	0	0	0	0	0		Those with underlying medical problems like high blood pressure, heart and lung problems, diabetes, obesity or cancer People aged 60 years and over	1	1	0	0	0	0		Physical distancing Wearing a mask, especially when distancing cannot be maintained Avoiding crowds and close contact Regularly cleaning your hands	1	1	0	1	1	0	0
Yes	Fatigue Dry cough	0	1	1	0	0	0	0		Loss of taste or smell Headache Sore throat Nausea or vomiting	1	0	0	1	1	0	0	1	0	0	0	0	0		Respiratory failure	1	0	0	0	0	0	0		Those with underlying medical problems like high blood pressure, heart and lung problems, diabetes, obesity or cancer People aged 60 years and over	1	1	0	0	0	0		Wearing a mask, especially when distancing cannot be maintained Physical distancing Regularly cleaning your hands	1	1	0	0	1	0	0
Yes	Dry cough Fever	1	1	0	0	0	0	0		Loss of taste or smell Headache Muscle or joint pain Nausea or vomiting Diarrhoea	1	0	0	0	1	1	0	1	1	0	0	0	0		Respiratory failure	1	0	0	0	0	0	0		People aged 60 years and over Those with underlying medical problems like high blood pressure, heart and lung problems, diabetes, obesity or cancer	1	1	0	0	0	0		Physical distancing Wearing a mask, especially when distancing cannot be maintained Keeping rooms well ventilated Regularly cleaning your hands	1	1	1	0	1	0	0
Yes	Fatigue	0	0	1	0	0	0	0		Loss of taste or smell Headache Sore throat Muscle or joint pain Chills or dizziness	1	0	0	1	1	1	0	0	0	1	0	0	0		Respiratory failure Thromboembolism and/or multiorgan failure, including injury of the heart, liver or kidneys	1	0	0	1	0	0	0		Those with underlying medical problems like high blood pressure, heart and lung problems, diabetes, obesity or cancer People aged 60 years and over	1	1	0	0	0	0		Physical distancing Wearing a mask, especially when distancing cannot be maintained Regularly cleaning your hands Coughing into a bent elbow or tissue	1	1	0	0	1	1	0
Yes	Other Fever Dry cough	1	1	0	0	0	0	1	Body weakness. Loss of appetite.	Nausea or vomiting Headache Diarrhoea	0	0	0	0	1	0	0	1	1	0	0	0	0		Respiratory failure	1	0	0	0	0	0	0	Sorethoat dryness,	Other ALL OF THE ABOVE	0	0	0	1	0	1	Pregnant mothers.	Wearing a mask, especially when distancing cannot be maintained Physical distancing Regularly cleaning your hands Other Keeping rooms well ventilated Avoiding crowds and close contact	1	1	1	1	1	0	0
Yes	Fever Dry cough Other	1	1	0	0	0	0	1	Headache, Diarrhoea sorethoat, body weakness.	Loss of taste or smell Sore throat Headache Nausea or vomiting Diarrhoea	1	0	0	1	1	0	0	1	1	0	0	0	0		Respiratory failure Thromboembolism and/or multiorgan failure, including injury of the heart, liver or kidneys	1	0	0	1	0	0	0		People aged 60 years and over Those with underlying medical problems like high blood pressure, heart and lung problems, diabetes, obesity or cancer Anyone can get sick with COVID-19 and become seriously ill or die at any age	1	1	1	0	0	0		Avoiding crowds and close contact Wearing a mask, especially when distancing cannot be maintained Physical distancing Coughing into a bent elbow or tissue Regularly cleaning your hands	1	1	0	1	1	1	0
Yes	Other	0	0	0	0	0	0	1	Body weakness, flue,headache, loss appetite, night sweats, Diarrhoea, high temperature.	Other Sore throat Headache Muscle or joint pain Nausea or vomiting Diarrhoea	0	0	0	1	1	1	0	1	1	0	0	0	1	Flu,headache, pneumonia, coughing.	Respiratory failure Thromboembolism and/or multiorgan failure, including injury of the heart, liver or kidneys	1	0	0	1	0	0	0	Nasal congestion with blood.	Anyone can get sick with COVID-19 and become seriously ill or die at any age People aged 60 years and over Those with underlying medical problems like high blood pressure, heart and lung problems, diabetes, obesity or cancer	1	1	1	0	0	0		Wearing a mask, especially when distancing cannot be maintained Regularly cleaning your hands Physical distancing Other Coughing into a bent elbow or tissue	1	1	0	0	1	1	0
Yes	Dry cough	0	1	0	0	0	0	0		Loss of taste or smell Sore throat Headache Diarrhoea Muscle or joint pain	1	0	0	1	1	1	0	0	1	0	0	0	0		Respiratory failure	1	0	0	0	0	0	0		People aged 60 years and over	1	0	0	0	0	0		Regularly cleaning your hands Coughing into a bent elbow or tissue	0	0	0	0	1	1	0
Yes	Fever Dry cough	1	1	0	0	0	0	0		Loss of taste or smell Headache	1	0	0	0	1	0	0	0	0	0	0	0	0		Acute respiratory distress syndrome (ARDS) Respiratory failure	1	1	0	0	0	0	0		People aged 60 years and over Those with underlying medical problems like high blood pressure, heart and lung problems, diabetes, obesity or cancer	1	1	0	0	0	0		Wearing a mask, especially when distancing cannot be maintained Physical distancing Keeping rooms well ventilated Avoiding crowds and close contact Regularly cleaning your hands	1	1	1	1	1	0	0
Yes	Fever Dry cough	1	1	0	0	0	0	0		Loss of taste or smell Sore throat Headache Muscle or joint pain	1	0	0	1	1	1	0	0	0	0	0	0	0		Respiratory failure	1	0	0	0	0	0	0		People aged 60 years and over	1	0	0	0	0	0		Physical distancing Keeping rooms well ventilated Avoiding crowds and close contact Regularly cleaning your hands	1	0	1	1	1	0	0
Yes	Fever Fatigue	1	0	1	0	0	0	0		Loss of taste or smell Sore throat Headache Nausea or vomiting	1	0	0	1	1	0	0	1	0	0	0	0	0		Acute respiratory distress syndrome (ARDS) Respiratory failure	1	1	0	0	0	0	0		Those with underlying medical problems like high blood pressure, heart and lung problems, diabetes, obesity or cancer People aged 60 years and over	1	1	0	0	0	0		Physical distancing Wearing a mask, especially when distancing cannot be maintained Keeping rooms well ventilated Avoiding crowds and close contact Regularly cleaning your hands Coughing into a bent elbow or tissue	1	1	1	1	1	1	0
Yes	ALL OF THE ABOVE	0	0	0	1	0	0	0		Nasal congestion Nausea or vomiting Chills or dizziness	0	1	0	0	0	0	0	1	0	1	0	0	0		Respiratory failure Acute respiratory distress syndrome (ARDS) Thromboembolism and/or multiorgan failure, including injury of the heart, liver or kidneys	1	1	0	1	0	0	0		People aged 60 years and over Those with underlying medical problems like high blood pressure, heart and lung problems, diabetes, obesity or cancer	1	1	0	0	0	0		Physical distancing Keeping rooms well ventilated Avoiding crowds and close contact Regularly cleaning your hands Coughing into a bent elbow or tissue	1	0	1	1	1	1	0
Yes	Dry cough Fever	1	1	0	0	0	0	0		Loss of taste or smell Sore throat Headache Muscle or joint pain Diarrhoea Chills or dizziness	1	0	0	1	1	1	0	0	1	1	0	0	0		Respiratory failure	1	0	0	0	0	0	0		People aged 60 years and over	1	0	0	0	0	0		Avoiding crowds and close contact Keeping rooms well ventilated Physical distancing Coughing into a bent elbow or tissue	1	0	1	1	0	1	0
Yes	ALL OF THE ABOVE	0	0	0	1	0	0	0		Diarrhoea Headache Chills or dizziness	0	0	0	0	1	0	0	0	1	1	0	0	0		Respiratory failure Thromboembolism and/or multiorgan failure, including injury of the heart, liver or kidneys Sepsis and septic shock	1	0	1	1	0	0	0		People aged 60 years and over Those with underlying medical problems like high blood pressure, heart and lung problems, diabetes, obesity or cancer Anyone can get sick with COVID-19 and become seriously ill or die at any age	1	1	1	0	0	0		Wearing a mask, especially when distancing cannot be maintained Physical distancing Keeping rooms well ventilated Regularly cleaning your hands Coughing into a bent elbow or tissue	1	1	1	0	1	1	0
Yes	Fever Dry cough Other	1	1	0	0	0	0	1	Headache	Loss of taste or smell Sore throat Headache Muscle or joint pain Diarrhoea	1	0	0	1	1	1	0	0	1	0	0	0	0		Respiratory failure Thromboembolism and/or multiorgan failure, including injury of the heart, liver or kidneys	1	0	0	1	0	0	0		People aged 60 years and over Those with underlying medical problems like high blood pressure, heart and lung problems, diabetes, obesity or cancer Anyone can get sick with COVID-19 and become seriously ill or die at any age	1	1	1	0	0	0		Physical distancing Wearing a mask, especially when distancing cannot be maintained Keeping rooms well ventilated Regularly cleaning your hands Avoiding crowds and close contact	1	1	1	1	1	0	0
Yes	ALL OF THE ABOVE	0	0	0	1	0	0	0		Loss of taste or smell Sore throat Headache Muscle or joint pain	1	0	0	1	1	1	0	0	0	0	0	0	0		Respiratory failure Thromboembolism and/or multiorgan failure, including injury of the heart, liver or kidneys	1	0	0	1	0	0	0		People aged 60 years and over Those with underlying medical problems like high blood pressure, heart and lung problems, diabetes, obesity or cancer	1	1	0	0	0	0		Physical distancing Wearing a mask, especially when distancing cannot be maintained Regularly cleaning your hands Coughing into a bent elbow or tissue	1	1	0	0	1	1	0
Yes	Dry cough Fever	1	1	0	0	0	0	0		Headache Nausea or vomiting Chills or dizziness	0	0	0	0	1	0	0	1	0	1	0	0	0		Respiratory failure	1	0	0	0	0	0	0		People aged 60 years and over	1	0	0	0	0	0		Wearing a mask, especially when distancing cannot be maintained	0	1	0	0	0	0	0
Yes	Fever	1	0	0	0	0	0	0		Sore throat Muscle or joint pain	0	0	0	1	0	1	0	0	0	0	0	0	0		Respiratory failure	1	0	0	0	0	0	0		Anyone can get sick with COVID-19 and become seriously ill or die at any age	0	0	1	0	0	0		Avoiding crowds and close contact	0	0	0	1	0	0	0
Yes	Fever	1	0	0	0	0	0	0		Sore throat Nasal congestion Headache	0	1	0	1	1	0	0	0	0	0	0	0	0		Respiratory failure	1	0	0	0	0	0	0		Those with underlying medical problems like high blood pressure, heart and lung problems, diabetes, obesity or cancer	0	1	0	0	0	0		Wearing a mask, especially when distancing cannot be maintained Avoiding crowds and close contact	0	1	0	1	0	0	0
Yes	Dry cough Fatigue	0	1	1	0	0	0	0		Sore throat Nasal congestion	0	1	0	1	0	0	0	0	0	0	0	0	0		Respiratory failure	1	0	0	0	0	0	0		People aged 60 years and over Those with underlying medical problems like high blood pressure, heart and lung problems, diabetes, obesity or cancer	1	1	0	0	0	0		Wearing a mask, especially when distancing cannot be maintained Avoiding crowds and close contact Regularly cleaning your hands	0	1	0	1	1	0	0
Yes	Fever Fatigue	1	0	1	0	0	0	0		Headache Sore throat	0	0	0	1	1	0	0	0	0	0	0	0	0		Respiratory failure	1	0	0	0	0	0	0		Those with underlying medical problems like high blood pressure, heart and lung problems, diabetes, obesity or cancer	0	1	0	0	0	0		Avoiding crowds and close contact Wearing a mask, especially when distancing cannot be maintained	0	1	0	1	0	0	0
Yes	Fever Dry cough	1	1	0	0	0	0	0		Headache Muscle or joint pain	0	0	0	0	1	1	0	0	0	0	0	0	0		Respiratory failure	1	0	0	0	0	0	0		Those with underlying medical problems like high blood pressure, heart and lung problems, diabetes, obesity or cancer	0	1	0	0	0	0		Avoiding crowds and close contact Wearing a mask, especially when distancing cannot be maintained	0	1	0	1	0	0	0
Yes	Fever Fatigue	1	0	1	0	0	0	0		Sore throat Headache Muscle or joint pain	0	0	0	1	1	1	0	0	0	0	0	0	0		Respiratory failure	1	0	0	0	0	0	0		Those with underlying medical problems like high blood pressure, heart and lung problems, diabetes, obesity or cancer People aged 60 years and over	1	1	0	0	0	0		Wearing a mask, especially when distancing cannot be maintained Regularly cleaning your hands	0	1	0	0	1	0	0
Yes	Dry cough Fever	1	1	0	0	0	0	0		Diarrhoea Chills or dizziness Loss of taste or smell Nasal congestion	1	1	0	0	0	0	0	0	1	1	0	0	0		Respiratory failure	1	0	0	0	0	0	0		People aged 60 years and over Those with underlying medical problems like high blood pressure, heart and lung problems, diabetes, obesity or cancer	1	1	0	0	0	0		Wearing a mask, especially when distancing cannot be maintained Physical distancing Regularly cleaning your hands Avoiding crowds and close contact	1	1	0	1	1	0	0
Yes	Dry cough Fever	1	1	0	0	0	0	0		Loss of taste or smell Sore throat Headache Nasal congestion Conjunctivitis (also known as red eyes) Nausea or vomiting Muscle or joint pain Chills or dizziness	1	1	1	1	1	1	0	1	0	1	0	0	0		Respiratory failure	1	0	0	0	0	0	0		ALL OF THE ABOVE	0	0	0	1	0	0		Wearing a mask, especially when distancing cannot be maintained Physical distancing Regularly cleaning your hands	1	1	0	0	1	0	0
Yes	Dry cough Fever	1	1	0	0	0	0	0		Loss of taste or smell Nasal congestion Conjunctivitis (also known as red eyes) Sore throat Headache Muscle or joint pain	1	1	1	1	1	1	0	0	0	0	0	0	0		Respiratory failure	1	0	0	0	0	0	0		People aged 60 years and over Those with underlying medical problems like high blood pressure, heart and lung problems, diabetes, obesity or cancer	1	1	0	0	0	0		Physical distancing Wearing a mask, especially when distancing cannot be maintained Avoiding crowds and close contact Regularly cleaning your hands	1	1	0	1	1	0	0
Yes	Dry cough Fever	1	1	0	0	0	0	0		Nasal congestion Sore throat Headache Muscle or joint pain	0	1	0	1	1	1	0	0	0	0	0	0	0		Respiratory failure	1	0	0	0	0	0	0		People aged 60 years and over Those with underlying medical problems like high blood pressure, heart and lung problems, diabetes, obesity or cancer	1	1	0	0	0	0		Physical distancing Wearing a mask, especially when distancing cannot be maintained Avoiding crowds and close contact	1	1	0	1	0	0	0
Yes	Dry cough Fever	1	1	0	0	0	0	0		Headache Muscle or joint pain Nausea or vomiting Diarrhoea Chills or dizziness	0	0	0	0	1	1	0	1	1	1	0	0	0		Respiratory failure	1	0	0	0	0	0	0		People aged 60 years and over Those with underlying medical problems like high blood pressure, heart and lung problems, diabetes, obesity or cancer Anyone can get sick with COVID-19 and become seriously ill or die at any age	1	1	1	0	0	0		Physical distancing Wearing a mask, especially when distancing cannot be maintained Regularly cleaning your hands	1	1	0	0	1	0	0
Yes	Dry cough Fatigue Other	0	1	1	0	0	0	1	Headache	Diarrhoea Nausea or vomiting Headache Sore throat	0	0	0	1	1	0	0	1	1	0	0	0	0		Acute respiratory distress syndrome (ARDS)	0	1	0	0	0	0	0		Those with underlying medical problems like high blood pressure, heart and lung problems, diabetes, obesity or cancer Anyone can get sick with COVID-19 and become seriously ill or die at any age	0	1	1	0	0	0		Wearing a mask, especially when distancing cannot be maintained Physical distancing Regularly cleaning your hands	1	1	0	0	1	0	0
Yes	Dry cough Fever	1	1	0	0	0	0	0		Headache Muscle or joint pain Nausea or vomiting Diarrhoea	0	0	0	0	1	1	0	1	1	0	0	0	0		Respiratory failure	1	0	0	0	0	0	0		People aged 60 years and over Those with underlying medical problems like high blood pressure, heart and lung problems, diabetes, obesity or cancer	1	1	0	0	0	0		Physical distancing Wearing a mask, especially when distancing cannot be maintained Regularly cleaning your hands	1	1	0	0	1	0	0
Yes	Dry cough Fatigue	0	1	1	0	0	0	0		Headache Sore throat Loss of taste or smell Nasal congestion	1	1	0	1	1	0	0	0	0	0	0	0	0		Respiratory failure	1	0	0	0	0	0	0		People aged 60 years and over Those with underlying medical problems like high blood pressure, heart and lung problems, diabetes, obesity or cancer	1	1	0	0	0	0		Physical distancing Wearing a mask, especially when distancing cannot be maintained Regularly cleaning your hands Avoiding crowds and close contact	1	1	0	1	1	0	0
Yes	Fever Dry cough	1	1	0	0	0	0	0		Loss of taste or smell Headache Diarrhoea Chills or dizziness	1	0	0	0	1	0	0	0	1	1	0	0	0		Respiratory failure	1	0	0	0	0	0	0		People aged 60 years and over Those with underlying medical problems like high blood pressure, heart and lung problems, diabetes, obesity or cancer	1	1	0	0	0	0		Physical distancing Wearing a mask, especially when distancing cannot be maintained Avoiding crowds and close contact Regularly cleaning your hands	1	1	0	1	1	0	0
Yes	Dry cough Fatigue	0	1	1	0	0	0	0		Loss of taste or smell Nasal congestion Conjunctivitis (also known as red eyes) Sore throat Headache Nausea or vomiting Diarrhoea Chills or dizziness	1	1	1	1	1	0	0	1	1	1	0	0	0		Respiratory failure Acute respiratory distress syndrome (ARDS)	1	1	0	0	0	0	0		People aged 60 years and over Those with underlying medical problems like high blood pressure, heart and lung problems, diabetes, obesity or cancer	1	1	0	0	0	0		Physical distancing Wearing a mask, especially when distancing cannot be maintained Regularly cleaning your hands	1	1	0	0	1	0	0
Yes	Dry cough Fever	1	1	0	0	0	0	0	Headache	Nasal congestion Loss of taste or smell Headache Muscle or joint pain Diarrhoea	1	1	0	0	1	1	0	0	1	0	0	0	0		Acute respiratory distress syndrome (ARDS)	0	1	0	0	0	0	0		People aged 60 years and over Those with underlying medical problems like high blood pressure, heart and lung problems, diabetes, obesity or cancer	1	1	0	0	0	0		Physical distancing Keeping rooms well ventilated Wearing a mask, especially when distancing cannot be maintained	1	1	1	0	0	0	0
Yes	Fever ALL OF THE ABOVE	1	0	0	1	0	0	0		Loss of taste or smell Muscle or joint pain Nausea or vomiting Chills or dizziness	1	0	0	0	0	1	0	1	0	1	0	0	0		Respiratory failure	1	0	0	0	0	0	0		People aged 60 years and over Those with underlying medical problems like high blood pressure, heart and lung problems, diabetes, obesity or cancer Anyone can get sick with COVID-19 and become seriously ill or die at any age	1	1	1	0	0	0		Wearing a mask, especially when distancing cannot be maintained Keeping rooms well ventilated Physical distancing Regularly cleaning your hands	1	1	1	0	1	0	0
Yes	Dry cough Fatigue	0	1	1	0	0	0	0		Loss of taste or smell Sore throat Headache	1	0	0	1	1	0	0	0	0	0	0	0	0		Respiratory failure	1	0	0	0	0	0	0		People aged 60 years and over	1	0	0	0	0	0		Wearing a mask, especially when distancing cannot be maintained Regularly cleaning your hands	0	1	0	0	1	0	0
Yes	Dry cough	0	1	0	0	0	0	0		Chills or dizziness Diarrhoea Headache Sore throat Loss of taste or smell	1	0	0	1	1	0	0	0	1	1	0	0	0		Respiratory failure	1	0	0	0	0	0	0		Those with underlying medical problems like high blood pressure, heart and lung problems, diabetes, obesity or cancer People aged 60 years and over	1	1	0	0	0	0		Wearing a mask, especially when distancing cannot be maintained Physical distancing Regularly cleaning your hands	1	1	0	0	1	0	0
Yes	Dry cough Fever	1	1	0	0	0	0	0		Loss of taste or smell Sore throat Headache Muscle or joint pain	1	0	0	1	1	1	0	0	0	0	0	0	0		Respiratory failure	1	0	0	0	0	0	0		People aged 60 years and over Those with underlying medical problems like high blood pressure, heart and lung problems, diabetes, obesity or cancer	1	1	0	0	0	0		Physical distancing Wearing a mask, especially when distancing cannot be maintained	1	1	0	0	0	0	0
Yes	Fever Dry cough	1	1	0	0	0	0	0		Loss of taste or smell Headache Sore throat Muscle or joint pain	1	0	0	1	1	1	0	0	0	0	0	0	0		Respiratory failure	1	0	0	0	0	0	0		People aged 60 years and over Those with underlying medical problems like high blood pressure, heart and lung problems, diabetes, obesity or cancer	1	1	0	0	0	0		Physical distancing Wearing a mask, especially when distancing cannot be maintained Regularly cleaning your hands	1	1	0	0	1	0	0
Yes	ALL OF THE ABOVE	0	0	0	1	0	0	0		Loss of taste or smell Sore throat Headache Muscle or joint pain Diarrhoea Nausea or vomiting	1	0	0	1	1	1	0	1	1	0	0	0	0		Respiratory failure	1	0	0	0	0	0	0		ALL OF THE ABOVE	0	0	0	1	0	0		Physical distancing Wearing a mask, especially when distancing cannot be maintained Coughing into a bent elbow or tissue Regularly cleaning your hands	1	1	0	0	1	1	0
Yes	ALL OF THE ABOVE	0	0	0	1	0	0	0		Nasal congestion Sore throat Headache Nausea or vomiting Diarrhoea	0	1	0	1	1	0	0	1	1	0	0	0	0		Respiratory failure	1	0	0	0	0	0	0		Those with underlying medical problems like high blood pressure, heart and lung problems, diabetes, obesity or cancer People aged 60 years and over	1	1	0	0	0	0		Physical distancing Avoiding crowds and close contact Keeping rooms well ventilated Coughing into a bent elbow or tissue	1	0	1	1	0	1	0
Yes	ALL OF THE ABOVE	0	0	0	1	0	0	0		Nasal congestion Muscle or joint pain Headache Sore throat Conjunctivitis (also known as red eyes) Loss of taste or smell	1	1	1	1	1	1	0	0	0	0	0	0	0		Respiratory failure	1	0	0	0	0	0	0		Those with underlying medical problems like high blood pressure, heart and lung problems, diabetes, obesity or cancer Anyone can get sick with COVID-19 and become seriously ill or die at any age	0	1	1	0	0	0		Wearing a mask, especially when distancing cannot be maintained Regularly cleaning your hands Avoiding crowds and close contact Check local advice where you live and work	0	1	0	1	1	0	1
Yes	ALL OF THE ABOVE	0	0	0	1	0	0	0		Muscle or joint pain Headache Sore throat Nausea or vomiting Diarrhoea	0	0	0	1	1	1	0	1	1	0	0	0	0		Respiratory failure	1	0	0	0	0	0	0		ALL OF THE ABOVE	0	0	0	1	0	0		Physical distancing Coughing into a bent elbow or tissue Avoiding crowds and close contact Regularly cleaning your hands	1	0	0	1	1	1	0
Yes	ALL OF THE ABOVE	0	0	0	1	0	0	0		Diarrhoea ALL OF THE ABOVE Nausea or vomiting Conjunctivitis (also known as red eyes) Loss of taste or smell	1	0	1	0	0	0	0	1	1	0	1	0	0		Respiratory failure	1	0	0	0	0	0	0		ALL OF THE ABOVE	0	0	0	1	0	0		Wearing a mask, especially when distancing cannot be maintained Regularly cleaning your hands Check local advice where you live and work	0	1	0	0	1	0	1
Yes	ALL OF THE ABOVE	0	0	0	1	0	0	0		Headache Sore throat Nausea or vomiting Diarrhoea	0	0	0	1	1	0	0	1	1	0	0	0	0		Respiratory failure	1	0	0	0	0	0	0		ALL OF THE ABOVE	0	0	0	1	0	0		Physical distancing Coughing into a bent elbow or tissue Regularly cleaning your hands Avoiding crowds and close contact	1	0	0	1	1	1	0
Yes	ALL OF THE ABOVE	0	0	0	1	0	0	0		Headache Nausea or vomiting Diarrhoea Chills or dizziness	0	0	0	0	1	0	0	1	1	1	0	0	0		Acute respiratory distress syndrome (ARDS)	0	1	0	0	0	0	0		ALL OF THE ABOVE	0	0	0	1	0	0		Physical distancing Regularly cleaning your hands Coughing into a bent elbow or tissue	1	0	0	0	1	1	0
Yes	ALL OF THE ABOVE	0	0	0	1	0	0	0		Sore throat Headache Diarrhoea Chills or dizziness	0	0	0	1	1	0	0	0	1	1	0	0	0		Respiratory failure	1	0	0	0	0	0	0		People aged 60 years and over Those with underlying medical problems like high blood pressure, heart and lung problems, diabetes, obesity or cancer Anyone can get sick with COVID-19 and become seriously ill or die at any age Other	1	1	1	0	0	1	Travellers	Physical distancing Wearing a mask, especially when distancing cannot be maintained Check local advice where you live and work	1	1	0	0	0	0	1
Yes	Dry cough Fever	1	1	0	0	0	0	0		Loss of taste or smell Conjunctivitis (also known as red eyes) Sore throat Headache Muscle or joint pain Nausea or vomiting	1	0	1	1	1	1	0	1	0	0	0	0	0		ALL OF THE ABOVE	0	0	0	0	1	0	0		Anyone can get sick with COVID-19 and become seriously ill or die at any age Those with underlying medical problems like high blood pressure, heart and lung problems, diabetes, obesity or cancer People aged 60 years and over	1	1	1	0	0	0		Wearing a mask, especially when distancing cannot be maintained Physical distancing Regularly cleaning your hands Avoiding crowds and close contact	1	1	0	1	1	0	0
Yes	Dry cough Fatigue	0	1	1	0	0	0	0		Nausea or vomiting Diarrhoea Chills or dizziness Muscle or joint pain Headache	0	0	0	0	1	1	0	1	1	1	0	0	0		Respiratory failure	1	0	0	0	0	0	0		ALL OF THE ABOVE	0	0	0	1	0	0		Keeping rooms well ventilated Regularly cleaning your hands Physical distancing Wearing a mask, especially when distancing cannot be maintained	1	1	1	0	1	0	0
Yes	Dry cough Fever	1	1	0	0	0	0	0		Headache Muscle or joint pain Diarrhoea Chills or dizziness	0	0	0	0	1	1	0	0	1	1	0	0	0		Acute respiratory distress syndrome (ARDS)	0	1	0	0	0	0	0		Those with underlying medical problems like high blood pressure, heart and lung problems, diabetes, obesity or cancer People aged 60 years and over	1	1	0	0	0	0		Physical distancing Wearing a mask, especially when distancing cannot be maintained Regularly cleaning your hands	1	1	0	0	1	0	0
Yes	Dry cough Fever	1	1	0	0	0	0	0		Nasal congestion Loss of taste or smell Headache Nausea or vomiting Diarrhoea Chills or dizziness	1	1	0	0	1	0	0	1	1	1	0	0	0		Respiratory failure	1	0	0	0	0	0	0		People aged 60 years and over Those with underlying medical problems like high blood pressure, heart and lung problems, diabetes, obesity or cancer Other	1	1	0	0	0	1	Travellers	Keeping rooms well ventilated Wearing a mask, especially when distancing cannot be maintained Physical distancing Regularly cleaning your hands	1	1	1	0	1	0	0
Yes	Fatigue Dry cough	0	1	1	0	0	0	0		Nasal congestion Conjunctivitis (also known as red eyes) Different types of skin rash Headache	0	1	1	0	1	0	1	0	0	0	0	0	0		Respiratory failure	1	0	0	0	0	0	0		ALL OF THE ABOVE	0	0	0	1	0	0		Coughing into a bent elbow or tissue Wearing a mask, especially when distancing cannot be maintained Physical distancing Regularly cleaning your hands Avoiding crowds and close contact	1	1	0	1	1	1	0
Yes	Dry cough Fever	1	1	0	0	0	0	0		Muscle or joint pain Different types of skin rash Diarrhoea Chills or dizziness	0	0	0	0	0	1	1	0	1	1	0	0	0		Acute respiratory distress syndrome (ARDS)	0	1	0	0	0	0	0		People aged 60 years and over Those with underlying medical problems like high blood pressure, heart and lung problems, diabetes, obesity or cancer	1	1	0	0	0	0		Physical distancing Avoiding crowds and close contact Regularly cleaning your hands Wearing a mask, especially when distancing cannot be maintained Check local advice where you live and work	1	1	0	1	1	0	1
Yes	Fever Fatigue	1	0	1	0	0	0	0		Chills or dizziness Headache	0	0	0	0	1	0	0	0	0	1	0	0	0		Respiratory failure	1	0	0	0	0	0	0		Those with underlying medical problems like high blood pressure, heart and lung problems, diabetes, obesity or cancer	0	1	0	0	0	0		Wearing a mask, especially when distancing cannot be maintained Avoiding crowds and close contact	0	1	0	1	0	0	0
Yes	Fever	1	0	0	0	0	0	0		Sore throat Nasal congestion	0	1	0	1	0	0	0	0	0	0	0	0	0		Respiratory failure	1	0	0	0	0	0	0		People aged 60 years and over	1	0	0	0	0	0		Avoiding crowds and close contact Wearing a mask, especially when distancing cannot be maintained	0	1	0	1	0	0	0
Yes	Fever	1	0	0	0	0	0	0		Diarrhoea Muscle or joint pain	0	0	0	0	0	1	0	0	1	0	0	0	0		Respiratory failure	1	0	0	0	0	0	0		Those with underlying medical problems like high blood pressure, heart and lung problems, diabetes, obesity or cancer	0	1	0	0	0	0		Wearing a mask, especially when distancing cannot be maintained	0	1	0	0	0	0	0
Yes	Fever Dry cough	1	1	0	0	0	0	0		Muscle or joint pain Headache Chills or dizziness	0	0	0	0	1	1	0	0	0	1	0	0	0		Respiratory failure	1	0	0	0	0	0	0		Anyone can get sick with COVID-19 and become seriously ill or die at any age	0	0	1	0	0	0		Avoiding crowds and close contact Wearing a mask, especially when distancing cannot be maintained	0	1	0	1	0	0	0
Yes	Fever	1	0	0	0	0	0	0		Chills or dizziness Nasal congestion	0	1	0	0	0	0	0	0	0	1	0	0	0		Respiratory failure	1	0	0	0	0	0	0		People aged 60 years and over	1	0	0	0	0	0		Wearing a mask, especially when distancing cannot be maintained	0	1	0	0	0	0	0
Yes	Dry cough Fever	1	1	0	0	0	0	0		Sore throat Nasal congestion	0	1	0	1	0	0	0	0	0	0	0	0	0		Respiratory failure	1	0	0	0	0	0	0		Anyone can get sick with COVID-19 and become seriously ill or die at any age	0	0	1	0	0	0		Wearing a mask, especially when distancing cannot be maintained Physical distancing	1	1	0	0	0	0	0
Yes	Fever	1	0	0	0	0	0	0		Loss of taste or smell Sore throat Nausea or vomiting	1	0	0	1	0	0	0	1	0	0	0	0	0		Respiratory failure	1	0	0	0	0	0	0		Anyone can get sick with COVID-19 and become seriously ill or die at any age	0	0	1	0	0	0		Avoiding crowds and close contact Wearing a mask, especially when distancing cannot be maintained	0	1	0	1	0	0	0
Yes	Fever Fatigue	1	0	1	0	0	0	0		Sore throat Muscle or joint pain Diarrhoea	0	0	0	1	0	1	0	0	1	0	0	0	0		Respiratory failure	1	0	0	0	0	0	0		Anyone can get sick with COVID-19 and become seriously ill or die at any age	0	0	1	0	0	0		Wearing a mask, especially when distancing cannot be maintained	0	1	0	0	0	0	0
Yes	Fever	1	0	0	0	0	0	0		Nasal congestion Sore throat	0	1	0	1	0	0	0	0	0	0	0	0	0		Respiratory failure	1	0	0	0	0	0	0		Those with underlying medical problems like high blood pressure, heart and lung problems, diabetes, obesity or cancer	0	1	0	0	0	0		Wearing a mask, especially when distancing cannot be maintained Avoiding crowds and close contact	0	1	0	1	0	0	0
Yes	Fever	1	0	0	0	0	0	0		Headache Muscle or joint pain	0	0	0	0	1	1	0	0	0	0	0	0	0		Respiratory failure	1	0	0	0	0	0	0		Anyone can get sick with COVID-19 and become seriously ill or die at any age	0	0	1	0	0	0		Wearing a mask, especially when distancing cannot be maintained	0	1	0	0	0	0	0
Yes	Fever Fatigue	1	0	1	0	0	0	0		Chills or dizziness Muscle or joint pain	0	0	0	0	0	1	0	0	0	1	0	0	0		Respiratory failure	1	0	0	0	0	0	0		Those with underlying medical problems like high blood pressure, heart and lung problems, diabetes, obesity or cancer	0	1	0	0	0	0		Wearing a mask, especially when distancing cannot be maintained Avoiding crowds and close contact	0	1	0	1	0	0	0
Yes	Fever Fatigue	1	0	1	0	0	0	0		Headache Chills or dizziness	0	0	0	0	1	0	0	0	0	1	0	0	0		Respiratory failure	1	0	0	0	0	0	0		Anyone can get sick with COVID-19 and become seriously ill or die at any age	0	0	1	0	0	0		Avoiding crowds and close contact	0	0	0	1	0	0	0
Yes	Fever Dry cough	1	1	0	0	0	0	0		Headache Sore throat	0	0	0	1	1	0	0	0	0	0	0	0	0		Respiratory failure	1	0	0	0	0	0	0		Those with underlying medical problems like high blood pressure, heart and lung problems, diabetes, obesity or cancer	0	1	0	0	0	0		Avoiding crowds and close contact	0	0	0	1	0	0	0
Yes	ALL OF THE ABOVE	0	0	0	1	0	0	0		Sore throat Headache Diarrhoea Chills or dizziness	0	0	0	1	1	0	0	0	1	1	0	0	0		Respiratory failure Thromboembolism and/or multiorgan failure, including injury of the heart, liver or kidneys	1	0	0	1	0	0	0		People aged 60 years and over Those with underlying medical problems like high blood pressure, heart and lung problems, diabetes, obesity or cancer	1	1	0	0	0	0		Physical distancing Keeping rooms well ventilated Coughing into a bent elbow or tissue	1	0	1	0	0	1	0
Yes	Fever Dry cough	1	1	0	0	0	0	0		Sore throat Headache	0	0	0	1	1	0	0	0	0	0	0	0	0		Respiratory failure Sepsis and septic shock	1	0	1	0	0	0	0		ALL OF THE ABOVE	0	0	0	1	0	0		Physical distancing Wearing a mask, especially when distancing cannot be maintained Regularly cleaning your hands Coughing into a bent elbow or tissue	1	1	0	0	1	1	0
Yes	Dry cough	0	1	0	0	0	0	0	Vomiting, Diarrhoea dizziness	Loss of taste or smell Nasal congestion Sore throat Headache Nausea or vomiting Diarrhoea	1	1	0	1	1	0	0	1	1	0	0	0	0		Respiratory failure	1	0	0	0	0	0	0		Those with underlying medical problems like high blood pressure, heart and lung problems, diabetes, obesity or cancer People aged 60 years and over	1	1	0	0	0	0		Regularly cleaning your hands Keeping rooms well ventilated	0	0	1	0	1	0	0
Yes	Dry cough Fatigue	0	1	1	0	0	0	0		Chills or dizziness Nausea or vomiting Sore throat Nasal congestion	0	1	0	1	0	0	0	1	0	1	0	0	0		Respiratory failure	1	0	0	0	0	0	0		People aged 60 years and over Those with underlying medical problems like high blood pressure, heart and lung problems, diabetes, obesity or cancer	1	1	0	0	0	0		Physical distancing Wearing a mask, especially when distancing cannot be maintained Regularly cleaning your hands	1	1	0	0	1	0	0
Yes	Fatigue Dry cough	0	1	1	0	0	0	0		Loss of taste or smell Muscle or joint pain Chills or dizziness Diarrhoea	1	0	0	0	0	1	0	0	1	1	0	0	0		Acute respiratory distress syndrome (ARDS)	0	1	0	0	0	0	0		People aged 60 years and over Those with underlying medical problems like high blood pressure, heart and lung problems, diabetes, obesity or cancer Anyone can get sick with COVID-19 and become seriously ill or die at any age	1	1	1	0	0	0		Regularly cleaning your hands Wearing a mask, especially when distancing cannot be maintained Avoiding crowds and close contact	0	1	0	1	1	0	0
Yes	Dry cough Fever	1	1	0	0	0	0	0		Nasal congestion Muscle or joint pain Nausea or vomiting Diarrhoea Chills or dizziness	0	1	0	0	0	1	0	1	1	1	0	0	0		Respiratory failure	1	0	0	0	0	0	0		ALL OF THE ABOVE	0	0	0	1	0	0		Keeping rooms well ventilated Wearing a mask, especially when distancing cannot be maintained Physical distancing Regularly cleaning your hands	1	1	1	0	1	0	0
Yes	Dry cough Fatigue	0	1	1	0	0	0	0		Headache Sore throat Nausea or vomiting Diarrhoea Chills or dizziness	0	0	0	1	1	0	0	1	1	1	0	0	0		Respiratory failure	1	0	0	0	0	0	0		People aged 60 years and over Those with underlying medical problems like high blood pressure, heart and lung problems, diabetes, obesity or cancer	1	1	0	0	0	0		Physical distancing Regularly cleaning your hands Coughing into a bent elbow or tissue	1	0	0	0	1	1	0
Yes	ALL OF THE ABOVE	0	0	0	1	0	0	0		Headache Muscle or joint pain Diarrhoea Chills or dizziness	0	0	0	0	1	1	0	0	1	1	0	0	0		Respiratory failure	1	0	0	0	0	0	0		ALL OF THE ABOVE	0	0	0	1	0	0		Physical distancing Wearing a mask, especially when distancing cannot be maintained Check local advice where you live and work	1	1	0	0	0	0	1
Yes	Dry cough Fatigue	0	1	1	0	0	0	0		Headache Muscle or joint pain Nausea or vomiting Diarrhoea Chills or dizziness	0	0	0	0	1	1	0	1	1	1	0	0	0		Respiratory failure	1	0	0	0	0	0	0		People aged 60 years and over Those with underlying medical problems like high blood pressure, heart and lung problems, diabetes, obesity or cancer	1	1	0	0	0	0		Physical distancing Wearing a mask, especially when distancing cannot be maintained Regularly cleaning your hands Avoiding crowds and close contact	1	1	0	1	1	0	0
Yes	ALL OF THE ABOVE	0	0	0	1	0	0	0		Headache Conjunctivitis (also known as red eyes) Nasal congestion Loss of taste or smell Muscle or joint pain	1	1	1	0	1	1	0	0	0	0	0	0	0		Respiratory failure	1	0	0	0	0	0	0		People aged 60 years and over Those with underlying medical problems like high blood pressure, heart and lung problems, diabetes, obesity or cancer	1	1	0	0	0	0		Physical distancing Wearing a mask, especially when distancing cannot be maintained Coughing into a bent elbow or tissue Avoiding crowds and close contact	1	1	0	1	0	1	0
Yes	Dry cough Fatigue	0	1	1	0	0	0	0		Loss of taste or smell Sore throat Headache Nausea or vomiting	1	0	0	1	1	0	0	1	0	0	0	0	0		Respiratory failure	1	0	0	0	0	0	0		People aged 60 years and over Those with underlying medical problems like high blood pressure, heart and lung problems, diabetes, obesity or cancer	1	1	0	0	0	0		Physical distancing Wearing a mask, especially when distancing cannot be maintained Regularly cleaning your hands	1	1	0	0	1	0	0
Yes	Fatigue Dry cough Fever	1	1	1	0	0	0	0		Muscle or joint pain Headache Nasal congestion Loss of taste or smell Nausea or vomiting Diarrhoea	1	1	0	0	1	1	0	1	1	0	0	0	0		Respiratory failure	1	0	0	0	0	0	0		People aged 60 years and over Those with underlying medical problems like high blood pressure, heart and lung problems, diabetes, obesity or cancer Anyone can get sick with COVID-19 and become seriously ill or die at any age	1	1	1	0	0	0		Physical distancing Wearing a mask, especially when distancing cannot be maintained Avoiding crowds and close contact	1	1	0	1	0	0	0
Yes	Dry cough Fever Other	1	1	0	0	0	0	1	Headache	Nausea or vomiting Diarrhoea Chills or dizziness Sore throat	0	0	0	1	0	0	0	1	1	1	0	0	0		Acute respiratory distress syndrome (ARDS)	0	1	0	0	0	0	0		ALL OF THE ABOVE	0	0	0	1	0	0		Wearing a mask, especially when distancing cannot be maintained Physical distancing Regularly cleaning your hands	1	1	0	0	1	0	0
Yes	Fever Fatigue	1	0	1	0	0	0	0		Headache Sore throat	0	0	0	1	1	0	0	0	0	0	0	0	0		Respiratory failure	1	0	0	0	0	0	0		Those with underlying medical problems like high blood pressure, heart and lung problems, diabetes, obesity or cancer	0	1	0	0	0	0		Wearing a mask, especially when distancing cannot be maintained Avoiding crowds and close contact	0	1	0	1	0	0	0
Yes	Fever	1	0	0	0	0	0	0		Chills or dizziness Nasal congestion	0	1	0	0	0	0	0	0	0	1	0	0	0		Respiratory failure	1	0	0	0	0	0	0		People aged 60 years and over	1	0	0	0	0	0		Avoiding crowds and close contact	0	0	0	1	0	0	0
Yes	Fever Dry cough	1	1	0	0	0	0	0		Sore throat	0	0	0	1	0	0	0	0	0	0	0	0	0		Respiratory failure	1	0	0	0	0	0	0		Anyone can get sick with COVID-19 and become seriously ill or die at any age	0	0	1	0	0	0		Wearing a mask, especially when distancing cannot be maintained	0	1	0	0	0	0	0
Yes	Fever	1	0	0	0	0	0	0		Nasal congestion Sore throat	0	1	0	1	0	0	0	0	0	0	0	0	0		Respiratory failure	1	0	0	0	0	0	0		People aged 60 years and over Those with underlying medical problems like high blood pressure, heart and lung problems, diabetes, obesity or cancer	1	1	0	0	0	0		Wearing a mask, especially when distancing cannot be maintained Avoiding crowds and close contact	0	1	0	1	0	0	0
Yes	Dry cough Fatigue	0	1	1	0	0	0	0		Headache	0	0	0	0	1	0	0	0	0	0	0	0	0		Respiratory failure	1	0	0	0	0	0	0		Those with underlying medical problems like high blood pressure, heart and lung problems, diabetes, obesity or cancer	0	1	0	0	0	0		Wearing a mask, especially when distancing cannot be maintained	0	1	0	0	0	0	0
Yes	Dry cough	0	1	0	0	0	0	0		Headache Sore throat	0	0	0	1	1	0	0	0	0	0	0	0	0		Respiratory failure	1	0	0	0	0	0	0		Anyone can get sick with COVID-19 and become seriously ill or die at any age	0	0	1	0	0	0		Avoiding crowds and close contact Wearing a mask, especially when distancing cannot be maintained	0	1	0	1	0	0	0
Yes	Fever	1	0	0	0	0	0	0		Muscle or joint pain Chills or dizziness	0	0	0	0	0	1	0	0	0	1	0	0	0		Respiratory failure	1	0	0	0	0	0	0		Anyone can get sick with COVID-19 and become seriously ill or die at any age	0	0	1	0	0	0		Physical distancing Wearing a mask, especially when distancing cannot be maintained	1	1	0	0	0	0	0
Yes	Fever	1	0	0	0	0	0	0		Headache Diarrhoea	0	0	0	0	1	0	0	0	1	0	0	0	0		Respiratory failure	1	0	0	0	0	0	0		Those with underlying medical problems like high blood pressure, heart and lung problems, diabetes, obesity or cancer People aged 60 years and over	1	1	0	0	0	0		Wearing a mask, especially when distancing cannot be maintained Avoiding crowds and close contact	0	1	0	1	0	0	0
Yes	Fever	1	0	0	0	0	0	0		Sore throat Nasal congestion	0	1	0	1	0	0	0	0	0	0	0	0	0		Respiratory failure	1	0	0	0	0	0	0		Those with underlying medical problems like high blood pressure, heart and lung problems, diabetes, obesity or cancer	0	1	0	0	0	0		Avoiding crowds and close contact	0	0	0	1	0	0	0
Yes	Fever	1	0	0	0	0	0	0		Sore throat Nasal congestion	0	1	0	1	0	0	0	0	0	0	0	0	0		Respiratory failure	1	0	0	0	0	0	0		Those with underlying medical problems like high blood pressure, heart and lung problems, diabetes, obesity or cancer	0	1	0	0	0	0		Wearing a mask, especially when distancing cannot be maintained Avoiding crowds and close contact	0	1	0	1	0	0	0
Yes	Fever Fatigue	1	0	1	0	0	0	0		Muscle or joint pain Chills or dizziness	0	0	0	0	0	1	0	0	0	1	0	0	0		Respiratory failure	1	0	0	0	0	0	0		Those with underlying medical problems like high blood pressure, heart and lung problems, diabetes, obesity or cancer	0	1	0	0	0	0		Wearing a mask, especially when distancing cannot be maintained Avoiding crowds and close contact	0	1	0	1	0	0	0
Yes	Other ALL OF THE ABOVE	0	0	0	1	0	0	1	Sorethoat, headache, dizziness, body weakness,	Nasal congestion Loss of taste or smell Conjunctivitis (also known as red eyes) Other	1	1	1	0	0	0	0	0	0	0	0	0	1	Difficulties in breathing, headache, chills,temperature.	Respiratory failure Other	1	0	0	0	0	0	1	Blocking of nasal,severe headache,	People aged 60 years and over Those with underlying medical problems like high blood pressure, heart and lung problems, diabetes, obesity or cancer Other	1	1	0	0	0	1	Health Workers,public workers,	Wearing a mask, especially when distancing cannot be maintained Regularly cleaning your hands Physical distancing Coughing into a bent elbow or tissue Keeping rooms well ventilated Other Avoiding crowds and close contact	1	1	1	1	1	1	0
Yes	ALL OF THE ABOVE	0	0	0	1	0	0	0		Loss of taste or smell Nasal congestion Sore throat Headache	1	1	0	1	1	0	0	0	0	0	0	0	0		Respiratory failure Acute respiratory distress syndrome (ARDS) Thromboembolism and/or multiorgan failure, including injury of the heart, liver or kidneys	1	1	0	1	0	0	0		People aged 60 years and over Those with underlying medical problems like high blood pressure, heart and lung problems, diabetes, obesity or cancer	1	1	0	0	0	0		Physical distancing Wearing a mask, especially when distancing cannot be maintained Keeping rooms well ventilated Avoiding crowds and close contact Regularly cleaning your hands Coughing into a bent elbow or tissue	1	1	1	1	1	1	0
[truncated: 148 more columns]
