# Supplementary material for: Assessing knowledge levels on coronavirus disease (COVID-19) among community members: The influence of community engagement efforts in Seke district, Zimbabwe: A cross-sectional study
Source: PLoS One. 2026 Feb 6;21(2):e0342318. doi: 10.1371/journal.pone.0342318 (PMC12880637; doi:10.1371/journal.pone.0342318)
Supplement: S3 File — (XLSX) [file pone.0342318.s003.xlsx]

## Sheet: QNs & Scores1
2. What are the most common symptoms of COVID-19? (Tick all that apply)/Fever	2. What are the most common symptoms of COVID-19? (Tick all that apply)/Dry cough	2. What are the most common symptoms of COVID-19? (Tick all that apply)/Fatigue	2. What are the most common symptoms of COVID-19? (Tick all that apply)/ALL OF THE ABOVE	2. What are the most common symptoms of COVID-19? (Tick all that apply)/0	2. What are the most common symptoms of COVID-19? (Tick all that apply)/Don't know	3. List other COVID-19 symptoms that are less common and may affect some patients	3. List other COVID-19 symptoms that are less common and may affect some patients/Loss of taste or smell	3. List other COVID-19 symptoms that are less common and may affect some patients/Nasal congestion	3. List other COVID-19 symptoms that are less common and may affect some patients/Conjunctivitis (also known as red eyes)	3. List other COVID-19 symptoms that are less common and may affect some patients/Sore throat	3. List other COVID-19 symptoms that are less common and may affect some patients/Headache	3. List other COVID-19 symptoms that are less common and may affect some patients/Muscle or joint pain	3. List other COVID-19 symptoms that are less common and may affect some patients/Different types of skin rash	3. List other COVID-19 symptoms that are less common and may affect some patients/Nausea or vomiting	3. List other COVID-19 symptoms that are less common and may affect some patients/Diarrhoea	3. List other COVID-19 symptoms that are less common and may affect some patients/Chills or dizziness	3. List other COVID-19 symptoms that are less common and may affect some patients/ALL OF THE ABOVE	3. List other COVID-19 symptoms that are less common and may affect some patients/0	4. Which of the following are complications of COVID-19 which lead to death? /Respiratory failure	4. Which of the following are complications of COVID-19 which lead to death? /Acute respiratory distress syndrome (ARDS)	4. Which of the following are complications of COVID-19 which lead to death? /Sepsis and septic shock	4. Which of the following are complications of COVID-19 which lead to death? /Thromboembolism and/or multiorgan failure, including injury of the heart, liver or kidneys	4. Which of the following are complications of COVID-19 which lead to death? /ALL OF THE ABOVE	4. Which of the following are complications of COVID-19 which lead to death? /0	5. Who is most at risk of severe illness from COVID-19? /People aged 60 years and over	5. Who is most at risk of severe illness from COVID-19? /Those with underlying medical problems like high blood pressure, heart and lung problems, diabetes, obesity or cancer	5. Who is most at risk of severe illness from COVID-19? /Anyone can get sick with COVID-19 and become seriously ill or die at any age	5. Who is most at risk of severe illness from COVID-19? /ALL OF THE ABOVE	5. Who is most at risk of severe illness from COVID-19? /0	6. How can we protect others and ourselves if we don’t know who is infected? /Physical distancing	6. How can we protect others and ourselves if we don’t know who is infected? /Wearing a mask, especially when distancing cannot be maintained	6. How can we protect others and ourselves if we don’t know who is infected? /Keeping rooms well ventilated	6. How can we protect others and ourselves if we don’t know who is infected? /Avoiding crowds and close contact	6. How can we protect others and ourselves if we don’t know who is infected? /Regularly cleaning your hands	6. How can we protect others and ourselves if we don’t know who is infected? /Coughing into a bent elbow or tissue	6. How can we protect others and ourselves if we don’t know who is infected? /Check local advice where you live and work	6. How can we protect others and ourselves if we don’t know who is infected? /DO ALL OF THE ABOVE	6. How can we protect others and ourselves if we don’t know who is infected? /0	7. When should one get a test for COVID-19? /When one develops symptoms	7. When should one get a test for COVID-19? /When you have had close contact with someone who is, or may be, infected	7. When should one get a test for COVID-19? /As per your local health guidelines	7. When should one get a test for COVID-19? /ALL OF THE ABOVE	7. When should one get a test for COVID-19? /0	8. What do you do when exposed to someone who has COVID-19? /Call or visit your health care provider or COVID-19 hotline (if available) to find out where and when to get a test.	8. What do you do when exposed to someone who has COVID-19? /Cooperate with contact-tracing procedures to stop the spread of the virus.	8. What do you do when exposed to someone who has COVID-19? /If testing is not available, stay home and away from others for 14 days.	8. What do you do when exposed to someone who has COVID-19? /While you are in quarantine, do not go to work, to school or to public places. Ask someone to bring you supplies.	8. What do you do when exposed to someone who has COVID-19? /Keep at least a 1-metre distance from others, even from your family members.	8. What do you do when exposed to someone who has COVID-19? /Wear a medical mask to protect others, including if/when you need to seek medical care.
0	0	0	1	0	0	1	1	1	0	1	1	1	0	0	1	1	0	0	1	0	1	0	0	0	0	0	0	1	0	1	1	1	0	1	1	1	0	0	1	0	1	0	0	1	0	0	0	0	0
0	0	0	1	0	0	1	1	0	0	1	0	0	0	0	0	1	0	0	0	1	0	0	0	0	0	0	0	1	0	1	1	1	1	1	0	1	0	0	1	1	0	0	0	1	1	0	1	0	0
0	1	0	0	0	0	1	0	0	0	0	0	1	0	0	0	0	0	0	1	0	0	0	0	0	1	0	0	0	0	1	1	0	0	1	0	0	0	0	1	1	0	0	0	1	0	0	0	0	0
1	1	1	1	0	0	1	0	0	1	1	0	1	0	0	0	1	0	0	1	0	1	0	0	0	0	1	0	0	0	1	1	0	1	1	0	0	0	0	1	0	0	0	0	0	0	1	0	0	0
0	1	0	0	0	0	1	0	0	0	0	0	0	0	0	1	0	0	0	0	0	0	0	0	1	1	0	1	0	0	0	0	0	1	0	0	0	0	0	0	1	0	0	0	0	0	0	0	0	1
0	0	0	0	0	1	0	0	0	0	0	0	0	0	0	0	0	0	1	0	0	0	0	0	1	0	0	1	0	0	1	0	0	0	0	0	0	0	0	0	1	0	0	0	0	0	0	0	0	1
1	1	0	0	0	0	1	0	0	0	0	0	0	0	0	0	1	0	0	0	0	0	0	0	1	1	0	0	0	0	1	1	0	0	1	0	0	0	0	1	0	0	0	0	1	0	0	0	0	0
1	1	1	0	0	0	1	0	0	0	1	1	0	0	0	1	1	0	0	1	0	0	0	0	0	0	0	1	0	0	1	1	0	0	0	0	0	0	0	1	0	0	0	0	1	0	0	0	0	0
0	0	0	1	0	0	1	1	0	0	1	1	0	0	0	1	1	0	0	1	0	0	0	0	0	1	1	1	0	0	1	1	0	1	0	0	1	0	0	1	1	1	0	0	1	0	1	0	1	1
1	1	0	0	0	0	1	0	1	0	1	1	0	0	0	0	0	0	0	1	0	0	0	0	0	0	1	0	0	0	1	1	0	0	1	0	0	0	0	1	0	0	0	0	1	0	0	0	0	1
1	1	1	0	0	0	1	0	0	0	0	0	0	0	0	1	1	0	0	1	0	0	0	0	0	1	1	0	0	0	1	1	0	0	0	0	1	0	0	1	1	0	0	0	0	0	1	0	0	1
1	1	1	0	0	0	1	1	1	0	1	1	0	0	0	1	1	0	0	1	0	0	0	0	0	0	0	1	0	0	1	1	0	0	0	0	0	0	0	1	0	0	0	0	1	0	0	0	0	1
1	1	1	0	0	0	1	1	0	0	1	1	0	0	0	1	1	0	0	1	0	0	0	0	0	1	0	1	0	0	0	1	0	1	1	0	0	0	0	1	0	0	0	0	1	0	0	0	0	1
0	0	1	0	0	0	1	0	1	0	0	1	0	0	0	1	0	0	0	0	0	0	0	0	1	0	0	1	0	0	1	1	0	0	0	0	0	0	0	1	0	0	0	0	1	0	0	0	0	0
0	0	0	1	0	0	1	0	0	1	0	0	1	0	0	0	1	0	0	1	0	1	0	0	0	0	0	0	1	0	1	1	0	1	1	1	0	0	0	0	0	0	1	0	0	0	0	1	1	1
1	1	1	0	0	0	1	0	0	0	0	1	0	0	0	0	1	0	0	1	0	0	0	0	0	1	1	0	0	0	1	1	1	0	0	0	0	0	0	1	1	0	0	0	0	1	0	0	0	1
1	0	1	0	0	0	1	1	0	0	0	0	1	0	1	1	1	0	0	1	0	0	0	0	0	0	0	1	0	0	1	1	0	0	0	0	0	0	0	1	0	0	0	0	1	0	0	0	0	0
1	1	0	0	0	0	1	1	0	0	0	1	0	0	0	0	0	0	0	1	0	0	0	0	0	1	1	1	0	0	1	1	0	0	0	0	0	0	0	1	0	0	0	0	0	0	0	0	1	1
0	1	0	0	0	0	1	0	0	0	1	1	0	0	0	1	0	0	0	1	0	0	0	0	0	0	1	0	0	0	1	1	0	0	0	0	0	0	0	1	0	0	0	0	1	0	0	0	0	0
1	1	0	0	0	0	1	0	0	0	1	1	0	0	0	0	0	0	0	0	0	0	0	0	1	1	1	0	0	0	0	1	0	0	0	0	0	0	0	1	0	0	0	0	1	0	0	0	0	1
0	0	0	1	0	0	1	1	0	0	0	1	0	0	0	0	1	0	0	1	0	0	0	0	0	1	0	1	0	0	1	1	0	0	1	0	0	0	0	1	1	1	0	0	0	0	0	0	1	1
0	1	1	0	0	0	1	1	1	0	0	0	0	0	0	0	0	0	0	0	0	0	0	0	1	1	1	0	0	0	0	1	0	0	1	0	0	0	0	1	0	0	0	0	1	0	0	0	0	1
0	1	1	0	0	0	1	0	0	0	0	0	1	0	1	0	0	0	0	0	0	0	0	0	0	1	1	0	0	0	1	1	0	0	0	0	0	0	0	1	0	0	0	0	1	0	0	0	0	0
1	1	0	0	0	0	1	0	0	0	0	1	0	0	0	0	1	0	0	1	0	0	1	0	0	1	1	0	0	0	1	1	0	0	1	1	0	0	0	1	0	0	0	0	1	0	0	0	1	0
1	0	0	0	0	0	1	1	0	0	1	1	0	0	0	0	1	0	0	1	0	0	0	0	0	1	0	0	0	0	0	0	0	0	0	0	0	1	0	0	0	0	1	0	0	0	0	0	0	1
1	0	0	0	0	0	1	0	0	0	0	1	0	0	1	1	0	0	0	0	1	0	0	0	0	1	0	0	0	0	0	1	0	0	1	0	0	0	0	1	1	1	0	0	0	1	0	1	0	1
1	1	1	0	0	0	1	0	1	0	0	1	0	0	0	0	0	0	0	0	0	0	0	0	0	1	1	1	0	0	1	1	0	1	1	0	0	0	0	1	0	1	0	0	0	0	0	1	0	0
0	0	0	0	0	0	1	0	0	0	1	1	0	0	0	0	1	0	0	0	0	0	1	0	0	0	0	0	0	0	1	1	0	1	0	0	0	0	0	1	0	0	0	0	0	0	0	0	0	0
0	0	0	0	0	0	1	0	1	0	0	1	0	0	0	0	1	0	0	0	0	0	1	0	0	0	0	0	0	0	1	1	0	1	1	0	0	0	0	1	1	0	0	0	1	0	0	0	0	0
0	0	0	0	0	0	1	0	0	0	0	1	0	0	0	0	0	0	0	0	0	0	1	0	0	1	0	0	0	0	1	1	0	0	0	0	0	0	0	1	0	1	0	0	0	0	0	0	0	0
0	0	0	1	0	0	1	0	0	0	0	0	1	0	1	0	0	0	0	1	0	0	0	0	0	0	0	0	1	0	1	1	1	0	0	0	0	0	0	1	1	0	0	0	0	0	0	0	1	1
0	1	1	0	0	0	1	0	1	0	1	1	0	0	0	0	0	0	0	1	0	1	0	0	0	0	0	0	1	0	1	1	1	0	1	0	0	0	0	1	1	0	0	0	0	0	1	1	0	1
0	1	0	0	0	0	1	0	1	0	0	1	0	0	0	0	0	0	0	0	0	0	0	0	1	0	1	1	0	0	1	1	0	0	0	0	0	0	0	1	0	0	0	0	1	0	0	0	0	0
1	0	1	0	0	0	1	1	1	0	0	0	0	0	0	0	1	0	0	1	0	0	0	0	0	1	1	0	0	0	1	1	0	0	1	0	0	0	0	1	0	0	0	0	1	0	0	0	0	0
1	1	1	0	0	0	1	0	1	0	1	1	0	0	0	0	1	0	0	1	0	0	0	0	0	1	0	0	0	0	1	1	0	0	0	0	0	0	0	0	1	1	0	0	1	0	0	0	0	0
1	1	1	0	0	0	1	1	0	0	1	1	0	0	0	0	1	0	0	0	0	0	0	0	0	0	0	0	1	0	1	1	0	0	1	0	0	0	0	1	1	0	0	0	1	0	0	0	0	0
1	1	1	0	0	0	1	1	0	0	1	0	0	0	0	1	0	0	0	1	1	0	0	0	0	0	1	0	0	0	1	1	0	1	1	0	0	0	0	1	0	1	0	0	0	1	1	0	1	0
1	1	1	0	0	0	1	0	0	0	1	0	0	0	0	0	1	0	0	1	0	0	0	0	0	1	1	0	0	0	1	1	0	0	0	0	0	0	0	1	1	0	0	0	1	0	0	0	0	0
0	0	0	1	0	0	1	0	0	0	1	1	1	0	0	1	0	0	0	1	0	1	0	0	0	1	1	0	0	0	1	1	1	1	1	0	0	0	0	1	1	1	0	0	0	1	1	0	1	0
0	1	1	0	0	0	1	0	0	0	1	1	0	0	0	0	0	0	0	0	0	0	0	0	0	0	0	1	0	0	1	0	0	1	1	0	0	0	0	1	1	0	0	0	1	0	0	0	0	0
1	1	1	0	0	0	1	0	1	0	1	1	0	0	0	0	0	0	0	1	1	0	0	0	0	0	0	0	1	0	1	1	0	0	1	0	0	0	0	1	1	1	0	0	0	0	1	0	1	1
1	0	1	0	0	0	1	1	1	0	0	1	0	0	0	0	1	0	0	1	0	0	0	0	0	1	1	0	0	0	0	1	0	0	0	0	0	0	0	1	0	0	0	0	1	0	0	0	0	0
1	0	1	0	0	0	1	0	0	0	0	0	1	0	1	1	0	0	0	1	0	1	0	0	0	1	1	0	0	0	1	1	1	0	0	0	0	0	0	1	1	0	0	0	0	0	1	0	0	1
1	1	1	0	0	0	1	1	1	0	0	1	0	0	0	0	1	0	0	1	0	0	0	0	0	0	1	1	0	0	0	1	0	0	1	0	0	0	0	1	1	0	0	0	1	0	0	0	0	0
0	0	0	1	0	0	1	1	0	0	1	1	0	0	0	0	0	0	0	1	0	1	0	0	0	1	1	1	0	0	1	1	1	1	1	1	0	0	0	0	0	0	1	0	0	1	1	1	1	1
1	1	1	0	0	0	1	1	0	0	0	1	0	0	0	0	1	0	0	0	0	0	0	0	0	1	0	1	0	0	1	1	0	0	0	0	0	0	0	1	0	0	0	0	0	0	0	0	0	0
1	1	1	0	0	0	1	0	0	0	1	0	1	0	0	0	0	0	0	1	0	0	0	0	0	1	1	0	0	0	0	1	1	1	0	1	0	0	0	0	0	0	1	0	1	1	1	1	1	1
1	0	1	0	0	0	1	0	1	0	0	0	0	0	0	0	0	0	0	1	0	0	0	0	0	1	0	1	0	0	1	1	0	1	1	0	0	0	0	1	0	0	0	0	1	0	0	0	0	0
1	1	0	0	0	0	1	0	0	0	0	1	0	0	0	0	0	0	0	1	0	0	0	0	0	1	0	0	0	0	1	0	0	0	0	0	0	0	0	1	1	0	0	0	1	0	0	0	0	0
1	1	1	0	0	0	1	0	0	0	1	1	0	0	0	0	0	1	0	1	1	0	0	0	0	1	0	1	0	0	1	1	1	0	1	1	0	0	0	1	1	1	0	0	0	1	1	0	1	0
0	0	0	1	0	0	1	0	0	0	0	1	1	1	1	1	1	0	0	1	0	0	0	0	0	0	0	0	1	0	1	1	0	1	0	1	0	0	0	1	1	0	0	0	0	1	0	1	0	1
0	1	1	1	0	0	1	1	1	0	1	0	0	1	0	0	0	0	0	1	0	0	0	0	0	1	1	0	0	0	1	1	0	1	0	0	0	0	0	1	1	0	0	0	1	0	1	1	1	1
1	1	1	0	0	0	1	0	0	0	0	1	1	0	0	1	1	0	0	0	0	0	0	1	0	0	0	0	1	0	1	1	1	0	1	1	0	0	0	0	0	0	1	0	0	1	1	1	1	1
0	0	0	1	0	0	1	1	1	1	1	1	1	0	0	0	0	0	0	1	1	0	0	0	0	0	0	0	1	0	0	0	0	0	0	0	0	1	0	0	0	0	1	0	0	0	1	1	1	1
1	1	0	0	0	0	1	0	0	0	1	1	1	0	0	1	0	0	0	1	0	0	0	0	0	0	1	1	0	0	1	1	1	1	0	0	0	0	0	1	0	1	0	0	0	0	1	0	0	1
1	1	0	0	0	0	1	0	0	0	0	1	0	0	1	0	1	0	0	1	0	0	0	0	0	0	1	1	0	0	1	1	0	0	0	0	0	0	0	1	1	0	0	0	1	0	0	0	0	0
1	1	0	0	0	0	1	0	0	0	0	0	0	0	1	1	1	0	0	1	0	0	0	0	0	0	1	1	0	0	1	0	0	1	0	0	0	0	0	1	0	0	0	0	1	0	0	0	0	0
1	0	1	0	0	0	1	1	0	0	0	0	0	0	1	0	1	0	0	1	0	0	0	0	0	1	0	1	0	0	1	0	0	1	0	0	0	0	0	1	1	0	0	0	1	0	0	0	0	0
1	0	0	0	0	0	1	0	1	0	0	1	0	0	0	1	0	0	0	0	0	0	0	0	0	0	1	0	0	0	0	1	0	0	1	0	0	0	0	0	1	0	0	0	1	0	0	0	0	0
0	1	1	0	0	0	1	0	0	0	1	0	0	0	0	1	1	0	0	1	0	0	0	0	0	1	1	0	0	0	0	0	0	1	0	0	0	0	0	1	0	0	0	0	1	0	0	0	0	1
0	1	0	0	0	0	1	1	1	0	1	1	1	0	1	0	1	0	0	0	0	0	1	0	0	1	1	1	0	0	1	1	0	1	1	1	0	0	0	1	0	1	0	0	0	0	0	0	1	1
1	1	1	0	0	0	1	1	0	0	0	1	1	0	1	0	1	0	0	1	0	0	0	0	0	1	1	0	0	0	0	1	0	0	1	1	0	0	0	1	0	1	0	0	1	0	0	0	0	1
0	0	0	1	0	0	1	0	0	0	1	1	1	0	0	0	0	0	0	0	1	0	0	0	0	1	0	1	0	0	0	1	0	0	1	1	0	0	0	1	0	1	0	0	1	0	0	0	0	1
1	0	0	0	0	0	1	1	0	0	1	1	1	0	0	0	0	0	0	0	0	0	1	0	0	1	1	1	0	0	1	1	0	0	1	1	0	0	0	1	0	0	0	0	1	0	0	0	0	1
0	0	0	0	0	0	1	1	0	0	1	1	1	0	1	0	1	0	0	0	0	0	1	0	0	1	1	0	0	0	1	1	0	0	1	1	0	0	0	1	0	0	0	0	1	0	0	0	0	0
1	0	0	0	0	0	1	1	1	0	1	1	0	0	0	0	0	0	0	0	0	0	1	0	0	1	0	0	0	0	0	1	0	0	1	1	0	0	0	1	0	1	0	0	1	0	0	0	0	0
0	1	0	0	0	0	1	1	0	0	1	1	0	0	0	0	0	0	0	0	1	0	0	0	0	0	0	0	1	0	1	1	1	0	1	1	0	0	0	1	0	1	0	0	0	0	1	0	1	1
0	1	0	0	0	0	1	0	1	0	0	1	0	0	0	0	0	0	0	0	1	0	0	0	0	1	1	1	0	0	1	0	0	0	1	1	0	0	0	0	0	0	1	0	1	0	0	0	0	0
0	0	0	1	0	0	1	0	1	0	1	1	1	0	0	1	0	0	0	0	1	0	0	0	0	0	0	0	1	0	1	1	0	1	1	1	0	0	0	0	0	0	1	0	1	0	0	0	0	1
1	0	0	0	0	0	1	1	0	0	0	1	1	0	1	1	0	0	0	0	0	0	1	0	0	1	1	1	0	0	1	1	0	1	1	1	0	0	0	1	1	1	0	0	1	0	0	0	0	1
1	0	1	0	0	0	1	1	0	0	0	1	0	0	1	1	1	0	0	0	0	0	1	0	0	0	0	0	1	0	1	1	1	0	1	0	0	0	0	1	0	1	0	0	1	0	1	0	0	0
1	0	0	0	0	0	1	1	1	0	0	1	1	0	0	1	0	0	0	0	0	0	1	0	0	0	0	0	1	0	0	0	0	0	0	0	0	1	0	1	0	1	0	0	1	0	0	0	0	0
1	1	1	0	0	0	1	0	0	0	0	1	0	0	0	1	1	0	0	1	0	0	0	0	0	0	0	0	1	0	1	1	0	1	1	1	0	0	0	0	0	0	1	0	0	1	1	0	0	1
1	1	1	0	0	0	1	0	0	0	1	1	0	0	0	0	0	0	0	1	0	0	0	0	0	1	0	1	0	0	0	0	0	1	1	0	0	0	0	1	0	0	0	0	1	0	0	0	0	0
1	1	0	0	0	0	1	0	1	0	1	0	0	0	0	1	0	0	0	1	0	0	0	0	0	0	1	1	0	0	1	1	0	1	0	0	0	0	0	0	1	0	0	0	1	0	0	0	0	0
0	1	1	0	0	0	1	0	0	0	1	1	0	0	0	0	0	0	0	1	0	0	0	0	0	1	1	0	0	0	0	0	0	1	0	0	0	0	0	1	0	0	0	0	1	0	0	0	0	0
1	1	0	0	0	0	1	0	0	0	0	1	0	0	0	1	1	0	0	0	0	0	0	0	0	0	1	1	0	0	1	0	0	0	1	0	0	0	0	1	0	0	0	0	1	0	0	0	0	0
0	0	0	1	0	0	1	0	1	0	1	1	0	0	0	0	0	0	0	1	0	0	0	0	0	0	1	0	0	0	1	1	1	1	1	1	0	0	1	0	0	0	1	0	0	1	1	1	1	0
0	0	0	1	0	0	1	1	0	0	1	0	0	0	0	1	0	0	0	1	0	1	0	0	0	1	1	0	0	0	0	1	0	0	1	1	0	0	0	0	0	0	1	0	0	0	1	0	1	1
1	0	1	0	0	0	1	1	0	0	0	1	0	0	0	1	0	0	0	1	0	0	0	0	0	0	1	1	0	0	0	1	0	1	0	0	0	0	0	1	0	0	0	0	1	0	0	0	0	0
1	0	1	0	0	0	1	0	0	0	1	1	0	0	0	1	0	0	0	1	0	0	0	0	0	1	1	0	0	0	0	1	0	0	0	0	0	0	0	1	0	0	0	0	1	0	0	0	0	0
0	1	1	0	0	0	1	0	0	0	1	1	0	0	1	0	0	0	0	1	0	0	0	0	0	1	1	0	0	0	1	0	0	1	0	0	0	0	0	1	0	0	0	0	1	0	0	0	0	0
1	1	0	0	0	0	1	0	0	0	1	0	0	0	0	0	1	0	0	0	0	0	0	0	0	1	1	0	0	0	0	1	0	1	0	0	0	0	0	1	0	0	0	0	1	0	0	0	0	0
1	1	0	0	0	0	1	1	0	0	0	1	1	0	0	0	1	0	0	1	0	1	0	0	0	1	1	0	0	0	0	1	1	1	1	0	0	0	0	1	1	0	0	0	0	0	0	0	0	0
1	1	0	0	0	0	1	1	0	0	1	1	1	0	1	0	1	0	0	1	1	0	0	0	0	1	1	0	0	0	1	1	1	1	1	1	0	0	0	1	1	0	0	0	1	1	0	0	1	1
1	1	1	0	0	0	1	1	0	0	1	1	1	0	0	1	1	0	0	0	0	0	0	1	0	0	0	0	1	0	0	1	1	1	1	0	0	0	0	1	1	0	0	0	1	0	0	1	1	0
0	0	0	1	0	0	1	1	0	0	1	1	0	0	1	1	0	0	0	1	0	1	0	0	0	0	0	0	1	0	1	1	1	0	1	1	0	0	0	0	0	0	1	0	1	1	0	0	1	1
1	0	1	0	0	0	1	0	0	0	1	1	0	0	0	1	0	0	0	1	0	0	0	0	0	1	1	0	0	0	0	1	0	1	0	0	0	0	0	1	0	0	0	0	1	0	0	0	0	0
1	1	1	0	0	0	1	0	0	0	1	1	1	0	0	0	0	0	0	1	0	0	0	0	0	1	1	0	0	0	1	1	0	0	0	0	0	0	0	1	1	0	0	0	1	0	0	0	0	0
0	1	1	0	0	0	1	0	0	0	1	1	0	0	0	0	0	0	0	1	0	0	0	0	0	1	1	0	0	0	0	1	0	0	0	0	0	0	0	1	0	0	0	0	1	0	0	0	0	0
1	1	0	0	0	0	1	0	0	0	1	1	0	0	0	0	0	0	0	1	0	0	0	0	0	0	1	1	0	0	1	1	0	0	0	0	0	0	0	1	0	0	0	0	0	0	0	0	0	0
1	0	0	0	0	0	1	1	0	0	0	0	0	0	0	1	1	0	0	1	0	0	0	0	0	0	1	1	0	0	0	1	0	1	0	0	0	0	0	0	1	0	0	0	1	0	0	0	0	0
0	0	0	1	0	0	1	0	0	0	1	1	0	0	0	1	1	0	0	0	0	0	1	0	0	0	0	0	1	0	0	1	0	0	1	1	0	0	0	1	1	0	0	0	1	0	0	0	0	0
1	1	1	0	0	0	1	1	0	0	0	0	1	0	0	0	1	0	0	1	0	0	0	0	0	1	1	0	0	0	0	1	0	0	0	0	0	0	0	0	1	0	0	0	1	0	0	0	0	0
1	1	0	0	0	0	1	1	0	0	1	1	0	0	0	0	0	0	0	1	0	0	0	0	0	0	1	1	0	0	0	0	0	0	1	0	0	0	0	0	1	0	0	0	1	0	0	0	0	0
1	1	0	0	0	0	1	1	0	0	1	0	0	0	0	1	0	0	0	1	0	0	1	0	0	1	0	1	0	0	1	1	0	0	1	1	0	0	0	1	1	0	0	0	0	0	0	0	1	1
0	0	0	1	0	0	1	0	0	0	0	1	0	0	0	1	1	0	0	1	0	0	1	0	0	0	0	0	1	0	1	1	1	0	1	1	0	0	0	0	0	0	1	0	1	0	0	0	0	1
0	0	0	1	0	0	1	1	0	0	1	1	0	0	0	1	1	0	0	1	0	1	0	0	0	0	1	0	0	0	1	1	1	1	1	1	0	0	0	0	0	0	1	0	1	0	0	0	1	1
0	0	0	1	0	0	1	1	0	0	0	0	0	0	0	1	1	0	0	1	0	0	1	0	0	1	1	0	0	0	1	1	1	0	1	0	0	0	0	1	1	0	0	0	1	0	0	1	1	1
0	1	1	0	0	0	1	1	0	0	1	1	0	0	0	1	0	0	0	1	0	0	1	0	0	1	1	0	0	0	1	1	1	1	1	0	0	0	0	1	1	0	0	0	1	0	0	0	0	0
0	0	0	1	0	0	1	1	0	0	0	0	1	0	1	1	1	0	0	1	0	0	1	0	0	1	1	0	0	0	1	1	1	1	1	1	0	0	0	1	1	0	0	0	1	1	0	1	0	0
0	1	0	0	0	0	1	0	0	0	1	1	1	0	0	1	0	0	0	0	0	0	1	0	0	1	0	0	0	0	1	1	1	1	1	1	0	0	0	1	1	1	0	0	1	0	0	1	0	1
1	1	0	0	0	0	1	0	0	0	1	1	0	0	0	1	0	0	0	0	1	0	0	0	0	0	0	0	1	0	1	1	1	1	1	1	0	0	0	0	0	0	1	0	1	0	0	0	0	1
0	0	0	1	0	0	1	1	0	0	0	0	1	0	0	1	0	0	0	0	1	0	0	0	0	1	1	1	0	0	1	1	0	1	1	1	0	0	0	1	0	0	0	0	1	0	0	0	0	1
0	0	0	1	0	0	1	1	0	0	0	1	0	0	0	1	0	0	0	0	1	0	0	0	0	1	1	1	0	0	1	1	1	0	1	0	0	0	0	0	0	0	1	0	1	0	0	1	1	0
0	1	0	0	0	0	1	1	0	0	1	1	1	0	0	0	0	0	0	0	1	0	0	0	0	0	0	0	1	0										0	0	0	1	0	1	0	0	0	0	1
0	1	0	0	0	0	1	0	0	0	1	1	0	0	0	0	0	0	0	0	1	0	0	0	0	0	0	1	0	0	0	1	0	0	1	0	0	0	0	1	0	0	0	0	1	0	0	0	0	1
1	0	0	0	0	0	1	1	0	0	0	1	0	0	0	1	0	0	0	0	1	0	1	0	0	0	0	0	1	0	1	1	1	0	1	1	0	0	0	0	0	0	1	0	1	0	0	0	0	1
0	1	0	0	0	0	1	1	0	0	1	1	0	0	0	0	0	0	0	0	1	0	0	0	0	1	1	1	0	0	1	1	0	0	1	0	0	0	0	1	0	1	0	0	1	0	1	0	0	1
1	0	1	0	0	0	1	1	0	0	1	1	0	0	1	0	0	0	0	0	1	0	0	0	0	0	0	0	1	0	1	1	0	1	1	1	0	0	0	0	0	0	1	0	0	1	1	0	1	1
0	1	1	0	0	0	1	1	0	0	1	1	0	0	0	0	1	0	0	1	0	0	0	0	0	0	0	0	1	0	1	1	1	1	1	1	0	0	0	0	0	0	1	0	1	0	0	0	0	0
0	1	0	0	0	0	1	0	1	0	1	1	1	0	0	0	0	0	0	0	1	0	0	0	0	0	0	1	0	0	1	1	0	1	1	0	0	0	0	0	1	1	0	0	1	1	0	1	0	1
0	0	0	1	0	0	1	1	0	1	1	1	1	0	1	0	0	0	0	0	0	0	0	1	0	0	0	0	1	0	1	1	0	1	1	1	0	0	0	0	0	0	1	0	1	1	0	0	0	0
0	0	0	1	0	0	1	1	0	0	0	1	1	0	1	0	0	0	0	0	1	0	0	0	0	0	0	0	1	0	1	1	0	1	1	1	0	0	0	0	0	0	1	0	1	0	0	0	1	1
0	1	1	0	0	0	1	0	0	0	1	1	1	0	1	0	0	0	0	0	1	0	0	0	0	0	0	0	1	0	0	1	1	0	1	0	0	0	0	1	0	1	0	0	1	0	0	0	0	1
0	1	1	0	0	0	1	1	0	0	1	1	1	0	0	1	0	0	0	1	0	0	0	0	0	0	0	0	1	0	0	1	0	1	1	1	0	0	0	0	0	0	1	0	1	1	0	0	0	1
0	0	0	1	0	0	1	1	0	0	1	1	0	0	0	1	0	0	0	0	1	0	0	0	0	1	1	1	0	0	1	1	1	1	1	1	0	0	0	0	0	0	1	0	1	0	0	0	1	1
0	1	0	0	0	0	1	1	0	0	0	1	1	0	0	1	0	0	0	0	1	0	1	0	0	0	0	0	1	0	1	1	1	1	1	1	0	0	0	1	0	1	0	0	1	0	0	0	0	1
0	1	0	0	0	0	1	1	0	0	1	1	1	0	0	0	0	0	0	0	1	0	0	0	0	1	0	1	0	0	1	1	0	0	1	0	0	0	0	1	1	1	0	0	0	0	0	0	0	1
0	0	0	1	0	0	1	1	0	0	1	1	0	0	0	1	0	0	0	0	1	0	0	0	0	0	0	0	1	0	1	1	1	1	1	0	0	0	0	0	0	0	1	0	1	1	0	0	0	0
0	1	1	0	0	0	1	0	0	0	1	1	1	0	0	0	0	0	0	0	1	0	0	0	0	0	0	0	1	0	1	1	1	0	1	1	0	0	0	1	0	1	0	0	1	0	0	0	1	0
1	1	1	0	0	0	1	1	1	0	1	0	0	0	0	1	0	0	0	1	0	0	0	0	0	1	1	0	0	0	1	1	1	1	1	1	0	0	0	1	1	0	0	0	1	1	1	1	1	0
0	0	0	1	0	0	1	1	0	0	1	1	0	0	0	1	1	0	0	1	0	0	0	0	0	1	1	0	0	0	1	1	1	1	0	0	0	0	0	1	1	0	0	0	0	1	1	1	1	0
1	1	0	0	0	0	1	0	0	0	1	1	0	0	0	1	0	0	0	0	0	0	0	0	0	1	1	0	0	0	0	1	0	0	1	1	0	0	0	0	1	0	0	0	1	0	0	0	0	0
1	1	1	0	0	0	1	1	1	0	1	1	1	0	0	1	0	0	0	1	0	0	1	0	0	1	1	0	0	0	1	1	1	1	1	1	0	0	0	1	1	0	0	0	0	1	0	1	1	1
1	1	1	0	0	0	1	1	0	0	1	1	0	1	0	0	0	0	0	1	0	1	0	0	0	1	1	0	0	0	1	1	1	1	1	1	0	0	0	1	1	0	0	0	1	1	0	1	1	0
1	1	0	0	0	0	1	0	0	0	1	1	0	0	0	0	1	0	0	1	0	0	0	0	0	1	1	0	0	0	1	1	0	0	0	0	0	0	0	1	0	0	0	0	1	0	0	0	0	0
1	1	0	0	0	0	1	1	0	0	1	1	0	0	0	0	0	0	0	1	0	0	0	0	0	1	0	1	0	0	0	1	0	0	1	0	0	0	0	1	1	0	0	0	1	0	0	0	0	0
0	1	1	0	0	0	1	0	0	0	0	0	1	0	0	0	1	0	0	1	0	0	0	0	0	0	1	1	0	0	0	1	0	0	1	0	0	0	0	0	1	0	0	0	0	0	0	0	0	0
1	1	0	0	0	0	1	1	0	0	1	0	0	0	1	0	0	0	0	1	0	0	0	0	0	0	1	1	0	0	0	0	0	1	0	0	0	0	0	1	1	0	0	0	0	0	0	0	0	1
1	1	1	0	0	0	1	0	0	0	1	1	1	0	0	1	0	0	0	1	0	0	0	0	0	0	0	0	0	0	1	1	0	0	1	0	0	0	0	1	0	0	0	0	0	0	1	0	0	1
1	1	0	0	0	0	1	0	0	0	1	1	0	0	1	0	0	0	0	1	0	0	0	0	0	0	1	1	0	0	0	1	0	1	0	0	0	0	0	1	1	0	0	0	0	0	0	0	0	0
1	1	0	0	0	0	1	0	0	0	1	1	0	0	0	1	1	0	0	1	0	0	0	0	0	1	1	1	0	0	0	1	0	1	0	0	0	0	0	1	1	0	0	0	0	0	0	0	0	0
1	1	0	0	0	0	1	0	0	0	0	0	1	0	1	1	0	0	0	1	0	0	0	0	0	1	0	1	0	0	0	1	0	0	1	0	0	0	0	1	0	0	0	0	0	0	0	0	0	0
1	1	0	0	0	0	1	0	0	0	1	1	0	0	1	0	0	0	0	0	0	0	0	0	0	0	1	1	0	0	0	1	0	1	0	0	0	0	0	0	1	0	0	0	0	0	0	0	0	0
1	1	0	0	0	0	1	1	0	0	0	1	0	0	1	0	0	0	0	1	0	0	0	0	0	1	1	0	0	0	0	1	0	1	0	0	0	0	0	1	1	0	0	0	0	0	0	0	0	1
1	1	0	0	0	0	1	0	0	0	0	1	0	0	0	1	1	0	0	1	0	0	0	0	0	0	1	1	0	0	1	1	0	1	0	0	0	0	0	1	1	0	0	0	1	0	0	0	0	0
1	1	1	0	0	0	1	1	0	0	1	1	0	0	1	0	1	0	0	1	0	0	0	0	0	1	1	1	0	0	1	1	0	1	0	0	0	0	0	1	1	0	0	0	1	0	0	0	0	0
1	1	1	0	0	0	1	1	0	0	1	1	1	0	0	0	0	0	0	1	0	0	0	0	0	1	1	0	0	0	1	1	0	0	0	0	0	0	0	1	1	0	0	0	1	0	0	0	0	1
1	1	0	0	0	0	1	0	0	0	1	1	0	0	0	1	0	0	0	1	0	0	0	0	0	0	1	1	0	0	0	1	0	1	0	0	0	0	0	1	1	0	0	0	0	0	0	0	0	1
1	1	0	0	0	0	1	0	0	0	1	1	0	0	1	1	0	0	0	1	0	0	0	0	0	1	0	1	0	0	1	1	0	0	0	0	0	0	0	1	1	0	0	0	1	0	0	0	0	0
1	1	0	0	0	0	1	0	0	0	1	0	0	0	1	1	0	0	0	1	0	0	0	0	0	1	0	1	0	0	0	1	0	1	0	0	0	0	0	0	1	0	0	0	0	0	1	0	0	0
1	1	0	0	0	0	1	0	0	0	1	1	0	0	0	0	0	0	0	1	0	0	0	0	0	1	1	1	0	0	0	1	0	0	0	0	0	0	0	0	1	0	0	0	1	0	0	0	0	0
1	1	1	0	0	0	1	1	1	0	1	1	0	0	0	0	0	0	0	0	1	0	0	0	0	1	1	0	0	0	1	1	0	1	1	0	0	0	0	0	0	0	1	0	1	1	0	0	0	1
1	1	0	0	0	0	1	0	0	0	0	1	1	0	0	0	0	0	0	0	1	0	0	0	0	1	0	0	0	0	1	1	0	1	1	0	0	0	0	1	1	1	0	0	0	1	0	0	1	1
1	1	1	0	0	0	1	0	0	0	1	1	0	0	0	0	0	0	0	0	1	0	0	0	0	1	0	0	0	0	0	1	1	1	1	0	0	0	0	0	1	0	0	0	1	0	0	0	0	1
0	1	0	0	0	0	1	0	0	0	1	1	1	0	0	0	0	0	0	0	0	0	1	0	0	0	0	0	1	0	1	0	1	1	1	1	0	0	0	0	0	0	1	0	1	0	0	0	0	1
0	0	0	1	0	0	1	1	0	0	1	1	0	0	0	1	0	0	0	0	1	0	0	0	0	0	0	0	1	0	1	1	0	0	1	0	0	0	0	0	0	0	1	0
0	1	0	0	0	0	1	0	0	0	0	1	0	0	0	0	0	0	0	0	1	0	0	0	0	0	0	0	0	0	0	0	1	0	1	0	1	0	0	1	0	0	0	0	1	1	1	0	0	1
1	1	0	0	0	0	1	0	0	0	1	1	1	0	0	1	0	0	0	0	1	0	0	0	0	1	1	1	0	0	1	1	1	1	0	1	0	0	0	1	1	1	0	0	1	0	0	0	0	1
1	1	0	0	0	0	1	1	0	0	1	1	1	1	0	0	0	0	0	1	0	0	0	0	0	1	1	0	0	0	1	1	1	1	1	0	0	0	0	0	0	0	1	0	1	1	0	0	0	1
0	0	0	1	0	0	1	1	1	0	0	1	0	1	0	0	1	0	0	1	1	0	0	0	0	1	1	1	0	0	1	1	1	1	1	1	0	0	0	1	1	1	0	0	1	0	1	0	0	1
0	1	1	0	0	0	1	1	0	1	1	1	1	0	0	0	0	0	0	1	0	0	0	0	0	1	1	1	0	0	1	1	0	1	1	1	0	0	0	1	0	1	0	0	1	1	1	0	0	1
0	0	0	1	0	0	1	1	0	1	0	1	1	0	0	1	1	0	0	0	0	0	1	0	0	0	1	1	0	0	1	1	0	0	1	1	1	0	0	0	0	0	1	0	1	0	0	1	0	1
1	0	0	0	0	0	1	1	1	1	1	1	1	0	0	0	0	0	0	0	1	0	1	0	0	1	1	1	0	0	1	1	1	1	1	0	1	0	0	1	1	1	0	0	1	1	1	0	0	1
0	0	0	1	0	0	1	0	0	0	0	1	1	0	1	1	1	0	0	1	0	0	1	0	0	1	1	0	0	0	0	0	0	1	1	1	0	0	0	1	1	0	0	0	0	0	0	0	1	1
1	1	0	0	0	0	1	0	0	0	0	1	1	0	0	1	0	0	0	1	0	0	0	0	0	0	1	1	0	0	1	1	0	0	0	0	0	0	0	1	1	0	0	0	0	0	0	0	0	0
0	1	0	0	0	0	1	0	0	0	0	1	1	0	0	0	0	0	0	1	0	0	0	0	0	0	1	1	0	0	0	1	0	0	0	0	0	0	0	0	1	0	0	0	0	0	1	0	0	0
0	1	1	0	0	0	1	0	0	0	1	1	0	0	0	0	1	0	0	1	0	0	0	0	0	1	1	0	0	0	1	1	0	0	0	0	0	0	0	1	1	0	0	0	0	0	0	0	0	0
1	1	0	0	0	0	1	1	1	0	1	1	0	0	0	0	0	0	0	1	0	0	0	0	0	1	1	0	0	0	0	1	1	0	1	0	0	0	0	1	1	0	0	0	1	1	0	0	0	1
0	0	0	1	0	0	1	0	0	0	0	1	0	0	0	1	0	0	0	1	0	1	0	0	0	0	0	0	1	0	1	1	0	1	1	1	0	0	0	1	1	0	0	0	1	1	0	0	1	1
1	1	1	0	0	0	1	0	0	0	1	1	0	0	0	1	0	0	0	1	0	0	0	0	0	1	1	0	0	0	0	1	0	0	0	0	0	0	0	0	1	0	0	0	1	0	0	0	0	0
1	1	0	0	0	0	1	1	0	0	1	1	0	0	0	0	0	0	0	1	0	0	0	0	0	0	1	1	0	0	1	1	0	0	0	0	0	0	0	1	0	0	0	0	0	0	1	0	0	0
1	0	1	0	0	0	1	1	0	0	1	1	0	0	0	0	0	0	0	1	0	0	0	0	0	1	1	0	0	0	0	1	0	0	0	0	0	0	0	0	1	0	0	0	0	0	0	0	0	0
0	0	0	1	0	0	1	1	0	0	1	1	0	0	0	1	0	0	0	1	0	0	1	0	0	1	1	0	0	0	1	1	1	1	1	0	0	0	0	1	1	0	0	0	1	0	0	0	0	1
0	0	0	1	0	0	1	1	1	0	0	1	1	0	0	0	0	0	0	1	0	0	1	0	0	1	1	0	0	0	1	1	1	1	1	1	0	0	0	1	1	0	0	0	1	1	0	0	0	1
0	0	0	1	0	0	1	1	0	0	1	1	0	0	0	0	0	0	0	1	1	0	0	0	0	1	1	0	0	0	1	1	1	0	1	0	0	0	0	1	1	0	0	0	1	1	0	0	1	1
0	0	0	1	0	0	1	0	0	0	0	0	0	0	1	1	1	0	0	1	1	0	0	0	0	1	1	0	0	0	1	1	1	1	1	0	0	0	0	1	1	0	0	0	0	0	0	0	1	1
1	1	0	0	0	0	1	1	1	0	1	1	0	0	0	0	0	0	0	1	0	1	1	0	0	1	1	0	0	0	1	1	1	1	1	1	0	0	0	1	1	0	0	0	1	0	0	1	1	1
1	1	0	0	0	0	1	1	0	0	1	1	0	0	0	0	0	0	0	1	0	0	1	0	0	1	1	0	0	0	1	1	1	0	1	0	0	0	0	1	1	0	0	0	1	0	0	1	1	1
1	0	1	0	0	0	1	1	0	0	0	0	1	0	1	0	0	0	0	1	0	0	1	0	0	1	1	0	0	0	1	1	1	1	1	0	0	0	0	1	1	1	0	0	1	1	0	0	1	1
1	1	0	0	0	0	1	1	0	0	0	0	0	0	0	1	0	0	0	1	1	0	1	0	0	1	1	0	0	0	1	1	1	0	0	0	0	0	0	1	1	0	0	0	1	0	0	0	1	1
1	1	0	0	0	0	1	1	0	0	1	1	0	0	0	0	0	0	0	1	0	0	1	0	0	1	1	0	0	0	1	1	1	1	1	1	0	0	0	1	1	0	0	0	1	0	0	0	1	1
0	0	0	1	0	0	1	1	1	0	1	1	0	0	0	1	0	0	0	1	0	0	1	0	0	1	1	0	0	0	1	1	1	1	1	0	0	0	0	1	1	0	0	0	1	0	0	1	1	1
0	1	0	0	0	0	1	0	0	0	1	1	0	0	0	0	0	0	0	1	0	0	0	0	0	0	1	0	0	0	1	1	1	0	0	0	0	0	0	1	1	0	0	0	1	0	0	0	1	1
0	1	0	0	0	0	1	0	0	0	0	0	0	0	0	1	1	0	0	1	0	0	0	0	0	1	1	0	0	0	1	1	0	0	0	1	0	0	0	1	1	0	0	0	0	1	0	0	0	1
0	1	0	0	0	0	1	1	1	0	1	0	0	0	0	0	0	0	0	1	0	0	1	0	0	1	0	0	0	0	1	1	1	0	0	0	0	0	0	1	1	0	0	0	0	0	0	0	0	1
1	0	0	0	0	0	1	0	1	0	1	1	0	0	0	0	0	0	0	1	0	0	1	0	0	1	1	0	0	0	1	1	1	1	1	1	1	1	0	1	1	0	0	0	1	0	0	0	1	1
0	0	0	1	0	0	1	1	0	0	1	1	1	0	1	1	1	0	0	1	0	1	1	0	0	1	1	1	0	0	1	0	0	1	1	0	0	0	0	1	1	1	0	0	1	0	0	0	1	1
1	0	0	0	0	0	1	1	0	0	0	1	0	0	0	0	0	0	0	1	0	0	0	0	0	1	1	0	0	0	0	1	0	0	0	0	0	0	0	1	0	0	0	0	0	0	0	0	1	1
1	0	0	0	0	0	1	0	0	0	1	0	0	0	0	0	0	0	0	1	0	0	0	0	0	1	1	0	0	0	1	1	0	0	0	0	0	0	0	1	0	0	0	0	0	0	0	0	0	1
1	1	0	0	0	0	1	1	0	0	1	1	0	0	0	0	0	0	0	1	0	0	0	0	0	1	1	0	0	0	1	1	1	0	1	0	0	0	0	1	0	0	0	0	1	0	0	0	0	1
1	1	0	0	0	0	1	0	0	0	1	1	0	0	0	1	0	0	0	1	0	0	0	0	0	1	1	0	0	0	1	1	0	0	0	0	0	0	0	0	1	0	0	0	0	0	0	0	0	0
1	1	0	0	0	0	1	1	0	0	1	1	0	0	0	0	0	0	0	1	0	0	0	0	0	1	1	0	0	0	1	1	0	0	0	0	0	0	0	1	1	0	0	0	0	0	0	0	0	0
1	1	0	0	0	0	1	1	0	0	0	1	0	0	1	1	0	0	0	1	0	0	0	0	0	0	1	1	0	0	1	1	0	0	0	0	0	0	0	1	1	0	0	0	0	0	0	0	0	1
1	1	0	0	0	0	1	1	0	0	0	1	0	0	1	0	0	0	0	1	0	0	0	0	0	0	1	1	0	0	1	1	0	0	0	0	0	0	0	1	1	0	0	0	0	0	0	0	0	0
1	1	0	0	0	0	1	0	0	0	1	1	0	0	1	0	0	0	0	0	0	0	0	0	1	0	1	1	0	0	1	1	0	0	0	0	0	0	0	1	1	0	0	0	0	0	0	0	0	1
1	1	0	0	0	0	1	0	1	0	1	0	1	0	1	0	0	0	0	1	0	0	0	0	0	1	1	0	0	0	0	1	0	0	0	0	0	0	0	0	1	0	0	0	0	0	0	0	0	1
1	1	1	0	0	0	1	0	0	0	0	0	0	0	0	1	1	0	0	1	0	0	1	0	0	1	1	0	0	0	1	1	1	0	1	0	0	0	0	1	1	1	0	0	0	1	0	0	1	1
1	0	0	0	0	0	1	1	1	1	1	1	1	0	0	0	0	0	0	0	1	0	0	0	0	1	1	0	0	0	0	1	0	1	1	0	0	0	0	1	0	0	0	0	1	1	0	0	0	1
0	0	0	1	0	0	1	0	1	0	0	0	0	0	0	0	0	0	0	1	0	0	0	0	0	0	1	0	0	0	0	0	0	0	0	0	0	1	0	0	0	0	1	0	0	0	0	0	0	0
0	1	0	0	0	0	1	1	0	0	1	1	0	0	0	0	0	0	0	0	1	0	0	0	0	1	0	1	0	0	1	1	0	1	1	1	0	0	0	1	0	0	0	0	1	0	1	1	1	1
1	1	0	0	0	0	1	1	0	0	1	1	0	0	1	0	0	0	0	0	1	0	0	0	0	1	0	1	0	0	0	1	0	0	1	1	0	0	0	1	1	0	0	0	0	0	1	1	0	1
1	1	1	0	0	0	1	0	1	0	1	1	0	0	0	1	0	0	0	0	1	0	1	0	0	1	1	1	0	0	1	1	1	1	1	1	0	0	0	1	1	1	0	0	1	0	1	0	0	1
0	0	1	0	0	0	1	1	0	0	1	1	0	0	0	1	0	0	0	0	1	0	0	0	0	0	0	0	1	0	1	1	0	1	1	1	1	0	0	1	1	1	0	0	1	0	0	1	0	1
1	1	0	0	0	0	1	1	1	0	0	1	0	0	0	0	1	0	0	0	0	0	1	0	0	1	0	0	0	0	0	1	0	1	1	0	0	0	0	1	1	1	0	0	1	0	1	1	0	1
0	0	0	0	0	0	1	0	0	0	0	0	1	0	0	1	0	0	0	0	1	0	0	0	0	1	0	0	0	0	0	1	0	0	1	0	0	0	0	1	1	0	0	0	1	1	0	0	0	1
0	1	0	0	0	0	1	0	1	0	0	1	1	0	0	0	1	0	0	0	1	0	0	0	0	0	0	1	0	0	1	1	0	0	1	0	0	0	0	1	1	0	0	0	1	0	0	1	0	1
1	1	0	0	0	0	1	1	1	0	1	0	1	0	0	0	1	0	0	0	1	0	0	0	0	1	0	0	0	0	1	1	0	0	1	0	0	0	0	1	0	0	0	0	1	0	1	0	1	1
1	0	0	0	0	0	1	1	0	0	0	1	0	0	0	0	1	0	0	0	1	0	0	0	0	1	1	0	0	0	1	1	1	1	1	1	0	0	0	1	1	0	0	0	1	0	0	0	0	0
1	1	0	0	0	0	1	1	1	1	1	1	1	0	0	0	1	0	0	0	1	1	0	0	0	1	1	1	0	0	1	1	0	1	0	1	1	0	0	1	1	1	0	0	1	1	1	0	0	0
1	1	0	0	0	0	1	1	1	0	1	1	0	0	0	1	0	0	0	1	0	0	1	0	0	1	1	1	0	0	0	0	0	0	0	0	0	1	0	0	0	0	1	0	1	1	0	0	0	1
0	1	0	0	0	0	1	1	1	0	1	1	0	0	1	0	0	0	0	0	0	0	1	0	0	1	1	1	0	0	1	1	0	1	1	1	1	0	0	0	0	0	1	0	1	1	1	0	0	1
0	0	0	1	0	0	1	1	1	0	0	1	1	0	1	1	0	0	0	0	1	0	0	0	0	0	0	0	1	0	0	0	0	0	0	0	0	1	0	0	0	0	1	0	1	1	0	0	0	1
1	1	0	0	0	0	1	1	1	0	0	1	1	1	0	1	1	0	0	1	1	0	0	0	0	0	0	0	1	0	0	0	0	0	0	0	0	1	0	1	1	0	0	0	1	1	0	0	0	1
1	1	1	0	0	0	1	0	0	0	1	1	0	0	0	0	1	0	0	1	0	0	0	0	0	1	1	1	0	0	1	1	0	0	0	0	0	0	0	0	1	1	0	0	1	0	0	0	0	1
1	1	1	0	0	0	1	0	0	0	1	1	0	0	1	0	0	0	0	1	0	0	0	0	0	0	1	1	0	0	1	1	0	0	0	0	0	0	0	0	1	1	0	0	1	0	0	0	0	0
1	1	1	0	0	0	1	0	0	0	1	1	0	0	0	1	0	0	0	1	0	0	0	0	0	1	1	0	0	0	1	1	0	0	0	0	0	0	0	1	0	0	0	0	1	0	0	0	0	0
1	1	0	0	0	0	1	1	0	0	0	0	0	0	1	0	1	0	0	1	0	0	0	0	0	0	0	1	0	0	1	1	0	0	0	0	0	0	0	1	0	0	0	0	1	0	0	0	0	0
1	1	0	0	0	0	1	1	0	0	0	1	1	0	0	0	0	0	0	1	0	0	0	0	0	1	1	0	0	0	1	1	0	0	0	0	0	0	0	1	0	0	0	0	1	0	0	0	0	0
1	0	0	0	0	0	1	1	1	0	0	1	0	0	1	0	0	0	0	1	0	0	0	0	0	0	0	1	0	0	1	1	0	0	0	0	0	0	0	1	0	0	0	0	0	0	0	0	0	0
1	0	1	0	0	0	1	0	0	0	1	1	0	0	1	0	0	0	0	1	0	0	0	0	0	1	1	0	0	0	1	1	0	0	0	0	0	0	0	1	0	0	0	0	1	0	0	0	0	0
1	1	1	0	0	0	1	0	0	0	1	1	1	0	0	0	0	0	0	1	0	0	0	0	0	1	1	0	0	0	1	1	0	0	0	0	0	0	0	1	0	0	0	0	1	0	0	0	0	0
1	1	1	0	0	0	1	0	0	0	1	1	0	0	0	1	0	0	0	1	0	0	0	0	0	1	1	0	0	0	1	1	0	0	0	0	0	0	0	1	1	0	0	0	0	0	0	0	0	0
1	1	0	0	0	0	1	0	0	0	1	1	0	0	0	1	1	0	0	1	0	0	0	0	0	1	1	0	0	0	1	1	0	0	0	0	0	0	0	1	1	0	0	0	0	0	0	0	0	0
1	0	1	0	0	0	1	0	0	0	1	0	0	0	0	1	1	0	0	1	0	0	0	0	0	0	1	1	0	0	1	1	0	0	0	0	0	0	0	1	1	0	0	0	0	0	1	0	0	0
1	1	1	0	0	0	1	1	0	0	0	1	1	0	0	0	0	0	0	1	0	0	0	0	0	1	1	0	0	0	1	1	0	0	0	0	0	0	0	1	0	0	0	0	0	0	0	0	0	0
1	1	0	0	0	0	1	0	0	0	1	1	1	0	0	0	0	0	0	0	0	0	0	0	0	1	0	1	0	0	1	1	0	0	0	0	0	0	0	1	1	0	0	0	1	0	1	0	0	0
1	1	0	0	0	0	1	0	0	0	1	1	1	0	0	0	0	0	0	1	0	0	0	0	0	1	1	0	0	0	1	1	0	0	0	0	0	0	0	1	1	0	0	0	1	0	1	0	0	0
0	0	0	1	0	0	1	1	1	1	1	1	1	0	0	0	1	0	0	1	1	0	0	0	0	1	1	1	0	0	1	1	1	1	1	0	0	0	0	1	1	0	0	0	1	1	0	1	0	1
0	0	0	1	0	0	1	1	1	1	1	1	1	0	0	0	0	0	0	1	1	0	0	0	0	1	1	1	0	0	1	1	1	1	1	1	1	0	0	1	1	1	0	0	1	1	1	1	1	1
0	1	0	0	0	0	1	1	1	0	1	1	1	0	0	0	0	0	0	0	1	0	0	0	0	0	0	0	1	0	1	1	0	1	1	1	0	0	0	1	1	0	0	0	1	0	0	0	0	1
0	0	0	1	0	0	1	1	1	1	1	1	1	0	1	1	1	0	0	0	1	0	1	0	0	1	0	1	0	0	1	1	1	0	1	1	0	0	0	0	1	0	0	0	1	0	0	0	0	0
1	1	0	0	0	0	1	1	0	0	0	1	1	0	0	1	0	0	0	0	0	0	1	0	0	0	0	0	1	0	1	1	1	1	1	0	0	0	0	0	0	0	1	0	1	0	0	0	0	1
0	0	0	1	0	0	1	0	1	0	1	1	1	0	1	0	0	0	0	0	0	0	1	0	0	0	0	0	1	0	1	1	0	1	1	1	1	0	0	0	0	0	1	0	1	0	1	0	0	1
1	0	1	0	0	0	1	0	0	0	0	1	1	1	0	1	1	0	0	1	1	1	1	0	0	0	1	1	0	0	1	1	1	0	1	1	0	0	0	1	1	1	0	0	1	0	0	1	0	1
0	1	1	0	0	0	1	1	0	0	1	1	0	1	1	0	0	0	0	0	0	0	1	0	0	1	1	1	0	0	1	1	1	1	1	1	1	0	0	1	1	1	0	0	1	1	1	0	1	1
1	0	0	0	0	0	1	0	0	0	0	1	0	0	1	0	0	0	0	0	0	1	1	0	0	0	1	1	0	0	0	1	1	0	1	1	0	0	0	0	1	1	0	0	1	0	0	1	0	1
0	1	1	0	0	0	1	1	1	0	1	1	0	0	1	0	0	0	0	0	0	1	1	0	0	1	1	1	0	0	1	1	0	0	1	1	1	0	0	1	0	0	0	0	1	0	0	1	0	1
1	1	0	0	0	0	1	1	1	0	1	0	0	0	0	0	0	0	0	1	0	0	0	0	0	1	1	0	0	0	1	1	1	1	0	0	0	0	0	0	0	0	1	0	1	0	0	1	1	1
0	0	0	1	0	0	1	1	1	0	1	0	0	0	0	0	0	0	0	1	0	0	0	0	0	0	0	0	1	0	1	1	1	0	0	0	0	0	0	1	1	1	0	0	0	0	0	0	1	0
1	1	1	0	0	0	1	1	0	0	1	0	0	0	0	1	0	0	0	1	0	1	0	0	0	1	0	1	0	0	1	1	1	0	1	0	0	0	0	1	1	1	0	0	1	0	0	0	1	1
0	1	1	0	0	0	1	0	0	0	0	1	1	0	1	0	0	0	0	1	0	1	0	0	0	0	1	0	0	0	0	1	0	0	1	0	0	0	0	1	1	0	0	0	1	0	0	0	1	1
1	1	0	0	0	0	1	0	0	0	1	1	0	0	1	0	0	0	0	1	0	0	0	0	0	1	1	0	0	0	1	1	0	0	0	0	0	0	0	0	1	0	0	0	0	0	0	0	0	0
1	1	0	0	0	0	1	1	1	0	1	0	0	0	0	0	1	0	0	1	0	0	0	0	0	1	1	1	0	0	1	1	1	0	1	1	0	0	0	1	1	1	0	0	1	0	0	1	1	0
1	1	1	0	0	0	1	0	1	0	1	1	0	0	0	1	0	0	0	1	0	1	1	0	0	1	1	0	0	0	1	1	1	1	1	1	0	0	0	1	1	0	0	0	1	0	0	0	1	1
1	1	1	0	0	0	1	0	1	0	0	1	1	0	1	1	0	0	0							1	1	0	0	0	1	1	1	0	1	0	0	0	0	1	1	1	0	0	1	0	0	0	0	1
1	1	1	0	0	0	1	1	1	0	1	1	0	0	0	1	0	0	0	1	0	1	0	0	0	0	0	0	1	0	1	1	0	1	0	1	0	0	0	1	1	1	0	0	1	0	0	0	0	1
1	1	1	0	0	0	1	1	1	0	1	1	0	0	0	0	0	0	0	1	0	0	0	0	0	1	1	0	0	0	1	1	1	0	0	0	0	0	0	1	1	1	0	0	1	1	0	0	1	0
1	0	1	0	0	0	1	0	0	0	0	0	0	0	1	1	1	0	0	1	0	0	0	0	0	0	1	1	0	0	0	1	0	1	0	0	0	0	0	1	1	0	0	0	0	0	1	0	0	0
1	1	0	0	0	0	1	0	0	0	1	1	0	0	0	1	0	0	0	1	0	0	0	0	0	0	1	0	0	0	0	1	0	1	1	0	0	0	0	1	0	0	0	0	0	0	1	0	0	0
0	1	1	0	0	0	1	0	0	0	0	0	0	0	0	1	1	0	0	1	0	0	0	0	0	1	1	0	0	0	0	1	0	1	0	0	0	0	0	0	1	0	0	0	0	0	1	0	0	0
1	1	0	1	0	0	1	1	0	0	1	0	0	0	0	0	0	0	0	1	0	1	0	0	0	1	1	0	0	0	1	1	0	0	1	0	0	0	0	1	1	1	0	0	0	0	1	1	1	1
1	1	1	0	0	0	1	1	1	0	1	0	0	0	0	0	0	0	0	1	0	0	0	0	0	1	1	0	0	0	1	1	0	1	1	0	0	0	0	1	1	0	0	0	1	0	0	1	1	1
1	1	1	0	0	0	1	1	1	0	1	1	1	0	0	1	1	0	0	1	0	0	1	0	0	1	1	1	0	0	1	0	1	1	1	1	0	0	0	1	1	1	0	0	1	0	0	1	1	1
1	1	1	0	0	0	1	1	0	0	0	1	1	0	0	0	0	0	1	1	0	1	0	0	0	1	1	1	0	0	1	1	1	0	1	1	0	0	0	1	1	1	0	0	1	0	1	0	1	0
0	1	1	0	0	0	1	1	0	0	0	1	0	0	0	1	0	0	0	0	1	0	1	0	0	0	0	0	1	0	1	1	0	1	1	1	0	0	0	1	1	1	0	0	1	0	0	0	0	0
0	1	0	0	0	0	1	1	1	0	1	1	0	0	0	0	1	0	0	0	1	0	1	0	0	0	0	0	1	0	1	1	0	1	1	1	0	0	0	1	0	1	0	0	1	1	0	1	0	1
0	1	0	0	0	0	1	1	0	1	1	0	0	0	1	0	0	0	0	0	0	0	1	0	0	0	0	0	1	0	1	1	0	1	1	1	0	0	0	1	1	0	0	0	1	1	0	1	0	1
0	0	0	1	0	0	1	1	1	1	1	1	1	0	0	1	0	0	0	0	0	0	1	0	0	1	1	0	0	0	1	1	1	1	1	1	0	0	0	1	1	0	0	0	1	1	0	0	1	1
0	1	1	0	0	0	1	1	0	1	0	1	1	0	0	1	0	0	0	0	1	0	1	0	0	0	1	1	0	0	1	1	0	1	1	1	0	0	0	1	1	1	0	0	1	0	0	1	0	1
1	1	0	0	0	0	1	1	1	1	1	1	1	0	1	1	1	0	0	0	1	0	1	0	1	0	0	0	1	0	1	1	1	1	1	0	0	0	0	1	1	0	0	0	1	0	0	1	0	1
0	0	0	1	0	0	1	1	1	0	1	1	0	0	1	0	0	0	0	0	1	0	1	0	0	0	1	1	0	0	0	1	1	1	1	0	0	0	0	1	0	0	0	0	1	0	0	0	0	1
0	0	1	0	0	0	1	1	0	0	0	1	1	0	1	0	1	0	0	0	1	0	1	0	0	1	1	0	0	0	0	1	1	0	1	0	0	0	0	1	1	0	0	0	1	0	0	0	0	1
0	1	0	0	0	0	1	1	1	1	0	0	0	0	0	0	0	0	0	0	1	0	0	0	0	1	1	0	0	0	1	1	0	0	1	0	0	0	0	1	1	0	0	0	1	0	0	0	0	0
0	0	0	1	0	0	1	1	0	0	1	1	0	0	1	0	0	0	0	0	0	0	1	0	0	1	1	1	0	0	1	1	0	0	1	0	0	0	0	1	1	1	0	0	0	1	0	0	0	1
0	0	1	0	0	0	1	1	0	1	0	1	1	0	1	0	0	0	0	0	0	0	1	0	0	0	0	1	0	0	0	1	0	1	1	0	0	0	0	1	0	1	0	0	1	0	0	0	0	1
0	1	0	0	0	0	1	1	0	1	1	1	0	0	0	0	0	0	0	0	0	0	1	0	0	0	1	1	0	0	0	1	0	0	1	0	0	0	0	1	1	1	0	0	1	0	0	0	1	1
1	1	0	0	0	0	1	0	0	0	1	0	0	0	0	1	0	0	0	1	0	0	0	0	0	1	0	1	0	0	0	1	0	1	0	0	0	0	0	1	0	0	0	0	0	0	1	0	0	0
1	1	0	0	0	0	1	0	0	0	1	1	0	0	0	1	1	0	0	1	0	0	0	0	0	0	1	1	0	0	0	1	0	1	0	0	0	0	0	0	1	0	0	0	0	0	0	0	0	0
1	1	1	0	0	0	1	1	0	0	1	0	0	0	1	0	0	0	0	1	0	0	0	0	0	0	1	0	0	0	0	1	0	1	0	0	0	0	0	1	1	0	0	0	0	0	1	0	0	0
1	1	0	0	0	0	1	1	0	0	1	1	0	0	0	0	0	0	0	1	0	0	0	0	0	1	1	0	0	0	0	1	0	1	0	0	0	0	0	0	1	0	0	0	0	0	1	0	0	0
1	1	0	0	0	0	1	0	0	0	1	0	1	0	0	0	1	0	0	1	0	0	0	0	0	0	0	1	0	0	0	1	0	1	0	0	0	0	0	1	1	0	0	0	0	0	1	0	0	0
1	1	0	0	0	0	1	0	0	0	1	1	0	0	0	0	1	0	0	1	0	0	0	0	0	0	1	1	0	0	0	0	0	1	0	0	0	0	0	1	1	0	0	0	0	0	0	0	0	0
0	1	0	0	0	0	1	0	0	0	1	1	0	0	0	0	1	0	0	1	0	0	0	0	0	0	1	1	0	0	0	0	0	1	0	0	0	0	0	1	1	0	0	0	0	0	1	0	0	0
1	1	0	0	0	0	1	0	0	0	1	1	0	0	0	0	0	0	0	1	0	0	0	0	0	1	1	0	0	0	0	1	0	1	0	0	0	0	0	1	1	0	0	0	0	0	0	0	0	0
0	1	1	0	0	0	1	0	0	0	1	1	0	0	0	0	1	0	0	1	0	0	0	0	0	1	1	0	0	0	0	0	0	1	1	0	0	0	0	1	1	0	0	0	0	0	0	0	0	1
1	0	1	0	0	0	1	0	0	0	1	1	1	0	0	0	0	0	0	1	0	0	0	0	0	1	1	0	0	0	0	1	0	1	0	0	0	0	0	1	1	0	0	0	0	0	0	0	0	0
1	1	0	0	0	0	1	0	1	0	0	1	1	0	0	0	0	0	0	1	0	0	0	0	0	0	0	1	0	0	0	0	0	1	1	1	0	0	0	1	1	0	0	0	0	0	0	0	0	0
0	1	0	0	0	0	1	0	0	0	1	1	1	0	0	0	0	0	0	1	0	0	0	0	0	0	1	1	0	0	0	0	0	1	1	0	0	0	0	1	1	0	0	0	0	0	0	0	0	0
1	1	0	0	0	0	1	0	0	0	1	1	0	0	0	0	1	0	0	1	0	0	0	0	0	1	1	0	0	0	0	1	0	1	0	0	0	0	0	1	1	0	0	0	0	0	0	0	0	0
1	0	0	0	0	0	1	1	1	1	0	1	1	0	0	0	0	0	0	0	0	0	1	0	0	1	1	0	0	0	1	1	1	0	1	0	0	0	0	1	0	1	0	0	1	0	0	0	0	1
0	1	1	0	0	0	1	1	0	1	0	1	1	0	0	1	0	0	0	0	1	0	0	0	0	1	0	0	0	0	1	1	0	0	1	0	0	0	0	1	0	0	0	0	1	0	0	0	0	1
0	1	1	0	0	0	1	0	0	0	0	1	1	0	0	1	1	0	0	0	1	0	0	0	0	0	0	0	1	0	0	1	1	0	1	0	0	0	0	1	0	0	0	0	1	0	0	0	0	1
0	1	0	0	0	0	1	1	0	0	1	1	0	0	0	0	0	0	0	0	1	0	0	0	0	0	0	0	1	0	1	1	0	0	1	0	0	0	0	1	1	0	0	0	1	0	0	0	0	1
0	0	0	1	0	0	1	1	0	1	1	1	1	0	1	0	0	0	0	0	1	0	0	0	0						1	1	0	0	1	0	0	0	0	1	0	1	0	0	1	0	0	0	0	1
0	1	1	0	0	0	1	1	0	0	0	1	1	0	0	1	0	0	0	0	1	0	0	0	0	1	1	1	0	0	1	1	0	0	1	0	0	0	0	1	1	1	0	0	1	0	0	0	0	1
1	0	0	0	0	0	1	1	0	0	1	1	1	0	1	0	0	0	0	0	1	0	0	0	0	1	1	1	0	0	1	1	0	0	1	1	0	0	0	1	1	1	0	0	1	0	0	0	0	1
0	1	1	0	0	0	1	1	0	0	1	1	1	0	1	0	0	0	0	0	0	0	1	0	0	1	1	1	0	0	0	1	0	1	1	0	0	0	0	1	1	1	0	0	1	0	0	0	0	1
1	1	0	0	0	0	1	1	1	1	0	1	0	0	0	0	0	0	0	0	0	0	1	0	0	1	1	1	0	0	1	1	0	0	1	0	0	0	0	1	0	0	0	0	1	0	0	0	0	1
0	1	0	0	0	0	1	0	1	0	1	1	0	0	1	0	0	0	0	0	1	0	0	0	0	1	1	0	0	0	0	1	0	0	1	0	0	0	0	1	0	0	0	0	1	0	0	0	0	1
0	1	1	0	0	0	1	1	1	0	1	1	0	0	0	0	0	0	0	0	1	0	0	0	0	1	0	1	0	0	0	1	0	0	1	0	0	0	0	1	0	1	0	0	1	0	0	0	1	1
1	0	0	0	0	0	1	0	0	0	0	1	0	0	1	0	1	0	0	1	0	0	0	0	0	1	1	0	0	0	0	1	0	0	1	0	0	0	0	1	0	0	0	0	0	0	0	1	0	1
1	1	1	0	0	0	1	1	0	0	1	1	0	0	0	1	1	0	0	1	0	0	0	0	0	1	1	0	0	0	0	1	0	0	1	1	0	0	0	1	0	1	0	0	1	0	0	0	0	1
0	1	0	0	0	0	1	0	0	0	1	1	0	0	0	0	0	0	0	0	0	0	1	0	0	1	0	0	0	0	0	1	0	0	1	0	0	0	0	1	1	0	0	0	1	0	0	0	0	1
0	0	0	1	0	0	1	1	1	0	1	1	1	0	0	0	1	0	0	1	0	0	0	0	0						0	0	0	0	0	0	0	1	0	1	0	0	0	0	0	1	1	1	0	1
1	1	1	1	0	0	1	1	0	0	1	1	0	0	0	1	0	0	0	1	0	1	0	0	0	1	1	1	0	0	1	1	1	1	1	1	0	0	0	1	1	1	0	0	1	1	0	0	1	1
1	1	1	0	0	0	1	1	1	0	1	1	1	0	0	0	0	0	0	1	0	0	1	0	0	1	1	1	0	0	0	1	1	1	1	1	0	0	0	1	1	1	0	0	1	0	1	0	1	1
1	1	1	0	0	0	1	1	0	0	1	1	0	0	0	1	0	0	0	1	0	0	0	0	0	1	1	0	0	0	1	1	1	0	1	1	0	0	0	1	0	1	0	0	0	0	0	1	1	1
1	1	1	0	0	0	1	1	0	0	0	1	1	0	0	0	0	0	0	1	0	0	1	0	0	0	1	0	0	0	0	1	1	0	1	1	0	0	0	1	1	0	0	0	0	0	0	0	1	0
1	1	1	0	0	0	1	1	1	0	1	1	1	0	0	0	0	0	0	1	0	0	0	0	0	1	1	1	0	0	1	1	1	1	1	1	0	0	0	1	1	1	0	0	0	0	1	1	1	1
1	1	1	0	0	0	1	1	0	0	1	1	0	0	0	0	0	0	0	1	0	0	0	1	0	1	1	1	0	0	1	1	1	0	1	0	0	0	0	1	1	1	0	0	1	0	0	0	1	0
1	1	1	0	0	0	1	0	0	0	1	1	0	0	0	0	0	0	0	1	0	0	1	0	0	1	1	1	0	0	1	1	1	0	1	0	0	0	0	1	1	0	1	0	1	0	0	0	0	1
1	1	1	0	0	0	1	1	1	0	1	0	0	0	0	0	0	0	0	1	0	1	0	0	0	1	1	0	0	0	1	1	1	1	0	0	0	0	0	1	1	0	0	0	1	0	1	0	0	1
1	1	1	0	0	0	1	1	0	0	1	1	0	0	0	0	0	0	0	1	0	0	0	0	0	1	1	0	0	0	1	1	1	1	1	0	0	0	0	1	1	0	0	0	0	0	0	0	1	1
1	1	1	0	0	0	1	1	1	0	1	1	0	0	0	0	0	0	0	1	0	0	1	0	0	1	1	0	1	0	1	1	1	0	1	0	1	0	0	1	1	0	0	0	1	1	1	1	1	1
1	1	1	0	0	0	1	1	1	0	1	1	0	0	0	0	0	0	0	1	0	0	1	0	0	1	1	0	0	0	1	1	1	1	1	0	0	0	0	1	1	0	0	0	1	0	1	0	0	0
0	1	0	0	0	0	1	1	0	0	1	1	0	0	0	0	0	0	0	0	1	0	0	0	0	1	1	0	0	0	0	1	0	0	1	0	0	0	0	1	0	1	0	0	1	0	0	0	0	1
1	1	1	0	0	0	1	0	0	0	0	0	1	0	1	0	0	0	0	1	0	0	1	0	0	0	1	1	0	0	1	1	1	1	0	1	0	0	0	1	1	1	0	0	0	0	1	1	1	1
0	0	0	1	0	0	1	1	1	0	1	1	0	0	0	0	0	0	0	1	0	0	0	0	0	1	1	0	0	0	1	1	1	1	1	0	0	0	0	1	1	0	0	0	0	1	0	1	1	1
0	1	0	0	0	0	1	0	0	0	1	1	0	0	0	1	1	0	0							1	1	0	0	0	0	1	0	1	0	0	0	0	0	1	1	0	0	0	0	0	1	0	0	0
1	1	1	0	0	0	0	0	0	0	0	0	0	0	0	0	0	0	0	1	0	0	1	0	0	1	1	0	0	0	1	1	1	0	1	1	0	0	0	1	1	0	0	0	1	0	1	0	0	1
1	1	0	0	0	0	1	0	0	0	1	1	0	0	0	0	0	0	0	1	0	0	0	0	0	1	1	0	0	0	0	1	0	0	1	0	0	0	0	1	1	0	0	0	0	0	0	0	0	0
1	1	1	0	0	0	1	1	1	0	0	0	0	0	0	0	0	0	0	1	0	0	0	0	0	1	1	0	0	0	1	1	1	1	1	1	0	0	0	1	1	1	0	0	0	0	1	1	1	1
1	1	1	0	0	0	1	1	1	0	1	1	0	0	1	1	0	0	0	1	0	0	0	0	0	1	1	0	0	0	1	1	1	1	1	1	0	0	0	1	1	1	0	0	0	0	1	0	1	1
1	1	0	0	0	0	1	1	1	0	1	1	0	0	0	0	0	0	0	1	0	0	1	0	0	1	1	0	0	0	1	1	1	0	1	1	0	0	0	1	1	1	0	0	1	0	0	0	1	1
0	0	0	1	0	0	1	0	0	0	0	0	1	0	1	1	1	0	0	1	0	0	1	0	0	1	1	0	0	0	0	0	0	0	0	0	0	1	0	1	1	0	0	0	0	0	0	0	0	1
1	1	0	0	0	0	1	0	0	0	0	1	0	0	0	1	0	0	0	1	0	0	0	0	0	1	0	0	0	0	1	1	0	0	0	0	0	0	0	1	0	0	0	0	1	0	0	0	0	0
1	1	1	0	0	0	1	0	0	0	1	1	1	0	0	0	0	0	0	1	0	0	1	0	0	1	1	0	0	0	1	1	0	1	0	0	0	0	0	1	1	0	0	0	1	0	1	0	1	1
0	0	0	1	0	0	1	0	0	0	1	1	1	0	0	0	0	0	0	1	0	0	1	0	0	1	1	0	0	0	1	1	1	0	1	0	0	0	0	1	0	0	1	0	1	0	0	1	1	1
0	1	0	0	0	0	1	0	0	0	1	1	0	0	0	0	0	0	0	0	0	0	1	0	0	1	1	0	0	0	1	1	1	0	1	0	0	0	0	1	0	0	0	0	1	0	0	0	0	1
0	1	0	0	0	0	1	0	0	0	1	1	1	0	0	0	0	0	0	0	1	0	0	0	0	1	1	0	0	0	1	0	0	0	1	0	0	0	0	1	0	0	0	0	1	0	0	1	0	1
0	0	0	0	0	0	1	0	0	0	0	1	0	0	1	1	0	0	0	0	1	0	0	0	0	1	0	0	0	0	0	1	0	0	1	0	0	0	0	1	0	0	0	0	1	0	0	0	0	1
1	1	0	0	0	0	1	1	0	0	0	1	1	0	0	0	0	0	0	0	0	0	0	1	0	1	1	0	0	0	1	1	0	0	1	1	0	0	0	1	1	0	0	0	1	1	0	0	0	0
0	1	0	0	0	0	1	0	0	0	1	1	0	0	0	0	1	0	0	1	1	0	0	0	0	1	1	0	0	0	1	1	0	1	1	0	0	0	0	1	1	0	0	0	1	0	0	0	0	0
1	1	0	0	0	0	1	0	0	0	1	1	0	0	0	0	1	0	0	0	1	0	0	0	0	1	1	0	0	0	1	1	1	1	0	0	0	0	0	1	1	0	0	0	1	0	0	1	0	0
0	1	0	0	0	0	1	1	0	0	1	1	0	0	0	0	1	0	0	0	1	0	0	0	0	1	1	0	0	0	1	1	0	0	1	0	0	0	0	1	1	0	0	0	1	0	0	0	0	1
0	1	0	0	0	0	1	1	0	0	1	1	0	0	0	1	0	0	0	0	1	0	0	0	0	1	1	0	0	0	1	1	0	0	1	0	0	0	0	1	1	1	0	0	1	0	0	0	0	1
1	1	0	0	0	0	1	1	0	0	1	1	1	0	0	0	1	0	0	0	1	0	0	0	0	1	1	0	0	0	1	1	1	0	0	0	0	0	0	1	0	0	0	0	1	0	0	0	0	0
1	0	1	0	0	0	1	0	1	0	1	1	0	0	1	0	0	0	0	0	0	0	1	0	0	1	1	0	0	0	1	0	1	0	1	1	0	0	0	1	1	0	0	0	1	0	0	0	0	1
1	1	0	0	0	0	1	1	0	0	1	1	1	0	0	0	0	0	0	0	0	0	1	0	0	1	1	1	0	0	1	1	0	0	0	0	0	0	0	1	1	0	0	0	1	0	0	0	1	1
1	0	1	0	0	0	1	0	0	0	0	1	0	0	1	1	1	0	0	0	1	0	0	0	0	1	1	0	0	0	1	0	0	1	1	1	0	0	0	1	1	1	0	0	1	0	0	0	0	1
0	1	0	0	0	0	1	1	1	0	1	1	0	0	0	0	0	0	0	1	1	0	0	0	0	0	0	0	1	0	0	1	1	0	0	1	0	0	0	1	1	1	0	0	1	0	0	0	0	1
1	1	0	0	0	0	1	0	0	0	1	1	0	0	1	0	0	0	0	0	0	0	0	0	0	1	1	0	0	0	1	0	0	1	1	0	0	0	0	1	0	0	0	0	0	0	0	0	0	1
0	1	0	0	0	0	1	0	0	0	0	0	1	0	1	1	0	0	0	1	0	0	0	0	0	1	1	0	0	0	0	1	0	0	1	0	0	0	0	1	1	0	0	0	0	0	0	0	0	1
0	1	0	0	0	0	1	1	0	0	1	1	0	0	0	0	0	0	0	0	1	0	0	0	0	1	1	0	0	0	1	0	1	0	1	0	0	0	0	1	1	0	0	0	1	0	0	0	0	1
0	1	0	0	0	0	1	1	0	0	0	1	0	0	1	1	0	0	0	0	1	0	0	0	0	1	0	0	0	0	0	1	0	0	1	0	0	0	0	1	1	1	0	0	1	0	0	0	0	1
1	1	0	0	0	0	1	1	1	0	1	1	1	0	0	0	0	0	0	1	0	0	0	0	0	1	1	0	0	0	1	0	0	1	1	0	0	0	0	1	1	1	0	0	0	0	0	0	0	1
0	1	1	0	0	0	1	0	0	1	1	1	0	0	1	1	0	0	0	0	0	0	1	0	0	0	0	0	1	0	1	1	1	1	1	1	0	0	0	0	0	0	1	0	0	1	0	0	0	1
0	1	1	0	0	0	1	1	0	0	1	1	0	0	0	0	1	0	0	1	0	0	0	0	0	1	1	1	0	0	1	1	0	0	1	0	0	0	0	1	1	1	0	0	0	0	0	1	0	1
1	1	0	0	0	0	1	0	0	0	1	1	0	0	0	1	1	0	0	1	0	0	0	0	0	0	1	1	0	0	1	1	0	1	0	0	0	0	0	1	1	0	0	0	0	0	0	0	0	0
1	0	1	0	0	0	1	0	0	0	1	1	0	0	0	0	0	0	0	1	0	0	0	0	0	0	1	1	0	0	0	1	0	1	1	0	0	0	0	0	1	0	0	0	0	0	0	0	0	1
1	1	0	0	0	0	1	0	0	0	0	1	0	0	1	0	1	0	0	1	0	0	0	0	0	1	1	0	0	0	0	0	0	1	0	0	0	0	0	1	0	0	0	0	0	0	1	0	0	0
1	1	0	0	0	0	1	0	0	0	1	1	0	0	0	1	0	0	0	1	0	0	0	0	0	1	1	0	0	0	0	1	0	1	0	0	0	0	0	1	0	0	0	0	0	0	0	0	0	0
1	1	0	0	0	0	1	0	0	0	1	1	0	0	0	1	1	0	0	1	0	0	0	0	0	0	1	0	0	0	0	1	0	1	0	0	0	0	0	1	0	0	0	0	0	0	0	0	0	0
1	1	0	0	0	0	1	0	0	0	1	1	0	0	1	0	0	0	0	1	0	0	0	0	0	1	1	0	0	0	0	1	0	1	0	0	0	0	0	1	0	0	0	0	0	0	1	0	0	0
1	1	0	0	0	0	1	0	0	0	1	1	0	0	0	1	0	0	0	1	0	0	0	0	0	1	1	0	0	0	0	1	0	1	0	1	0	0	0	1	1	0	0	0	0	0	0	0	0	0
1	1	0	0	0	0	1	0	0	0	1	1	0	0	1	0	1	0	0	1	0	0	0	0	0	1	1	0	0	0	0	1	0	1	0	1	0	0	0	1	1	0	0	0	0	0	0	0	0	0
1	1	0	0	0	0	1	0	0	0	1	1	0	0	0	0	0	0	0	1	0	0	0	0	0	0	1	0	0	0	0	1	0	1	0	0	0	0	0	1	0	0	0	0	0	0	0	0	0	0
1	1	0	0	0	0	1	0	1	0	1	1	0	0	0	0	0	0	0	1	0	0	0	0	0	0	1	1	0	0	0	1	0	1	0	0	0	0	0	1	0	1	0	0	1	0	0	0	0	1
1	0	0	0	0	0	1	0	0	0	1	0	0	0	0	1	0	0	0	0	0	0	0	0	0	0	1	0	0	0	0	1	0	1	0	0	0	0	0	1	0	0	0	0	0	1	0	0	0	0
1	1	0	0	0	0	1	0	0	0	1	0	0	0	0	1	1	0	0	1	0	0	0	0	0	1	0	1	0	0	0	0	0	1	0	0	0	0	0	1	1	0	0	0	0	0	1	0	0	0
1	1	0	0	0	0	1	0	0	0	1	1	0	0	0	1	0	0	0	1	0	0	0	0	0	0	1	1	0	0	0	1	0	1	0	0	0	0	0	0	1	0	0	0	0	0	1	0	0	0
1	1	0	0	0	0	1	0	0	0	1	1	0	0	0	1	1	0	0	1	0	0	0	0	0	0	1	1	0	0	0	1	0	1	0	0	0	0	0	0	1	0	0	0	0	0	0	0	0	0
1	1	0	0	0	0	1	1	0	0	1	1	0	0	0	0	0	0	0	1	0	0	0	0	0	1	1	0	0	0	0	1	0	1	0	0	0	0	0	1	0	0	0	0	0	0	0	0	0	0
1	0	1	0	0	0	1	0	0	0	0	1	0	0	0	1	1	0	0	1	0	0	0	0	0	1	1	0	0	0	0	1	0	1	0	0	0	0	0	1	1	0	0	0	0	0	1	0	0	0
1	1	0	0	0	0	1	0	0	0	0	1	0	0	1	0	1	0	0	1	0	0	0	0	0	1	1	0	0	0	0	1	0	0	0	0	0	0	0	1	1	0	0	0	0	0	0	0	0	0
1	1	0	0	0	0	1	0	0	0	1	1	0	0	0	0	0	0	0	1	0	0	0	0	0	0	1	1	0	0	0	1	0	1	0	0	0	0	0	0	1	0	0	0	0	0	1	0	0	0
1	1	0	0	0	0	1	0	0	0	1	1	0	0	0	0	1	0	0	1	0	0	0	0	0	0	1	1	0	0	0	1	0	1	0	0	0	0	0	1	0	0	0	0	0	0	0	0	0	0
1	1	1	0	0	0	1	0	0	0	0	1	0	0	0	1	1	0	0	1	0	0	0	0	0	0	1	1	0	0	0	1	0	1	0	0	0	0	0	1	0	0	0	0	1	0	0	0	0	0
1	0	1	0	0	0	1	0	0	0	1	1	1	0	0	0	0	0	0	0	0	0	0	0	1	0	1	1	0	0	0	1	0	1	0	0	0	0	0	1	0	0	0	0	0	0	0	0	0	0
1	1	0	0	0	0	1	0	0	0	1	1	0	0	0	1	0	0	0	1	0	0	0	0	0	1	1	0	0	0	0	0	0	1	1	0	0	0	0	1	0	0	0	0	0	0	0	0	0	0
1	1	0	0	0	0	1	0	0	1	0	1	0	0	0	1	0	0	0	1	0	0	0	0	0	1	1	0	0	0	0	1	0	1	0	0	0	0	0	0	1	0	0	0	0	0	0	0	0	0
1	1	0	0	0	0	1	0	0	0	1	1	0	0	0	0	1	0	0	1	0	0	0	0	0	0	1	1	0	0	0	0	0	1	0	0	0	0	0	1	1	0	0	0	0	0	1	0	0	0
1	0	1	0	0	0	1	0	0	0	1	1	0	0	0	1	0	0	0	1	0	0	0	0	0	0	1	0	0	0	0	1	0	1	0	0	0	0	0	1	0	0	0	0	0	0	1	0	0	0
1	0	1	0	0	0	1	0	0	0	1	1	0	0	0	0	0	0	0	1	0	0	0	0	0	0	1	0	0	0	0	1	0	1	0	0	0	0	0	1	1	0	0	0	0	0	0	0	0	1
0	1	1	0	0	0	1	0	0	0	0	1	0	0	1	1	0	0	0	1	0	0	0	0	0	1	1	0	0	0	0	1	0	1	0	1	0	0	0	1	1	0	0	0	0	0	1	0	0	0
1	1	0	0	0	0	1	0	0	0	0	1	0	0	0	1	1	0	0	1	0	0	0	0	0	0	1	0	0	0	0	1	0	1	0	0	0	0	0	1	0	0	0	0	0	0	0	0	0	0
1	0	1	0	0	0	1	1	0	0	1	1	0	0	0	0	0	0	0	1	0	0	0	0	0	1	1	0	0	0	0	1	0	0	0	0	0	0	0	1	0	0	0	0	0	0	1	0	0	0
0	1	1	0	0	0	1	0	0	0	0	1	0	0	1	1	0	0	0	1	0	0	0	0	0	0	1	0	0	0	0	1	0	1	1	0	0	0	0	1	0	0	0	0	0	0	0	0	0	0
1	0	1	0	0	0	1	0	0	0	1	1	0	0	1	0	0	0	0	1	0	0	0	0	0	0	1	0	0	0	0	1	0	1	0	0	0	0	0	1	0	0	0	0	0	0	0	0	0	0
1	0	1	0	0	0	1	0	0	0	1	1	0	0	0	0	1	0	0	1	0	0	0	0	0	1	1	0	0	0	0	1	0	1	0	1	0	0	0	1	0	0	0	0	0	0	1	0	0	0
1	1	0	0	0	0	1	0	0	0	1	1	0	0	1	0	0	0	0	1	0	0	0	0	0	0	1	0	0	0	0	0	0	1	1	0	0	0	0	1	0	0	0	0	0	0	1	0	0	0
1	0	0	0	0	0	1	0	0	0	1	1	1	0	0	0	0	0	0	1	0	0	0	0	0	0	0	1	0	0	0	0	0	1	0	1	0	0	0	1	0	0	0	0	0	0	0	0	0	1
1	1	0	0	0	0	1	1	0	0	1	1	1	0	0	1	0	0	0	1	0	0	0	0	0	1	1	0	0	0	1	1	0	1	1	0	0	0	0	0	0	0	1	0	1	0	0	0	0	1
0	0	1	0	0	0	1	0	0	0	0	1	0	0	1	1	1	0	0	0	1	0	0	0	0	1	1	1	0	0	1	1	0	0	1	0	0	0	0	1	1	1	0	0	1	0	0	0	1	1
0	1	1	0	0	0	1	0	0	0	0	1	1	0	1	0	0	0	0	1	0	0	0	0	0	0	0	0	1	0	1	1	0	0	1	0	0	0	0	1	1	1	0	0	1	0	0	0	0	1
1	1	0	0	0	0	1	0	0	0	0	1	0	0	1	1	0	0	0	0	1	0	0	0	0	1	1	0	0	0	1	1	0	0	1	0	0	0	0	1	1	0	0	0	0	0	0	0	0	1
0	1	0	0	0	0	1	1	1	1	0	0	1	0	0	0	0	0	0	1	0	0	0	0	0	1	1	0	0	0	1	1	1	1	1	0	0	0	0	0	0	0	1	0	1	0	0	1	0	1
0	1	1	0	0	0	1	1	1	1	1	1	1	0	0	0	0	0	0	0	1	0	0	0	0	0	1	0	0	0	1	1	0	0	1	0	0	0	0	1	0	0	0	0	1	0	0	0	0	1
0	1	0	0	0	0	1	1	0	0	1	1	0	0	1	1	1	0	0	1	0	0	0	0	0	1	1	0	0	0	1	1	1	0	1	0	0	0	0	1	0	0	0	0	1	0	0	0	0	1
0	1	1	0	0	0	1	1	1	0	0	1	1	0	0	1	0	0	0							1	1	1	0	0	1	1	0	0	1	0	0	0	0	1	1	1	0	0	1	1	0	0	0	1
0	1	1	0	0	0	1	1	0	0	1	1	1	0	0	0	0	0	0	0	0	0	1	0	0	1	1	1	0	0	1	1	0	0	1	0	0	0	0	1	1	0	0	0	0	1	0	1	0	1
0	1	0	0	0	0	1	0	0	0	1	1	1	0	1	1	0	0	0	0	0	1	0	0	0	1	1	1	0	0	1	1	0	0	1	0	0	0	0	1	1	0	0	0	1	0	0	0	0	1
1	1	1	0	0	0	1	0	0	0	1	1	0	0	0	0	0	0	0	1	0	0	0	0	0	1	1	0	0	0	0	1	0	1	1	0	0	0	0	1	0	0	0	0	0	0	0	0	0	0
1	0	1	0	0	0	1	0	0	0	1	1	0	0	1	0	0	0	0	1	0	0	0	0	0	0	1	1	0	0	0	1	0	1	1	0	0	0	0	1	1	0	0	0	0	0	0	0	0	0
1	1	0	0	0	0	1	0	0	0	1	1	0	0	0	1	0	0	0	1	0	0	0	0	0	0	1	1	0	0	0	1	0	0	1	0	0	0	0	1	0	0	0	0	0	0	1	0	0	0
1	1	0	0	0	0	1	0	0	0	1	1	0	0	1	0	0	0	0	0	0	0	0	0	1	1	1	0	0	0	0	1	0	1	1	0	0	0	0	1	0	0	0	0	0	0	1	0	0	0
1	1	0	0	0	0	1	0	0	0	1	1	0	0	0	1	0	0	0	1	0	0	0	0	0	0	1	1	0	0	0	0	0	1	1	0	0	0	0	1	0	0	0	0	0	0	1	0	0	0
1	1	0	0	0	0	1	0	0	0	1	1	0	0	1	0	0	0	0	1	0	0	0	0	0	1	1	0	0	0	0	1	0	1	1	0	0	0	0	1	0	0	0	0	0	0	0	0	0	0
1	1	0	0	0	0	1	1	1	0	1	0	0	0	0	0	0	0	0	1	0	0	0	0	0	1	1	0	0	0	1	1	1	0	1	1	0	0	0	0	0	1	0	0	0	0	1	0	1	1
1	1	1	0	0	0	1	0	1	0	1	1	0	0	0	0	0	0	0	1	0	0	1	0	0	1	1	0	0	0	1	1	1	1	1	1	0	0	0	1	1	1	0	0	1	1	1	1	1	1
1	1	1	0	0	0	1	1	1	0	1	0	0	0	0	0	0	0	0	1	1	0	0	0	0	1	1	0	0	0	1	1	0	1	1	0	0	0	0	1	1	0	0	0	1	1	0	1	0	0
1	1	1	0	0	0	1	0	0	0	1	1	1	1	0	1	0	0	0	1	1	1	0	0	0	1	0	1	0	0	1	1	1	0	1	0	0	0	0	1	1	0	0	0	1	1	1	0	0	1
0	1	1	0	0	0	1	1	1	0	1	0	1	0	0	0	0	0	0	1	0	0	0	0	0	1	1	0	0	0	1	1	0	1	1	0	0	0	0	1	1	0	0	0	0	1	1	0	1	0
1	1	1	0	0	0	1	1	1	0	0	0	0	0	0	0	0	0	0	1	0	0	1	0	0	1	1	0	0	0	0	1	1	0	0	0	0	0	0	1	1	0	0	0	1	1	0	0	0	1
1	1	0	0	0	0	1	0	0	0	0	0	1	0	1	1	0	0	0	1	0	0	0	0	0	0	1	0	0	0	0	1	0	1	0	0	0	0	0	1	1	0	0	0	0	0	1	0	0	0
1	1	0	0	0	0	1	0	0	0	0	1	1	0	1	0	1	0	0	1	0	0	0	0	0	0	1	0	0	0	0	1	0	1	1	0	0	0	0	1	0	0	0	0	0	0	1	0	0	0
1	1	0	0	0	0	1	0	1	0	1	0	0	0	0	0	1	0	0	1	0	0	0	0	0	0	1	0	0	0	0	1	0	0	1	0	0	0	0	1	0	0	0	0	0	0	0	0	0	0
0	1	1	0	0	0	1	0	0	0	1	1	0	0	0	0	1	0	0	0	0	0	0	0	0	0	1	0	0	0	0	1	0	1	0	0	0	0	0	1	0	0	0	0	0	0	1	0	0	0
1	1	0	0	0	0	1	0	0	0	1	1	0	0	0	0	1	0	0	1	0	0	0	0	0	1	1	0	0	0	0	1	0	0	1	0	0	0	0	1	0	1	0	0	0	0	0	0	0	0
1	1	0	0	0	0	1	0	0	0	1	0	0	0	0	0	1	0	0	1	0	0	0	0	0	0	0	1	0	0	0	1	0	1	1	0	0	0	0	1	0	0	0	0	0	0	0	0	0	1
1	1	1	0	0	0	1	0	0	0	1	1	0	0	0	0	1	0	0	1	0	0	0	0	0	1	1	0	0	0	0	0	0	1	1	0	0	0	0	1	0	0	0	0	0	0	0	0	0	0
1	1	0	0	0	0	1	0	0	0	1	1	0	0	0	0	0	0	0	1	0	0	0	0	0	1	1	0	0	0	0	1	0	1	0	0	0	0	0	1	1	0	0	0	0	0	0	0	0	0
1	1	0	0	0	0	1	1	1	0	0	1	1	0	1	0	0	0	0	1	0	0	0	0	0	0	1	1	0	0	1	1	0	0	1	0	0	0	0	1	1	1	0	0	0	0	0	1	1	1
0	1	0	0	0	0	1	0	1	1	0	1	1	0	0	0	0	0	0	0	0	0	1	0	0	1	1	0	0	0	0	1	1	0	1	0	0	0	0	0	0	0	1	0	1	0	0	0	0	1
1	1	0	0	0	0	1	1	1	0	1	0	0	0	0	0	0	0	0	1	0	0	0	0	0	1	1	0	0	0	1	1	0	1	1	0	0	0	0	1	1	0	0	0	1	0	0	0	1	1
0	1	1	0	0	0	1	0	0	0	1	1	1	0	1	0	1	0	0	0	0	0	0	0	1	1	1	0	0	0	1	1	0	0	0	0	0	0	1	1	1	1	0	0	1	0	1	0	0	1
0	1	1	0	0	0	1	1	1	0	1	1	0	0	1	0	0	0	0	1	0	0	0	0	0	1	1	0	0	0	1	1	0	0	1	0	0	0	0	1	1	0	0	0	1	0	0	0	0	1
1	0	1	0	0	0	1	0	0	0	0	0	1	0	1	1	1	0	0	1	0	0	0	0	0	1	1	0	0	0	1	1	0	1	1	0	0	0	0	1	1	1	0	0	1	1	0	0	0	0
						1	0	0	0	1	1	0	0	0	0	0	0	0	0	1	0	0	0	0	1	1	0	0	0	1	1	1	0	0	0	0	0	0	1	0	1	0	0	0	0	0	1	1	1
1	1	0	0	0	0	1	0	0	1	0	1	1	0	1	0	1	0	0	1	0	0	0	0	0	1	1	0	0	0	1	1	0	0	1	0	0	0	0	1	1	1	0	0	1	0	0	0	0	1
0	1	0	0	0	0	1	1	1	0	1	1	0	0	0	0	0	0	0	0	1	0	0	0	0	0	0	0	1	0	0	1	1	0	1	0	0	0	0	1	0	1	0	0	1	0	0	0	0	1
0	0	0	1	0	0	1	1	1	1	1	0	1	0	0	0	0	0	0	0	0	0	1	0	0	1	1	0	0	0	1	1	0	0	1	1	0	0	0	1	1	1	0	0	1	0	0	0	0	1
0	1	1	0	0	0	1	0	0	0	0	0	1	0	0	1	1	0	0	0	0	0	1	0	0	1	1	0	0	0	1	1	0	0	1	0	0	0	0	1	0	0	0	0	0	0	0	0	0	1
0	0	0	1	0	0	1	1	0	0	1	1	1	0	1	0	0	0	0							1	1	0	0	0	1	0	0	1	1	0	0	0	0	1	0	0	0	0	0	0	0	0	0	1
0	0	0	1	0	0	1	0	0	0	0	1	1	0	1	1	0	0	0	1	0	0	0	0	0	1	1	0	0	0	1	1	0	0	1	1	0	0	0	1	1	0	0	0	1	1	0	0	0	1
1	1	0	0	0	0	1	1	0	0	0	0	0	1	1	1	1	0	0	1	0	0	0	0	0	1	1	0	0	0	1	1	0	0	1	0	0	0	0	1	1	1	0	0	1	0	0	0	0	1
0	0	0	1	0	0	1	1	0	0	1	1	1	0	0	0	0	0	0	0	0	0	1	0	0	1	1	1	0	0	1	1	1	0	1	1	0	0	0	1	1	1	0	0	1	0	0	0	0	1
1	1	0	0	0	0	1	0	0	0	1	1	1	0	1	0	1	0	0	0	0	0	1	0	0	1	1	0	0	0	1	1	0	0	1	0	0	0	0	1	1	0	0	0	1	0	0	0	0	1
0	1	1	0	0	0	1	0	0	0	0	1	0	0	1	1	0	0	0	0	1	0	0	0	0	1	1	0	0	0	1	1	0	0	1	0	0	0	0	1	0	0	0	0	1	0	0	0	0	1
1	0	0	0	0	0	1	0	0	0	1	1	1	0	0	0	0	0	0	0	0	0	1	0	0	1	1	1	0	0	0	1	0	1	0	1	0	0	0	1	1	0	0	0	1	0	0	1	1	1
1	1	0	0	0	0	1	1	1	0	0	1	1	0	1	0	0	0	0	0	0	0	1	0	0	1	1	0	0	0	1	1	1	0	1	0	0	0	0	1	1	0	0	0	0	1	0	0	1	1
0	1	1	0	0	0	1	1	0	0	1	1	0	0	0	0	0	0	0	0	1	0	0	0	0	1	1	1	0	0	1	1	1	0	1	0	0	0	0	1	1	1	0	0	1	0	0	0	0	1
1	1	0	0	0	0	1	0	0	0	1	1	1	0	1	1	0	0	0	1	0	0	0	0	0	1	1	1	0	0	1	1	1	0	0	0	0	0	0	1	1	1	0	0	1	0	0	0	1	1
0	1	0	0	0	0	1	1	0	0	1	1	1	0	0	1	1	0	0	1	0	0	0	0	0	1	0	1	0	0	1	1	0	1	0	1	0	0	0	1	1	0	0	0	1	0	0	0	0	1
0	1	1	0	0	0	1	1	0	0	0	0	1	1	1	1	1	0	0	1	0	0	0	0	0	1	1	1	0	0	1	1	1	1	1	1	0	0	0	1	0	0	0	0	1	1	0	0	1	1
1	1	0	0	0	0	1	0	0	0	1	1	0	1	1	1	1	0	0	1	0	0	0	0	0	1	1	0	0	0	1	1	1	0	1	1	0	0	0	1	0	1	0	0	0	1	0	1	0	1
1	0	1	0	0	0	1	1	0	0	0	1	1	0	1	1	1	0	0	0	1	0	0	0	0	1	1	1	0	0	1	0	1	0	1	1	0	0	0	1	1	1	0	0	1	0	0	0	1	1
1	1	1	0	0	0	1	1	0	0	1	1	1	0	0	0	0	0	0	1	0	0	0	0	0	1	1	1	0	0	1	1	0	0	1	1	0	0	0	1	1	0	0	0	1	0	0	0	0	1
1	0	0	0	0	0	1	0	0	0	1	1	0	0	0	0	0	0	0	1	0	0	0	0	0	0	1	0	0	0	0	1	0	1	0	0	0	0	0	1	0	0	0	0	0	0	0	0	0	0
1	1	0	0	0	0	1	0	0	0	0	1	0	0	1	0	0	0	0	1	0	0	0	0	0	0	1	0	0	0	0	1	0	1	0	0	0	0	0	1	0	0	0	0	0	0	0	0	0	1
1	0	0	0	0	0	1	0	0	0	1	1	0	0	0	0	1	0	0	1	0	0	0	0	0	0	1	0	0	0	0	1	0	1	1	0	0	0	0	1	1	0	0	0	0	0	0	0	0	0
1	1	0	0	0	0	1	0	0	0	1	0	0	0	0	0	1	0	0	1	0	0	0	0	0	0	1	0	0	0	0	1	0	1	0	0	0	0	0	1	0	0	0	0	0	0	1	0	0	0
1	0	1	0	0	0	1	0	0	0	1	1	1	0	0	0	0	0	0	1	0	0	0	0	0	0	1	0	0	0	0	1	0	1	0	0	0	0	0	1	0	0	0	0	0	0	0	0	0	0
1	1	0	0	0	0	1	0	1	0	1	0	0	0	0	0	0	0	0	1	0	0	0	0	0	0	1	0	0	0	0	1	0	1	0	0	0	0	0	1	1	0	0	0	0	0	1	0	0	0
1	1	0	0	0	0	1	0	0	0	1	0	0	0	1	1	0	0	0	1	0	0	0	0	0	0	1	0	0	0	0	0	0	1	0	0	0	0	0	0	1	0	0	0	0	0	1	0	0	0
1	0	1	0	0	0	1	0	1	0	1	1	0	0	0	0	1	0	0	1	0	0	0	0	0	1	1	0	0	0	0	0	0	1	1	0	0	0	0	1	0	0	0	0	0	0	1	0	0	0
1	0	1	0	0	0	1	0	0	0	1	0	0	0	1	0	0	0	0	1	0	0	0	0	0	0	1	0	0	0	0	1	0	1	0	0	0	0	0	1	0	0	0	0	0	0	1	0	0	0
1	0	1	0	0	0	1	0	0	0	0	0	0	0	0	1	1	0	0	1	0	0	0	0	0	1	1	0	0	0	0	0	0	1	0	0	0	0	0	1	0	0	0	0	0	0	1	0	0	0
1	1	0	0	0	0	1	0	0	0	1	0	1	0	0	0	0	0	0	1	0	0	0	0	0	0	0	1	0	0	0	0	0	1	0	0	0	0	0	1	0	0	0	0	0	0	0	0	0	0
1	0	1	0	0	0	1	0	0	0	0	0	1	0	0	0	1	0	0	1	0	0	0	0	0	0	1	0	0	0	0	1	0	1	1	0	0	0	0	1	0	0	0	0	0	0	1	0	0	0
1	0	1	0	0	0	1	0	0	0	1	1	0	0	0	0	0	0	0	1	0	0	0	0	0	1	1	0	0	0	0	0	0	1	0	0	0	0	0	1	0	0	0	0	0	0	0	0	0	1
1	0	1	0	0	0	1	0	0	0	1	1	0	0	0	0	0	0	0	1	0	0	0	0	0	0	1	0	0	0	0	0	0	1	0	0	0	0	0	1	0	0	0	0	0	0	1	0	0	0
1	0	0	0	0	0	1	0	0	0	1	0	0	0	1	0	0	0	0	0	0	0	0	0	0	0	1	0	0	0	0	0	0	1	1	0	0	0	0	1	0	0	0	0	0	0	0	0	0	0
1	0	1	0	0	0	1	0	0	0	0	0	0	0	0	1	1	0	0	1	0	0	0	0	0	1	1	0	0	0	0	1	0	1	0	0	0	0	0	1	0	0	0	0	0	0	1	0	0	0
1	1	0	0	0	0	1	1	0	0	1	1	0	0	1	1	1	0	0	0	0	0	1	0	0	1	1	0	0	0	1	1	0	0	0	1	0	0	0	1	0	1	0	0	0	0	0	0	0	1
1	1	0	0	0	0	1	1	1	0	0	1	0	0	0	0	0	0	0	0	0	0	1	0	0	1	1	0	0	0	1	1	0	0	1	0	0	0	0	1	0	1	0	0	0	0	0	1	1	1
0	1	0	0	0	0	1	0	1	1	1	1	0	0	0	0	0	0	0	0	0	0	1	0	0	1	1	0	0	0	0	1	0	1	1	0	0	0	0	1	0	0	0	0	0	0	0	0	0	1
1	1	0	0	0	0	1	1	0	0	1	1	1	1	1	1	1	0	0	0	0	0	1	0	0	1	1	1	0	0	1	1	0	0	1	0	0	0	0	0	0	0	1	0	0	0	0	0	1	1
1	1	0	0	0	0	1	1	0	0	1	1	1	0	0	0	0	0	0	0	1	0	0	0	0	1	1	0	0	0	1	1	1	0	1	0	0	0	0	1	0	0	0	0	1	0	0	0	1	1
0	1	1	0	0	0	1	1	0	0	1	1	1	0	0	0	0	0	0	0	0	0	1	0	0	1	1	1	0	0	1	1	0	0	1	0	0	0	0	1	1	1	0	0	1	0	0	0	0	1
0	1	1	0	0	0	1	0	0	0	1	1	1	0	1	1	1	0	0	1	0	0	0	0	0	1	1	1	0	0	1	1	0	0	1	0	0	0	0	1	1	0	0	0	0	0	0	1	0	1
1	1	0	0	0	0	1	1	0	0	1	1	0	0	0	0	0	0	0	0	0	0	1	0	0	1	1	0	0	0	1	1	0	0	1	0	0	0	0	1	1	0	0	0	0	1	0	0	0	1
0	1	1	0	0	0	1	1	0	0	0	1	0	0	0	1	1	0	0	0	1	0	0	0	0	1	1	0	0	0	1	1	0	0	1	0	0	0	0	1	1	0	0	0	0	0	0	1	0	1
0	0	0	1	0	0	1	0	0	1	1	1	1	0	1	1	1	0	0	0	0	0	1	0	0	1	1	0	0	0	1	1	0	1	0	0	0	0	0	1	0	0	0	0	0	1	0	1	0	1
1	1	0	0	0	0	1	1	0	0	1	1	0	0	1	1	1	0	0	0	1	0	0	0	0	1	1	0	0	0	1	1	0	0	1	0	0	0	0	1	0	1	0	0	0	0	1	0	1	1
1	1	0	0	0	0	1	1	0	0	1	1	1	0	0	0	1	0	0	0	0	0	1	0	0	1	1	0	0	0	1	1	0	0	0	1	0	0	0	1	1	0	0	0	0	1	0	1	0	1
0	0	0	1	0	0	1	0	0	0	0	1	1	0	1	1	0	0	0	0	0	0	1	0	0	1	1	1	0	0	1	0	1	0	1	1	0	0	0	1	0	1	0	0	0	0	0	1	1	1
1	1	0	0	0	0	1	0	0	1	1	1	1	0	1	0	1	0	0	0	1	0	0	0	0	0	0	0	1	0	1	1	1	0	1	1	0	0	0	1	1	1	0	0	0	0	0	1	0	1
0	1	1	0	0	0	1	1	0	0	1	1	0	0	1	1	0	0	0	0	1	0	0	0	0	1	1	1	0	0	1	1	0	0	1	0	0	0	0	1	0	1	0	0	0	1	0	1	0	1
1	1	0	0	0	0	1	1	0	0	1	1	1	0	0	0	0	0	0	1	0	0	0	0	0	1	1	0	0	0	1	0	1	1	0	0	0	0	0	1	1	1	0	0	1	0	0	1	0	1
1	1	0	0	0	0	1	0	0	0	1	0	0	0	1	0	1	0	0	1	0	0	0	0	0	0	1	0	0	0	0	0	0	1	1	0	0	0	0	0	1	0	0	0	1	0	0	0	0	0
1	0	0	0	0	0	1	0	0	0	1	0	0	0	0	0	0	0	0	0	0	0	0	0	1	1	0	0	0	0	0	1	0	0	1	0	0	0	0	1	0	0	0	0	0	0	0	0	0	0
1	1	0	0	0	0	1	0	0	0	0	0	1	0	1	0	0	0	0	1	0	0	0	0	0	0	1	0	0	0	0	1	0	1	0	0	0	0	0	1	0	1	0	0	0	0	1	0	0	0
1	0	1	0	0	0	1	0	0	0	1	1	0	0	0	0	0	0	0	1	0	0	0	0	0	1	1	0	0	0	0	1	0	0	0	0	0	0	0	1	1	0	0	0	0	0	1	0	0	0
1	1	0	0	0	0	1	0	1	0	0	1	0	0	0	1	0	0	0	1	0	0	0	0	0	0	1	0	0	0	0	1	0	1	1	0	0	0	0	1	0	0	0	0	0	0	0	0	0	0
1	1	0	0	0	0	1	0	0	0	1	0	1	0	0	0	0	0	0	0	0	0	0	0	0	0	1	0	0	0	0	1	0	1	0	0	0	0	0	1	0	0	0	0	0	0	1	0	0	0
1	1	0	0	0	0	1	1	0	0	1	1	0	0	1	0	0	0	0	1	0	0	0	0	0	0	1	1	0	0	0	1	0	1	1	0	0	0	0	1	1	0	0	0	0	0	0	0	0	0
1	1	0	0	0	0	1	0	0	0	0	0	0	0	0	1	1	0	0	1	0	0	0	0	0	1	1	0	0	0	0	1	0	1	0	1	0	0	0	1	1	0	0	0	0	0	1	0	0	0
1	0	1	0	0	0	1	0	1	0	1	0	0	0	0	0	1	0	0	1	0	0	0	0	0	1	1	0	0	0	0	1	0	0	1	0	0	0	0	1	0	0	0	0	0	0	0	0	0	1
1	0	1	0	0	0	1	0	0	0	0	1	0	0	1	0	1	0	0	1	0	0	0	0	0	0	1	0	0	0	0	0	0	1	0	0	0	0	0	1	0	0	0	0	0	0	0	0	0	0
0	1	1	0	0	0	1	0	0	0	0	0	1	0	1	0	0	0	0	1	0	0	0	0	0	0	1	1	0	0	0	0	0	1	1	0	0	0	0	1	0	0	0	0	0	0	1	0	0	0
0	1	1	0	0	0	1	1	0	0	1	0	0	0	0	0	0	0	0	1	0	0	0	0	0	0	0	1	0	0	0	0	0	1	1	0	0	0	0	1	1	0	0	0	0	0	1	0	0	0
0	1	1	0	0	0	1	0	1	0	1	0	0	0	1	0	0	0	0	1	0	0	0	0	0	1	0	1	0	0	0	1	0	0	1	1	0	0	0	0	1	0	0	0	0	0	1	0	0	0
1	0	1	0	0	0	1	0	0	0	0	1	0	0	0	0	0	0	0	0	0	0	0	0	0	0	0	1	0	0	1	1	0	0	0	0	0	0	0	0	1	0	0	0	0	0	1	0	0	0
1	0	1	0	0	0	1	0	1	0	0	0	0	0	1	1	0	0	0	1	0	0	0	0	0	1	1	0	0	0	0	1	0	1	1	0	0	0	0	1	0	0	0	0	0	0	1	0	0	0
0	1	1	0	0	0	1	0	0	0	0	0	1	0	1	0	1	0	0	1	0	0	0	0	0	0	1	0	0	0	0	1	0	0	1	0	0	0	0	0	1	0	0	0	0	0	1	0	0	0
1	0	1	0	0	0	1	0	0	0	1	1	0	0	0	0	1	0	0	1	0	0	0	0	0	1	1	0	0	0	0	1	0	1	1	0	0	0	0	1	0	0	0	0	0	0	0	0	0	1
1	1	0	0	0	0	1	0	0	0	0	1	1	0	0	0	0	0	0	0	0	0	0	0	0	1	0	0	0	0	1	1	0	0	0	0	0	0	0	1	0	0	0	0	0	0	1	0	0	0
1	1	0	0	0	0	1	0	0	0	1	0	0	0	1	0	0	0	0	1	0	0	0	0	0	0	1	0	0	0	0	0	0	1	0	0	0	0	0	1	0	0	0	0	0	0	0	0	0	1
1	0	1	0	0	0	1	0	1	0	1	1	0	0	0	0	1	0	0	1	0	0	0	0	0	0	1	0	0	0	0	1	0	1	0	0	0	0	0	1	1	0	0	0	0	0	1	0	0	0
1	1	1	0	0	0	1	0	0	0	1	0	1	0	1	0	0	0	0	1	0	0	0	0	0	0	1	0	0	0	0	0	0	1	1	0	0	0	0	1	0	0	0	0	0	0	0	0	0	1
1	1	0	0	0	0	1	1	0	0	0	1	0	0	0	0	1	0	0	1	0	0	0	0	0	0	1	0	0	0	0	1	0	1	1	0	0	0	0	1	0	0	0	0	0	0	1	0	0	0
0	1	1	0	0	0	1	0	0	0	1	1	1	0	0	0	0	0	0	1	0	0	0	0	0	1	0	0	0	0	0	1	0	1	0	0	0	0	0	1	0	0	0	0	0	0	0	0	0	1
0	1	0	0	0	0	1	0	0	0	1	1	0	0	0	0	0	0	0	0	0	0	0	0	1	0	1	0	0	0	0	1	0	0	0	0	0	0	0	1	0	0	0	0	0	0	0	0	0	1
1	0	1	0	0	0	1	0	1	0	1	0	0	0	0	0	1	0	0	1	0	0	0	0	0	0	1	1	0	0	1	1	0	0	0	0	0	0	0	0	1	0	0	0	0	0	0	0	0	0
1	0	1	0	0	0	1	0	0	0	0	1	1	0	0	0	1	0	0	1	0	0	0	0	0	0	1	0	0	0	0	1	0	1	1	0	0	0	0	1	0	0	0	0	0	0	0	0	0	0
1	1	0	0	0	0	1	0	0	0	0	1	1	0	1	0	0	0	0	0	0	0	1	0	0	1	1	1	0	0	0	0	1	1	0	1	0	0	0	0	0	0	1	0	1	0	0	1	0	1
0	1	1	0	0	0	1	1	1	0	1	1	1	0	0	0	0	0	0	1	0	0	0	0	0	1	1	0	0	0	1	1	1	0	1	0	0	0	0	1	1	0	0	0	0	1	0	0	0	1
1	1	0	0	0	0	1	1	0	0	1	1	0	1	0	0	0	0	0	1	0	0	0	0	0	1	1	1	0	0	1	1	1	1	1	1	0	0	0	1	1	0	0	0	0	1	1	0	0	1
1	1	0	0	0	0	1	1	0	0	1	1	1	0	0	0	0	0	0	1	0	0	0	0	0	1	1	0	0	0	1	0	0	1	1	1	0	0	1	1	1	0	0	0	0	1	0	0	1	0
1	1	0	0	0	0	1	1	0	0	1	1	0	0	1	1	1	0	0	1	1	0	0	0	0	1	1	0	0	0	1	1	1	0	0	0	0	0	0	1	1	0	0	0	0	1	0	1	0	1
0	0	0	1	0	0	1	1	0	0	1	1	0	0	1	0	1	0	0	1	0	0	0	0	0	1	1	0	0	0	1	1	0	1	1	0	0	0	0	1	1	1	0	0	1	0	0	1	0	1
1	1	1	0	0	0	1	0	0	0	1	1	1	0	1	1	1	0	0	0	1	0	0	0	0	1	1	1	0	0	1	0	0	0	1	1	0	0	0	1	1	0	0	0	0	0	0	1	0	1
1	1	0	0	0	0	1	1	0	0	0	1	1	0	1	1	1	0	0	1	0	0	0	0	0	1	1	0	0	0	1	1	0	0	0	1	0	0	0	1	1	1	0	0	1	0	0	1	0	1
0	1	0	0	0	0	1	1	0	0	1	1	1	0	0	1	1	0	0	1	0	0	0	0	0	1	1	0	0	0	1	1	0	1	1	0	0	0	0	1	1	0	0	0	1	0	0	1	0	1
1	1	1	0	0	0	1	0	1	1	1	1	0	0	1	0	0	0	0	0	1	0	0	0	0	1	1	0	0	0	1	1	0	1	1	0	0	0	0	1	1	1	0	0	0	0	0	1	0	1
0	1	1	0	0	0	1	1	0	0	1	1	1	0	1	1	0	0	0	0	0	0	1	0	0	1	1	1	0	0	1	1	1	1	1	1	0	0	0	1	1	1	0	0	0	0	0	1	1	1
1	1	0	0	0	0	1	1	0	0	1	1	1	0	1	1	1	0	0	0	1	0	0	0	0	1	1	0	0	0	1	1	1	0	0	0	0	0	0	1	1	1	0	0	1	0	0	0	0	1
1	1	1	0	0	0	1	1	0	1	1	1	0	0	0	0	0	0	0	0	1	0	0	0	0	1	1	0	0	0	1	0	1	0	1	1	0	0	0	1	1	0	0	0	1	0	0	0	1	1
0	0	0	1	0	0	1	1	0	0	1	1	1	0	0	1	1	0	0	0	1	0	0	0	0	1	1	0	0	0	1	1	1	1	1	0	0	0	0	1	1	0	0	0	1	0	0	1	1	1
1	1	0	0	0	0	1	1	0	0	1	1	1	0	1	1	1	0	0	0	1	0	0	0	0	1	1	1	0	0	1	1	1	0	1	0	0	0	0	1	1	0	0	0	0	0	0	1	0	1
1	1	1	0	0	0	1	1	1	0	1	1	1	0	1	1	1	0	0	0	1	0	0	0	0	1	1	1	0	0	1	1	1	1	1	0	0	0	0	1	1	0	0	0	1	1	1	1	1	1
1	1	0	0	0	0	1	1	1	0	1	1	0	0	0	0	0	0	0	1	0	0	1	0	0	1	0	0	0	0	1	1	1	0	0	0	0	0	0	1	0	1	0	0	0	0	1	1	1	1
0	0	0	1	0	0	1	0	0	0	0	1	0	0	1	1	1	0	0	1	0	0	1	0	0	1	1	0	0	0	0	0	0	0	0	0	0	1	0	1	1	0	0	0	1	1	0	0	0	0
1	1	0	0	0	0	1	0	0	0	1	1	0	0	0	1	1	0	0	1	0	0	1	0	0	1	1	0	0	0	1	1	0	0	1	0	0	0	0	1	0	0	0	0	1	0	0	0	0	0
0	1	0	0	0	0	1	0	0	0	1	0	0	0	0	1	0	0	0	1	0	0	0	0	0	1	0	0	0	0	0	1	1	0	0	0	0	0	0	1	0	0	0	0	1	0	0	0	0	1
0	1	0	0	0	0	1	0	0	0	0	1	0	0	0	1	0	0	0	1	0	0	0	0	0	1	0	0	0	0	0	1	0	0	0	1	0	0	0	1	0	0	0	0	0	0	0	0	0	1
1	1	0	0	0	0	1	1	1	0	0	1	0	0	0	0	0	0	0	1	0	0	0	0	0	1	0	0	0	0	1	1	0	0	0	0	0	0	0	1	0	0	0	0	0	0	0	0	0	1
0	0	0	1	0	0	1	1	1	0	0	1	0	0	1	0	0	0	0	1	0	0	0	0	0	0	0	0	1	0	0	0	0	0	0	0	0	1	0	1	1	0	0	0	1	0	0	0	0	1
0	1	0	0	0	0	1	1	0	0	0	0	0	0	0	0	0	0	0	1	0	0	0	0	0	0	1	0	0	0	1	1	0	0	0	0	0	0	0	1	0	0	0	0	1	0	0	0	0	0
1	1	0	0	0	0	1	0	0	0	0	1	1	0	1	1	0	0	0	1	0	0	1	0	0	1	1	0	0	0	1	1	0	0	0	0	0	0	0	1	0	0	0	0	1	0	0	0	1	0
0	0	0	1	0	0	1	0	1	0	0	0	1	0	1	1	1	0	0	0	0	0	1	0	0	0	1	0	0	0	1	1	1	1	1	1	0	0	0	1	1	0	0	0	1	1	0	0	1	1
0	0	0	1	0	0	1	0	0	1	0	1	1	0	0	0	0	0	0	1	0	0	1	0	0	1	1	0	0	0	1	1	0	0	0	0	0	0	0	1	1	0	0	0	1	0	0	0	0	1
0	1	0	0	0	0	1	0	0	0	0	1	1	0	0	1	0	0	0	1	0	0	0	0	0	1	0	1	0	0	1	1	1	0	0	0	0	0	0	1	1	0	0	0	1	0	0	0	1	1
1	0	0	0	0	0	1	0	0	0	1	1	0	0	1	1	0	0	0	1	0	0	0	0	0	1	1	0	0	0	0	1	1	0	1	1	0	0	0	1	1	0	0	0	1	0	0	0	0	1
0	0	0	1	0	0	1	1	0	0	0	0	0	0	0	1	0	0	0	1	0	0	0	0	0	1	1	1	0	0	1	1	1	0	0	0	0	0	0	1	0	0	0	0	1	0	0	0	0	1
1	1	0	0	0	0	1	0	0	0	1	1	1	0	1	1	1	0	0	0	1	0	0	0	0	1	1	0	0	0	1	1	0	1	1	0	0	0	0	1	1	0	0	0	0	0	0	1	0	1
0	1	0	0	0	0	1	1	1	1	1	1	1	0	0	0	0	0	0	0	0	0	1	0	0	1	1	0	0	0	1	1	0	0	1	0	0	0	0	1	1	0	0	0	1	0	0	1	0	1
1	1	0	0	0	0	1	1	0	0	1	1	1	0	1	0	0	0	0	0	1	0	0	0	0	1	1	0	0	0	1	1	0	1	1	0	0	0	0	1	0	1	0	0	0	0	0	0	1	1
1	1	0	0	0	0	1	1	1	1	1	1	1	0	0	0	1	0	0	0	1	0	0	0	0	1	1	0	0	0	1	1	1	1	0	0	0	0	0	1	0	1	0	0	0	0	0	0	0	1
0	1	1	0	0	0	1	0	0	0	1	1	1	0	0	1	1	0	0	0	0	0	1	0	0	1	1	0	0	0	1	1	0	1	1	0	0	0	0	1	0	0	0	0	0	1	0	0	0	1
1	1	0	0	0	0	1	1	1	1	1	1	0	0	0	0	0	0	0	0	1	0	0	0	0	1	1	0	0	0	1	1	1	0	0	1	0	0	0	1	0	1	0	0	1	0	0	1	1	1
1	1	0	0	0	0	1	1	0	0	0	1	1	1	0	0	0	0	0	1	0	0	0	0	0	1	1	0	0	0	1	1	0	1	1	0	0	0	0	1	0	1	0	0	1	0	0	1	0	1
0	1	0	0	0	0	1	0	1	0	0	1	0	0	0	0	1	0	0	1	0	0	0	0	0	1	1	1	0	0	1	1	0	1	1	1	0	0	0	1	0	0	0	0	1	0	0	0	1	1
1	1	0	0	0	0	1	1	0	1	1	1	0	0	0	0	0	0	0	0	1	0	0	0	0	1	1	0	0	0	1	1	1	0	1	0	0	0	0	1	1	1	0	0	0	0	0	1	0	1
1	1	0	0	0	0	1	1	1	0	1	1	1	0	1	0	0	0	0	1	0	0	0	0	0	1	1	0	0	0	1	1	1	0	1	0	0	0	0	1	1	0	0	0	1	0	0	1	0	1
0	1	1	0	0	0	1	1	1	0	1	1	0	0	0	0	0	0	0	1	0	0	0	0	0	1	0	1	0	0	1	1	1	1	1	0	0	0	0	1	1	1	0	0	0	0	0	1	0	1
0	1	0	0	0	0	1	1	0	0	1	1	0	0	0	0	0	0	0	1	0	0	0	0	0	1	1	0	0	0	1	1	0	0	1	0	0	0	0	1	1	0	0	0	1	0	0	0	0	1
0	0	0	0	0	1	1	1	0	0	1	1	1	1	1	0	0	0	0	1	0	0	0	0	0	1	1	0	0	0	1	1	0	1	1	0	0	0	0	1	1	0	0	0	1	1	0	0	0	1
0	0	0	1	0	0	1	1	0	0	1	1	1	0	0	0	0	0	0	0	0	0	1	0	0	1	1	0	0	0	1	1	0	0	1	1	0	0	0	1	1	0	0	0	0	0	0	1	0	1
0	0	0	1	0	0	1	1	1	0	1	1	0	0	1	1	0	0	0	0	1	0	0	0	0	1	1	0	0	0	1	1	0	1	1	0	0	0	0	1	1	0	0	0	1	1	0	1	0	1
0	1	0	0	0	0	1	1	1	0	1	1	1	0	0	0	0	0	0	0	1	0	0	0	0	1	1	0	0	0	1	1	0	1	0	0	0	0	0	1	1	0	0	0	0	0	0	1	1	1
0	0	0	1	0	0	1	1	0	0	1	1	1	0	0	0	0	0	0	1	0	0	0	0	0	1	1	0	0	0	1	1	0	1	1	0	0	0	0	1	0	1	0	0	1	1	0	1	0	1
0	0	0	1	0	0	1	1	1	0	1	1	1	0	1	0	0	0	0	0	0	0	1	0	0	0	0	0	1	0	1	1	1	1	1	1	0	0	0	1	1	1	0	0	1	1	0	0	0	1
1	1	0	0	0	0	1	0	0	0	1	1	0	0	1	1	1	0	0	1	0	0	0	0	0	1	1	0	0	0	1	1	0	0	1	0	0	0	0	0	1	0	0	0	1	0	0	0	0	1
1	1	0	0	0	0	1	1	1	0	1	1	1	0	0	0	0	0	0	1	0	0	0	0	0	1	1	0	0	0	1	1	0	1	1	1	0	0	0	1	0	1	0	0	1	0	0	0	1	1
1	1	0	0	0	0	1	1	0	0	1	1	1	0	0	0	0	0	0	1	0	0	0	0	0	1	1	0	0	0	1	1	0	0	1	0	0	0	0	1	1	0	0	0	0	0	1	1	0	1
1	0	0	0	0	0	1	0	0	0	1	1	0	0	0	0	0	0	0	1	0	0	0	0	0	0	1	0	0	0	0	1	0	1	0	0	0	0	0	1	1	0	0	0	0	0	0	0	0	0
1	0	1	0	0	0	1	0	1	0	0	1	1	0	0	0	1	0	0	1	0	0	0	0	0	1	0	0	0	0	0	1	0	1	0	0	0	0	0	1	1	0	0	0	1	0	1	0	0	0
1	1	0	0	0	0	1	0	1	0	0	1	0	0	0	0	0	0	0	0	0	0	0	0	1	1	0	0	0	0	0	1	0	0	0	0	0	0	0	1	1	0	0	0	0	0	0	0	0	1
1	1	0	0	0	0	1	0	0	0	1	1	1	0	0	0	0	0	0	1	0	0	0	0	0	0	0	1	0	0	0	0	0	1	0	0	0	0	0	1	0	0	0	0	0	0	0	0	0	1
1	1	0	0	0	0	1	0	0	0	1	1	0	0	1	0	0	0	0	1	0	0	0	0	0	1	1	0	0	0	0	1	0	0	0	0	0	0	0	1	0	0	0	0	0	0	0	0	0	0
1	1	1	0	0	0	1	1	1	0	1	1	0	0	0	0	0	0	0	1	0	0	0	0	0	1	0	0	0	0	0	1	0	1	0	0	0	0	0	1	0	0	0	0	0	0	1	0	0	0
0	1	0	0	0	0	1	0	1	0	0	0	0	0	0	0	0	0	0	0	0	0	0	0	1	0	1	0	0	0	0	1	0	0	0	0	0	0	0	1	0	0	0	0	0	0	0	0	0	0
0	1	1	0	0	0	1	0	0	0	1	1	0	0	0	1	0	0	0	1	0	0	0	0	0	1	0	0	0	0	0	1	0	0	1	0	0	0	0	1	0	0	0	0	0	0	1	0	0	0
1	0	1	0	0	0	1	0	1	0	1	1	0	0	0	0	1	0	0	1	0	0	0	0	0	0	1	0	0	0	0	1	0	1	0	0	0	0	0	1	0	0	0	0	0	0	0	0	0	1
1	0	1	0	0	0	1	0	1	0	1	1	0	0	0	0	0	0	0	1	0	0	0	0	0	1	0	0	0	0	0	1	0	0	0	0	0	0	0	1	0	0	0	0	0	0	0	0	0	0
1	1	0	0	0	0	1	0	1	0	0	1	0	0	1	0	1	0	0	1	0	0	0	0	0	1	0	0	0	0	0	1	0	1	0	0	0	0	0	1	1	0	0	0	0	0	0	0	0	1
1	0	0	0	0	0	1	0	1	0	1	1	0	0	0	0	0	0	0	1	0	0	0	0	0	1	0	0	0	0	1	0	1	0	1	0	0	0	0	1	0	0	0	0	1	0	0	0	0	1
1	0	1	0	0	0	1	0	1	0	1	1	0	0	0	0	0	0	0	1	0	0	0	0	0	0	1	0	0	0	1	1	0	0	0	0	0	0	0	1	0	0	0	0	0	0	1	0	0	0
0	1	1	0	0	0	1	0	0	0	1	1	0	0	0	0	0	0	0	0	0	0	0	0	1	0	0	1	0	0	0	1	0	0	0	0	0	0	0	1	0	0	0	0	0	0	0	0	0	1
1	1	0	0	0	0	1	0	0	0	1	1	1	0	0	0	0	0	0	1	0	0	0	0	0	1	1	0	0	0	0	1	0	0	0	0	0	0	0	0	1	0	0	0	0	0	0	0	0	1
1	0	1	0	0	0	1	0	1	0	0	1	0	0	0	0	0	0	0	1	0	0	0	0	0	1	0	0	0	0	0	1	0	1	0	0	0	0	0	1	0	0	0	0	0	0	0	0	0	1
1	0	1	0	0	0	1	1	1	0	1	0	0	0	1	0	0	0	0	1	0	0	0	0	0	0	1	0	0	0	0	1	0	1	0	0	0	0	0	1	1	0	0	0	0	0	0	0	0	1
1	0	1	0	0	0	1	0	0	0	1	0	1	0	1	0	0	0	0	1	0	0	0	0	0	1	0	0	0	0	0	1	0	1	0	0	0	0	0	1	0	0	0	0	0	0	0	0	0	0
1	1	1	0	0	0	1	1	0	0	1	1	0	0	0	0	0	0	0	1	0	0	1	0	0	1	1	0	0	0	1	1	1	0	1	0	0	0	0	1	0	1	0	0	1	0	0	0	0	1
0	1	0	0	0	0	1	0	0	0	1	1	0	0	0	1	0	0	0	1	0	0	0	0	0	1	0	0	0	0	0	1	0	0	1	0	0	0	0	1	0	0	0	0	0	0	0	0	0	1
0	0	0	1	0	0	1	1	1	1	1	1	0	0	1	1	1	0	0	1	0	0	0	0	0	0	0	0	1	0	1	1	1	1	1	1	0	0	0	0	0	0	1	0	0	0	1	0	0	1
0	1	0	0	0	0	1	0	0	1	0	0	0	0	0	0	0	0	0	1	0	0	0	0	0	1	0	0	0	0	0	1	0	0	0	0	0	0	0	1	0	0	0	0	0	0	0	0	0	1
1	1	0	0	0	0	1	1	0	0	1	1	1	0	0	1	1	0	0	1	0	0	0	0	0	1	1	0	0	0	1	1	0	1	0	1	1	0	0	1	1	0	0	0	0	0	0	1	1	1
1	1	0	0	0	0	1	1	0	0	0	1	1	0	1	1	0	0	0	1	0	0	0	0	0	1	1	0	0	0	1	1	1	0	1	0	0	0	0	1	1	0	0	0	1	0	0	1	0	1
1	1	0	0	0	0	1	1	0	0	1	1	1	0	0	0	0	0	0	1	0	0	0	0	0	1	1	0	0	0	1	1	1	0	1	0	1	0	0	1	1	0	0	0	0	1	0	1	0	1
0	1	0	0	0	0	1	1	0	0	1	1	0	0	0	0	0	0	0	1	0	0	0	0	0	1	1	0	0	0	1	1	0	1	1	0	0	0	0	1	1	0	0	0	0	0	0	1	0	1
0	1	1	0	0	0	1	1	0	0	1	1	1	0	1	1	0	0	0	1	0	0	0	0	0	1	1	0	0	0	1	1	0	0	1	1	0	0	0	1	1	0	0	0	0	0	1	1	1	1
1	1	0	0	0	0	1	1	1	0	0	1	0	0	1	0	0	0	0	1	0	0	0	0	0	1	1	1	0	0	1	1	1	0	0	0	0	0	0	1	0	1	0	0	1	0	0	0	0	1
1	1	0	0	0	0	1	1	1	0	0	1	0	0	0	0	0	0	0	1	0	0	0	0	0	1	1	0	0	0	1	1	0	1	1	0	0	0	0	1	1	0	0	1	0	1	0	1	0	1
0	1	0	0	0	0	1	1	1	0	1	0	0	0	0	0	0	0	0	1	0	0	0	0	0	1	1	1	0	0	1	1	0	1	0	0	0	0	0	1	1	0	0	0	0	1	0	1	1	1
1	1	1	0	0	0	1	1	0	0	1	1	0	0	1	0	1	0	0	1	0	1	1	0	0	1	1	0	0	0	1	1	0	1	1	1	1	0	0	1	1	1	0	0	1	0	1	1	1	1
1	0	1	0	0	0	1	1	0	0	1	1	1	0	1	0	0	0	0	1	0	0	0	0	0	1	1	0	0	0	1	0	1	0	1	1	0	0	0	1	1	0	0	0	1	0	0	1	0	1
1	1	0	0	0	0	1	1	0	0	1	1	0	0	1	1	1	0	0	1	0	0	0	0	0	1	1	0	0	0	1	1	1	0	1	0	0	0	0	1	1	0	0	0	0	0	0	1	1	1
0	1	1	0	0	0	1	1	0	0	1	1	1	0	1	1	1	0	0	0	1	0	0	0	0	1	1	0	0	0	1	1	0	1	1	0	0	0	0	1	1	1	0	0	1	0	0	1	0	1
1	1	0	0	0	0	1	1	1	0	1	1	0	0	1	0	0	0	0	1	0	0	0	0	0	1	1	0	0	0	1	1	0	1	1	0	0	0	0	1	0	1	0	0	0	0	0	1	0	1
1	1	1	0	0	0	1	1	0	0	1	1	1	0	0	0	1	0	0	1	0	0	0	0	0	0	0	0	1	0	1	1	1	1	1	0	0	0	0	1	1	1	0	0	0	0	0	0	0	1
1	0	1	0	0	0	1	1	1	0	1	0	1	0	1	1	0	0	0	0	1	0	0	0	0	1	1	0	0	0	1	1	0	0	1	0	0	0	0	1	0	1	0	0	0	0	0	0	0	1
0	0	0	1	0	0	1	0	1	0	1	1	1	0	1	1	0	0	0	1	1	0	0	0	0	1	0	1	0	0	1	1	0	1	1	1	0	0	0	1	1	1	0	0	1	0	0	1	0	1
0	0	0	1	0	0	1	0	0	0	1	1	0	0	0	0	0	0	0	1	0	0	0	0	0	1	0	0	0	0	1	1	1	0	1	1	0	0	0	1	1	1	0	0	1	1	1	0	0	0
1	1	1	0	0	0	1	1	1	0	1	1	0	0	0	0	0	0	0	1	0	0	0	0	0	1	0	1	0	0	1	1	1	1	1	1	0	0	0	1	0	1	0	0	0	1	1	0	1	1
0	1	1	0	0	0	1	0	1	0	0	1	1	0	0	0	0	0	0	1	0	0	0	0	0	1	1	0	0	0	1	1	1	1	1	0	0	0	0	1	0	1	0	0	0	1	0	1	1	1
1	1	0	1	0	0	1	1	1	1	1	1	1	0	0	0	0	0	0	1	0	0	0	0	0	1	1	1	0	0	1	1	1	1	1	1	0	0	0	1	1	1	0	0	0	0	0	0	1	1
1	1	1	0	0	0	1	0	0	0	1	1	1	0	0	0	0	0	0	1	0	0	1	0	0	1	1	0	0	0	1	1	1	1	1	0	0	0	0	1	1	1	0	0	0	0	0	0	1	1
1	1	1	0	0	0	1	1	1	0	1	0	0	0	0	0	0	0	0	1	0	0	0	0	0	0	0	1	0	0	1	1	1	1	0	0	0	0	0	1	1	1	0	0	1	1	1	0	1	0
1	1	1	0	0	0	1	1	0	0	1	0	1	0	0	0	0	0	0	1	0	0	1	0	0	1	1	1	0	0	1	1	1	1	1	0	1	0	0	1	1	0	0	0	1	0	0	0	1	1
1	1	1	0	0	0	1	1	1	1	1	1	1	0	0	0	0	0	0	1	0	0	1	0	0	1	1	1	0	0	1	1	1	1	1	0	0	0	0	1	1	1	0	0	1	0	1	0	1	1
1	1	1	0	0	0	1	1	1	0	1	1	0	0	0	0	0	0	0	1	0	0	1	0	0	1	1	1	0	0	1	1	1	1	1	1	0	0	0	1	1	1	0	0	1	0	1	1	1	1
1	1	0	0	0	0	1	1	1	0	1	1	0	0	0	1	0	0	0	1	0	0	1	0	0	1	1	1	0	0	1	1	1	0	1	1	0	0	0	1	1	1	0	0	0	0	0	1	1	1
1	1	1	0	0	0	1	1	1	0	1	1	1	0	0	0	0	0	0	1	1	0	1	0	0	1	1	1	0	0	1	1	1	1	1	0	0	0	0	1	1	0	0	0	1	0	0	1	1	1
1	1	1	0	0	0	1	1	0	0	1	1	0	0	0	0	0	0	0	1	1	0	0	0	0	1	1	0	0	0	1	1	0	1	1	0	0	0	0	1	1	0	0	0	1	0	1	0	1	1
1	1	0	0	0	0	1	1	1	0	1	1	0	0	0	0	0	0	0	1	0	0	1	0	0	1	1	0	0	0	1	1	1	1	1	0	0	0	0	1	1	0	0	0	0	1	0	1	0	1
1	1	1	0	0	0	1	1	1	1	1	1	0	0	0	0	0	0	0	1	1	0	1	0	0	1	0	0	0	0	1	1	1	1	0	0	0	0	0	0	1	0	0	0	0	0	0	0	0	0
1	1	1	0	0	0	1	1	0	0	1	1	0	0	0	1	0	0	0	1	0	0	0	0	0	1	1	0	0	0	1	1	0	0	1	1	0	0	0	1	1	1	0	0	0	1	0	0	1	1
1	1	1	0	0	0	1	0	0	0	1	1	1	0	0	0	0	0	0	1	0	0	1	0	0	1	1	1	0	0	1	1	1	0	0	0	0	0	0	1	1	1	0	0	0	0	0	0	0	1
1	1	1	0	0	0	1	0	0	0	1	1	1	0	0	0	0	0	0	1	0	0	1	0	0	1	1	1	0	0	1	1	1	1	1	1	0	0	0	1	1	1	0	0	1	1	0	0	1	1
0	0	0	1	0	0	1	1	1	0	1	0	0	0	0	0	0	0	0	1	0	0	1	0	0	1	1	0	0	0	1	1	0	1	1	1	0	0	0	1	1	0	0	0	1	0	0	1	0	1
1	1	1	0	0	0	1	0	0	0	0	0	0	0	0	0	0	0	0	1	1	0	1	0	0	1	1	1	0	0	1	1	1	1	1	1	0	0	0	0	0	0	1	0	0	0	0	1	1	0
0	1	0	0	0	0	1	1	0	0	0	0	0	0	0	0	0	0	0	1	0	0	0	0	0	0	1	0	0	0	1	1	1	0	0	0	0	0	0	1	1	0	0	0	0	0	0	1	1	1
1	0	1	0	0	0	1	0	0	0	0	1	1	0	0	0	0	0	0	1	0	0	0	0	0	0	1	0	0	0	0	1	0	1	0	0	0	0	0	1	0	0	0	0	0	0	1	0	0	0
1	1	1	0	0	0	1	0	0	0	1	0	1	0	0	0	0	0	0	1	0	0	0	0	0	1	0	0	0	0	1	1	0	0	0	0	0	0	0	1	0	0	0	0	0	0	0	0	0	0
1	1	0	0	0	0	1	0	1	0	0	1	0	0	1	0	0	0	0	1	0	0	0	0	0	1	0	0	0	0	0	1	0	1	0	0	0	0	0	1	1	0	0	0	0	0	0	0	0	1
1	0	0	0	0	0	1	1	1	0	0	1	0	0	0	0	0	0	0	0	0	0	0	0	1	1	0	0	0	0	0	0	0	1	1	0	0	0	0	1	0	0	0	0	0	0	0	0	0	1
1	0	1	0	0	0	1	0	0	0	0	1	0	0	1	0	1	0	0	1	0	0	0	0	0	1	0	0	0	0	1	1	0	1	0	0	0	0	0	1	0	0	0	0	0	0	0	0	0	0
1	0	1	0	0	0	1	0	0	0	1	1	0	0	0	0	0	0	0	1	0	0	0	0	0	0	1	0	0	0	0	1	0	1	0	0	0	0	0	1	0	0	0	0	0	0	1	0	0	0
0	0	1	0	0	0	1	0	0	0	0	1	0	0	0	0	0	0	0	1	0	0	0	0	0	0	1	0	0	0	0	1	0	1	0	0	0	0	0	0	1	0	0	0	0	0	0	0	0	1
0	1	0	0	0	0	1	0	0	0	1	1	0	0	0	0	0	0	0	1	0	0	0	0	0	1	0	0	0	0	0	1	0	1	1	0	0	0	0	1	0	0	0	0	0	0	1	0	0	0
1	0	0	0	0	0	1	0	1	0	1	1	0	0	0	0	0	0	0	1	0	0	0	0	0	1	1	0	0	0	0	1	0	0	1	0	0	0	0	1	0	0	0	0	0	0	1	0	0	0
1	0	0	0	0	0	1	0	1	0	1	0	0	0	0	0	0	0	0	0	0	0	0	0	1	0	1	0	0	0	0	1	0	0	1	0	0	0	0	1	0	0	0	0	0	0	0	0	0	1
1	0	1	0	0	0	1	0	0	0	1	1	0	0	0	0	0	0	0	1	0	0	0	0	0	0	1	0	0	0	0	1	0	1	1	0	0	0	0	1	0	0	0	0	0	0	1	0	0	0
1	1	1	0	0	0	1	1	1	1	1	1	0	0	0	1	0	0	0	1	0	0	0	0	0	1	1	1	0	0	1	1	1	0	1	1	0	0	0	1	1	1	0	0	1	0	1	0	0	1
1	1	1	0	0	0	1	1	0	0	1	0	1	0	0	1	1	0	0	1	0	0	1	0	0	0	0	0	1	0	1	1	1	1	1	0	0	0	0	1	1	1	0	0	0	1	0	1	1	1
1	1	1	0	0	0	1	0	1	0	1	0	0	0	0	0	0	0	0	1	0	0	1	0	0	1	1	0	0	0	1	1	0	0	1	0	0	0	0	1	1	0	0	0	1	0	0	0	0	1
1	1	1	0	0	0	1	1	0	0	0	1	0	0	0	0	1	0	0	1	0	0	0	0	0	1	1	0	0	0	0	1	1	1	0	1	0	0	0	1	1	1	0	0	0	0	0	0	1	1
0	0	0	1	0	0	1	1	0	0	0	1	1	0	1	0	0	0	0	1	0	0	1	0	0	0	0	0	1	0	1	1	1	0	1	1	0	0	0	0	0	0	1	0	1	1	0	1	1	1
0	1	0	0	0	0	1	0	1	0	0	1	0	0	0	0	0	0	0	1	0	0	0	0	0	0	1	0	0	0	1	1	0	0	0	0	0	0	0	1	0	0	0	0	1	0	0	0	0	0
1	1	0	0	0	0	1	0	1	0	0	0	0	0	0	1	1	0	0	1	0	0	0	0	0	1	1	0	0	0	1	1	0	1	0	0	0	0	0	1	1	0	0	0	0	1	0	0	1	1
0	0	0	1	0	0	1	0	0	0	0	0	0	0	0	0	0	1	0	1	0	0	1	0	0	0	0	0	1	0	1	1	0	1	1	0	0	0	0	1	1	0	0	0	1	1	0	0	1	1
1	0	1	0	0	0	1	0	0	0	1	1	0	0	0	0	1	0	0	1	0	0	0	0	0	0	1	0	0	0	0	1	0	1	0	0	0	0	0	1	0	0	0	0	0	0	1	0	0	0
1	0	0	0	0	0	1	0	0	0	0	1	0	0	1	0	0	0	0	1	0	0	0	0	0	0	1	0	0	0	1	1	0	0	1	0	0	0	0	1	0	0	0	0	0	0	0	0	0	0
1	0	1	0	0	0	1	0	0	0	1	1	0	0	0	0	0	0	0	1	0	0	0	0	0	1	0	0	0	0	1	1	0	1	0	0	0	0	0	1	1	0	0	0	0	0	1	0	0	0
0	1	1	0	0	0	1	0	0	0	1	1	1	0	0	0	0	0	0	1	0	0	0	0	0	0	0	1	0	0	0	1	0	0	0	0	0	0	0	1	1	0	0	0	0	0	1	0	0	0
1	0	1	0	0	0	1	0	0	0	1	0	1	0	0	0	1	0	0	1	0	0	0	0	0	1	1	0	0	0	0	1	0	0	1	0	0	0	0	1	0	0	0	0	0	0	0	0	0	0
0	1	1	0	0	0	1	0	0	0	1	1	0	0	1	0	0	0	0	1	0	0	0	0	0	1	0	0	0	0	0	1	0	0	0	0	0	0	0	1	0	0	0	0	0	0	0	0	0	1
1	0	1	0	0	0	1	0	1	0	0	1	0	0	1	0	0	0	0	1	0	0	0	0	0	1	0	0	0	0	0	1	0	1	1	0	0	0	0	1	0	0	0	0	0	0	1	0	0	0
0	1	0	0	0	0	1	0	0	0	0	1	1	0	0	0	0	0	0	0	0	0	0	0	1	0	1	0	0	0	0	1	0	0	1	0	0	0	0	1	0	0	0	0	0	0	1	0	0	0
0	1	0	0	0	0	1	0	1	0	1	0	0	0	0	0	0	0	0	0	0	0	0	0	1	0	0	1	0	0	0	1	0	1	0	0	0	0	0	1	0	0	0	0	0	0	1	0	0	0
1	0	0	0	0	0	1	0	0	0	1	1	0	0	0	0	0	0	0	1	0	0	0	0	0	0	0	1	0	0	0	1	0	0	1	0	0	0	0	1	0	0	0	0	0	0	0	0	0	1
0	1	0	0	0	0	1	0	0	0	1	1	0	0	0	0	0	0	0	1	0	0	0	0	0	0	1	0	0	0	0	1	0	1	0	0	0	0	0	1	0	0	0	0	0	0	0	0	0	1
1	0	1	0	0	0	1	0	1	0	0	1	0	0	0	0	0	0	0	1	0	0	0	0	0	0	1	0	0	0	0	1	0	1	1	0	0	0	0	1	0	0	0	0	0	0	0	0	0	1
1	1	0	0	0	0	1	0	1	0	0	0	1	0	0	0	0	0	0	1	1	0	0	0	0	0	0	0	1	0	0	0	0	1	1	1	0	0	0	0	0	0	1	0	0	0	0	0	0	1
0	0	0	1	0	0	1	1	0	0	1	1	0	0	0	1	1	0	0	1	0	0	1	0	0	1	1	0	0	0	1	1	0	0	1	1	0	0	0	1	1	0	0	0	1	0	0	0	1	0
1	1	0	0	0	0	1	1	0	0	1	0	0	0	0	1	1	0	0	1	0	0	1	0	0	1	1	1	0	0	1	1	1	1	1	0	0	0	0	1	1	1	0	0	1	0	0	0	0	1
1	1	0	0	0	0	1	1	0	0	1	1	1	0	0	0	0	0	0	1	0	0	0	0	0	1	1	0	0	0	1	1	0	0	0	0	0	0	0	1	0	0	0	0	1	0	0	1	0	1
0	1	0	0	0	0	1	1	0	0	0	0	1	0	1	0	0	0	0	0	1	0	0	0	0	1	1	0	0	0	1	0	1	0	1	1	0	0	0	1	1	0	0	0	0	0	1	0	1	1
0	1	1	0	0	0	1	1	0	0	1	1	1	0	0	0	0	0	0	1	0	0	0	0	0	1	1	0	0	0	0	1	0	1	1	0	0	0	0	0	0	0	1	0	0	1	0	1	1	1
0	1	1	0	0	0	1	1	0	1	0	1	0	0	1	0	0	0	0	1	0	0	0	0	0	1	1	0	0	0	1	1	0	0	1	0	0	0	0	1	1	0	0	0	0	1	0	0	0	1
0	0	0	1	0	0	1	1	1	1	1	1	1	0	0	0	0	0	0	1	0	0	0	0	0	1	1	0	0	0	1	1	1	0	1	1	0	0	0	1	0	1	0	0	1	0	0	0	0	1
1	1	1	0	0	0	1	1	1	0	1	1	1	0	0	0	0	0	0	0	1	0	0	0	0	0	0	0	1	0	1	1	0	0	0	1	1	0	0	1	1	0	0	0	0	0	0	0	1	1
1	1	0	0	0	0	1	0	1	0	1	1	1	0	0	1	1	0	0	1	0	0	0	0	0	1	1	0	0	0	1	1	0	0	1	0	1	0	0	1	1	0	0	0	0	0	0	1	1	1
1	1	0	0	0	0	1	1	1	0	1	1	1	0	0	0	0	0	0	1	0	0	0	0	0	1	1	0	0	0	1	1	1	0	0	0	0	0	0	1	1	0	0	0	0	1	0	1	0	1
1	1	1	0	0	0	1	0	0	0	1	1	1	1	0	0	0	0	0	0	0	0	1	0	0	1	0	1	0	0	1	1	1	1	1	0	0	0	0	1	1	0	0	0	0	0	0	1	1	1
1	1	0	0	0	0	1	1	1	0	1	1	0	0	0	0	0	0	0	1	0	0	0	0	0	1	1	0	0	0	1	0	1	0	1	0	0	0	0	1	1	0	0	0	0	0	0	1	0	1
1	1	0	0	0	0	1	1	1	0	0	1	1	0	1	1	0	0	0	0	1	0	0	0	0	1	1	0	0	0	1	1	1	0	1	0	0	0	0	1	1	0	0	0	0	1	0	1	0	1
0	1	1	0	0	0	1	1	0	0	1	1	0	0	0	0	0	0	0	1	1	0	0	0	0	1	1	0	0	0	1	1	1	1	0	0	0	0	0	1	1	0	0	0	0	1	0	1	0	1
1	1	1	0	0	0	1	1	0	0	0	1	1	0	0	1	1	0	0	1	0	0	0	0	0	0	0	0	1	0	1	1	1	1	1	1	0	0	0	0	0	0	1	0	1	0	0	0	0	1
1	1	0	0	0	0	1	0	0	0	0	1	0	0	0	1	0	0	0	1	0	0	1	0	0	1	1	0	0	0	0	0	0	0	1	1	0	0	0	1	0	1	0	0	0	0	1	0	0	1
0	0	0	1	0	0	1	0	1	0	1	1	0	0	0	0	0	0	0	1	0	0	1	0	0	1	0	0	0	0	1	1	0	0	1	0	0	0	0	1	1	0	0	0	0	0	0	0	0	1
0	0	0	1	0	0	1	0	0	0	0	0	0	0	1	1	1	0	0	1	0	0	1	0	0	1	1	0	0	0	1	1	1	0	0	0	0	0	0	1	1	0	0	0	0	0	0	0	1	1
0	0	0	1	0	0	1	1	0	0	1	1	0	0	0	0	0	0	0	1	0	0	1	0	0	1	1	0	0	0	0	1	0	1	1	1	0	0	0	1	1	0	0	0	0	1	1	1	1	1
1	1	0	0	0	0	1	1	1	1	1	1	1	0	0	0	0	0	0	1	0	0	0	0	0	0	1	0	0	0	1	1	1	1	1	1	0	0	0	0	0	0	1	0	1	0	1	1	0	1
1	1	0	0	0	0	1	1	1	1	1	1	1	0	0	0	0	0	0	1	0	0	0	0	0	1	1	0	0	0	1	1	0	0	0	0	0	0	0	1	1	0	0	0	0	0	1	1	1	0
0	1	1	0	0	0	1	1	1	1	1	1	0	0	0	0	0	0	0	1	0	0	0	0	0	1	1	0	0	0	1	1	0	0	1	0	0	0	0	1	1	0	0	0	0	1	0	1	1	1
1	1	0	0	0	0	1	1	0	0	0	1	1	0	1	1	1	0	0	1	0	0	0	0	0	1	1	0	0	0	1	1	0	0	1	1	0	0	0	1	1	0	0	0	0	0	0	1	1	1
1	1	0	0	0	0	1	1	1	0	1	1	1	0	1	0	1	0	0							0	0	0	1	0	1	1	0	1	1	0	0	0	0	1	1	1	0	0	0	0	0	1	1	1
1	1	1	0	0	0	1	1	0	0	0	1	1	1	1	0	1	0	0	1	0	0	0	0	0	1	1	1	0	0	1	1	1	1	1	1	0	0	0	1	1	0	0	0	0	0	0	1	0	1
1	1	0	0	0	0	1	1	1	0	1	1	1	0	0	0	1	0	0	0	1	0	0	0	0	1	1	0	0	0	1	1	0	0	1	0	0	0	0	1	1	0	0	0	1	0	0	1	0	1
0	0	0	1	0	0	1	0	0	0	1	1	1	0	0	0	0	0	0	0	1	0	0	0	0	1	1	0	0	0	1	1	1	1	0	0	0	0	0	1	1	1	0	0	1	0	0	0	0	1
1	1	0	0	0	0	1	1	1	0	0	1	1	0	0	1	1	0	0	1	0	0	0	0	0	1	1	0	0	0	1	1	1	0	1	0	0	0	0	1	1	1	0	0	1	0	1	0	1	1
0	0	0	1	0	0	1	1	1	0	1	1	0	0	0	0	1	0	0	1	0	0	0	0	0	1	1	0	0	0	1	1	1	1	0	0	0	0	0	1	1	0	0	0	1	0	0	1	0	0
0	1	1	0	0	0	1	1	1	0	0	1	1	0	0	0	0	0	0	1	0	0	0	0	0	1	1	1	0	0	1	1	1	1	0	0	0	0	0	1	1	0	0	0	1	0	0	1	1	1
1	0	1	0	0	0	1	0	1	1	1	0	1	0	0	0	0	0	0	1	0	0	0	0	0	0	0	0	1	0	1	1	0	0	1	0	0	0	0	1	1	1	0	0	1	0	0	1	0	1
1	1	0	0	0	0	1	0	1	0	1	1	0	1	0	0	0	0	0	1	0	0	0	0	0	1	1	1	0	0	1	1	1	1	0	0	0	0	0	1	1	1	0	0	0	0	0	1	0	1
0	1	1	0	0	0	1	1	0	0	1	1	1	0	0	0	1	0	0	1	0	0	0	0	0	1	1	1	0	0	1	1	0	1	1	0	0	0	0	1	1	1	0	0	1	0	0	0	0	1
0	0	0	1	0	0	1	1	0	0	0	1	0	0	1	1	0	0	0	1	0	0	0	0	0	1	1	0	0	0	1	1	1	0	1	0	0	0	0	1	1	0	0	0	0	0	0	1	0	1
1	0	1	0	0	0	1	1	0	0	1	1	1	0	0	0	1	0	0	1	0	0	0	0	0	1	1	0	0	0	1	1	0	1	1	0	0	0	0	1	1	1	0	0	0	0	1	0	1	1
1	1	0	0	0	0	1	1	0	0	1	1	1	0	1	1	0	0	0	1	0	0	0	0	0	1	1	0	0	0	1	1	0	1	1	0	0	0	0	1	1	1	0	0	0	0	0	0	1	1
0	1	1	0	0	0	1	1	0	0	1	1	0	0	1	0	0	0	0	1	0	0	0	0	0	1	1	0	0	0	1	1	0	0	1	0	0	0	0	1	1	0	0	0	0	0	0	1	0	1
1	1	0	0	0	0	1	1	0	0	0	1	1	0	1	1	0	0	0	1	0	0	0	0	0	1	1	0	0	0	1	1	1	0	1	0	0	0	0	1	1	0	0	0	1	0	0	1	0	1
0	0	1	0	0	0	1	1	0	0	1	1	1	0	0	0	1	0	0	1	0	0	1	0	0	1	1	0	0	0	1	1	0	0	1	1	0	0	0	1	1	1	0	0	1	0	0	0	0	1
1	1	0	0	0	0	1	0	0	0	0	1	0	0	1	1	0	0	0	1	0	0	0	0	0	0	0	0	1	0	1	1	1	1	1	0	0	0	0	0	0	0	1	0	1	1	0	0	1	1
1	1	0	0	0	0	1	1	0	0	1	1	0	0	1	1	0	0	0	1	0	0	1	0	0	1	1	1	0	0	1	1	0	1	1	1	0	0	0	1	1	0	0	0	1	0	0	1	0	1
0	0	0	0	0	0	1	0	0	0	1	1	1	0	1	1	0	0	0	1	0	0	1	0	0	1	1	1	0	0	1	1	0	0	1	1	0	0	0	1	1	0	0	0	1	1	0	0	1	0
0	1	0	0	0	0	1	1	0	0	1	1	1	0	0	1	0	0	0	1	0	0	0	0	0	1	0	0	0	0	0	0	0	0	1	1	0	0	0	1	0	0	0	0	1	0	0	0	0	1
1	1	0	0	0	0	1	1	0	0	0	1	0	0	0	0	0	0	0	1	1	0	0	0	0	1	1	0	0	0	1	1	1	1	1	0	0	0	0	1	1	0	0	0	1	0	0	0	1	1
1	1	0	0	0	0	1	1	0	0	1	1	1	0	0	0	0	0	0	1	0	0	0	0	0	1	0	0	0	0	1	0	1	1	1	0	0	0	0	1	0	0	0	0	0	0	0	0	0	1
1	0	1	0	0	0	1	1	0	0	1	1	0	0	1	0	0	0	0	1	1	0	0	0	0	1	1	0	0	0	1	1	1	1	1	1	0	0	0	1	1	0	0	0	0	1	0	0	0	1
0	0	0	1	0	0	1	0	1	0	0	0	0	0	1	0	1	0	0	1	1	0	1	0	0	1	1	0	0	0	1	0	1	1	1	1	0	0	0	1	1	0	0	0	0	0	0	0	1	1
1	1	0	0	0	0	1	1	0	0	1	1	1	0	0	1	1	0	0	1	0	0	0	0	0	1	0	0	0	0	1	0	1	1	0	1	0	0	0	1	1	0	0	0	1	0	0	0	1	1
0	0	0	1	0	0	1	0	0	0	0	1	0	0	0	1	1	0	0	1	0	1	1	0	0	1	1	1	0	0	1	1	1	0	1	1	0	0	0	1	1	0	0	0	0	0	0	0	0	1
1	1	0	0	0	0	1	1	0	0	1	1	1	0	0	1	0	0	0	1	0	0	1	0	0	1	1	1	0	0	1	1	1	1	1	0	0	0	0	1	1	0	0	0	1	1	0	0	0	1
0	0	0	1	0	0	1	1	0	0	1	1	1	0	0	0	0	0	0	1	0	0	1	0	0	1	1	0	0	0	1	1	0	0	1	1	0	0	0	0	0	0	1	0	0	0	0	0	0	1
1	1	0	0	0	0	1	0	0	0	0	1	0	0	1	0	1	0	0	1	0	0	0	0	0	1	0	0	0	0	0	1	0	0	0	0	0	0	0	1	0	0	0	0	0	0	0	0	0	1
1	0	0	0	0	0	1	0	0	0	1	0	1	0	0	0	0	0	0	1	0	0	0	0	0	0	0	1	0	0	0	0	0	1	0	0	0	0	0	1	0	0	0	0	0	0	1	0	0	0
1	0	0	0	0	0	1	0	1	0	1	1	0	0	0	0	0	0	0	1	0	0	0	0	0	0	1	0	0	0	0	1	0	1	0	0	0	0	0	1	0	0	0	0	0	0	1	0	0	0
0	1	1	0	0	0	1	0	1	0	1	0	0	0	0	0	0	0	0	1	0	0	0	0	0	1	1	0	0	0	0	1	0	1	1	0	0	0	0	1	1	0	0	0	0	0	0	0	0	1
1	0	1	0	0	0	1	0	0	0	1	1	0	0	0	0	0	0	0	1	0	0	0	0	0	0	1	0	0	0	0	1	0	1	0	0	0	0	0	1	0	0	0	0	0	0	1	0	0	0
1	1	0	0	0	0	1	0	0	0	0	1	1	0	0	0	0	0	0	1	0	0	0	0	0	0	1	0	0	0	0	1	0	1	0	0	0	0	0	1	1	0	0	0	0	0	0	0	0	0
1	0	1	0	0	0	1	0	0	0	1	1	1	0	0	0	0	0	0	1	0	0	0	0	0	1	1	0	0	0	0	1	0	0	1	0	0	0	0	0	1	0	0	0	0	0	1	0	0	0
1	1	0	0	0	0	1	1	1	0	0	0	0	0	0	1	1	0	0	1	0	0	0	0	0	1	1	0	0	0	1	1	0	1	1	0	0	0	0	1	1	0	0	0	1	0	0	0	0	1
1	1	0	0	0	0	1	1	1	1	1	1	1	0	1	0	1	0	0	1	0	0	0	0	0	0	0	0	1	0	1	1	0	0	1	0	0	0	0	1	1	1	0	0	0	0	0	0	0	1
1	1	0	0	0	0	1	1	1	1	1	1	1	0	0	0	0	0	0	1	0	0	0	0	0	1	1	0	0	0	1	1	0	1	1	0	0	0	0	1	1	0	0	0	0	0	0	0	0	1
1	1	0	0	0	0	1	0	1	0	1	1	1	0	0	0	0	0	0	1	0	0	0	0	0	1	1	0	0	0	1	1	0	1	0	0	0	0	0	1	1	1	0	0	0	0	0	0	1	1
1	1	0	0	0	0	1	0	0	0	0	1	1	0	1	1	1	0	0	1	0	0	0	0	0	1	1	1	0	0	1	1	0	0	1	0	0	0	0	1	1	1	0	0	0	0	0	0	0	1
0	1	1	0	0	0	1	0	0	0	1	1	0	0	1	1	0	0	0	0	1	0	0	0	0	0	1	1	0	0	1	1	0	0	1	0	0	0	0	0	0	0	1	0	0	1	0	0	0	1
1	1	0	0	0	0	1	0	0	0	0	1	1	0	1	1	0	0	0	1	0	0	0	0	0	1	1	0	0	0	1	1	0	0	1	0	0	0	0	1	1	0	0	0	0	1	0	0	0	1
0	1	1	0	0	0	1	1	1	0	1	1	0	0	0	0	0	0	0	1	0	0	0	0	0	1	1	0	0	0	1	1	0	1	1	0	0	0	0	1	1	0	0	0	1	0	0	0	0	1
1	1	0	0	0	0	1	1	0	0	0	1	0	0	0	1	1	0	0	1	0	0	0	0	0	1	1	0	0	0	1	1	0	1	1	0	0	0	0	1	1	0	0	0	1	0	0	0	0	1
0	1	1	0	0	0	1	1	1	1	1	1	0	0	1	1	1	0	0	1	1	0	0	0	0	1	1	0	0	0	1	1	0	0	1	0	0	0	0	1	1	1	0	0	0	0	0	1	0	1
1	1	0	0	0	0	1	1	1	0	0	1	1	0	0	1	0	0	0	0	1	0	0	0	0	1	1	0	0	0	1	1	1	0	0	0	0	0	0	0	0	0	1	0	1	0	0	0	1	1
1	0	0	1	0	0	1	1	0	0	0	0	1	0	1	0	1	0	0	1	0	0	0	0	0	1	1	1	0	0	1	1	1	0	1	0	0	0	0	0	0	0	1	0	1	0	0	0	0	1
0	1	1	0	0	0	1	1	0	0	1	1	0	0	0	0	0	0	0	1	0	0	0	0	0	1	0	0	0	0	0	1	0	0	1	0	0	0	0	1	0	0	0	0	0	0	0	0	0	1
0	1	0	0	0	0	1	1	0	0	1	1	0	0	0	1	1	0	0	1	0	0	0	0	0	1	1	0	0	0	1	1	0	0	1	0	0	0	0	1	0	0	0	0	0	0	0	1	0	1
1	1	0	0	0	0	1	1	0	0	1	1	1	0	0	0	0	0	0	1	0	0	0	0	0	1	1	0	0	0	1	1	0	0	0	0	0	0	0	1	1	0	0	0	1	0	0	1	1	0
1	1	0	0	0	0	1	1	0	0	1	1	1	0	0	0	0	0	0	1	0	0	0	0	0	1	1	0	0	0	1	1	0	0	1	0	0	0	0	1	1	0	0	0	1	0	0	0	0	1
0	0	0	1	0	0	1	1	0	0	1	1	1	0	1	1	0	0	0	1	0	0	0	0	0	0	0	0	1	0	1	1	0	0	1	1	0	0	0	1	1	0	0	0	1	0	0	1	0	1
0	0	0	1	0	0	1	0	1	0	1	1	0	0	1	1	0	0	0	1	0	0	0	0	0	1	1	0	0	0	1	0	1	1	0	1	0	0	0	1	0	1	0	0	1	0	0	1	1	0
0	0	0	1	0	0	1	1	1	1	1	1	1	0	0	0	0	0	0	1	0	0	0	0	0	0	1	1	0	0	0	1	0	1	1	0	1	0	0	1	1	1	0	0	0	0	0	0	0	0
0	0	0	1	0	0	1	0	0	0	1	1	1	0	1	1	0	0	0	1	0	0	0	0	0	0	0	0	1	0	1	0	0	1	1	1	0	0	0	0	0	0	1	0	0	0	1	0	1	1
0	0	0	1	0	0	1	1	0	1	0	0	0	0	1	1	0	1	0	1	0	0	0	0	0	0	0	0	1	0	0	1	0	0	1	0	1	0	0	0	0	0	1	0	0	0	0	0	0	1
0	0	0	1	0	0	1	0	0	0	1	1	0	0	1	1	0	0	0	1	0	0	0	0	0	0	0	0	1	0	1	0	0	1	1	1	0	0	0	0	0	0	1	0	0	0	0	0	0	0
0	0	0	1	0	0	1	0	0	0	0	1	0	0	1	1	1	0	0	0	1	0	0	0	0	0	0	0	1	0	1	0	0	0	1	1	0	0	0	1	1	1	0	0	1	0	1	0	0	1
0	0	0	1	0	0	1	0	0	0	1	1	0	0	0	1	1	0	0	1	0	0	0	0	0	1	1	1	0	0	1	1	0	0	0	0	1	0	0	1	0	1	0	0	1	0	0	0	0	0
1	1	0	0	0	0	1	1	0	1	1	1	1	0	1	0	0	0	0	0	0	0	0	1	0	1	1	1	0	0	1	1	0	1	1	0	0	0	0	1	1	0	0	0	0	0	0	0	0	1
0	1	1	0	0	0	1	0	0	0	0	1	1	0	1	1	1	0	0	1	0	0	0	0	0	0	0	0	1	0	1	1	1	0	1	0	0	0	0	1	0	1	0	0	0	0	0	1	0	1
1	1	0	0	0	0	1	0	0	0	0	1	1	0	0	1	1	0	0	0	1	0	0	0	0	1	1	0	0	0	1	1	0	0	1	0	0	0	0	1	0	1	0	0	0	0	1	1	1	1
1	1	0	0	0	0	1	1	1	0	0	1	0	0	1	1	1	0	0	1	0	0	0	0	0	1	1	0	0	0	1	1	1	0	1	0	0	0	0	1	1	0	0	0	0	0	0	0	0	1
0	1	1	0	0	0	1	0	1	1	0	1	0	1	0	0	0	0	0	1	0	0	0	0	0	0	0	0	1	0	1	1	0	1	1	1	0	0	0	1	1	1	0	0	0	0	0	0	0	1
1	1	0	0	0	0	1	0	0	0	0	0	1	1	0	1	1	0	0	0	1	0	0	0	0	1	1	0	0	0	1	1	0	1	1	0	1	0	0	1	1	1	0	0	1	0	0	0	0	1
1	0	1	0	0	0	1	0	0	0	0	1	0	0	0	0	1	0	0	1	0	0	0	0	0	0	1	0	0	0	0	1	0	1	0	0	0	0	0	1	1	0	0	0	0	0	0	0	0	0
1	0	0	0	0	0	1	0	1	0	1	0	0	0	0	0	0	0	0	1	0	0	0	0	0	1	0	0	0	0	0	1	0	1	0	0	0	0	0	1	0	0	0	0	0	0	1	0	0	0
1	0	0	0	0	0	1	0	0	0	0	0	1	0	0	1	0	0	0	1	0	0	0	0	0	0	1	0	0	0	0	1	0	0	0	0	0	0	0	1	1	0	0	0	0	0	1	0	0	0
1	1	0	0	0	0	1	0	0	0	0	1	1	0	0	0	1	0	0	1	0	0	0	0	0	0	0	1	0	0	0	1	0	1	0	0	0	0	0	1	0	0	0	0	0	0	0	0	0	1
1	0	0	0	0	0	1	0	1	0	0	0	0	0	0	0	1	0	0	1	0	0	0	0	0	1	0	0	0	0	0	1	0	0	0	0	0	0	0	1	0	0	0	0	0	0	0	0	0	0
1	1	0	0	0	0	1	0	1	0	1	0	0	0	0	0	0	0	0	1	0	0	0	0	0	0	0	1	0	0	1	1	0	0	0	0	0	0	0	1	0	0	0	0	0	0	1	0	0	0
1	0	0	0	0	0	1	1	0	0	1	0	0	0	1	0	0	0	0	1	0	0	0	0	0	0	0	1	0	0	0	1	0	1	0	0	0	0	0	1	0	0	0	0	0	0	1	0	0	0
1	0	1	0	0	0	1	0	0	0	1	0	1	0	0	1	0	0	0	1	0	0	0	0	0	0	0	1	0	0	0	1	0	0	0	0	0	0	0	1	0	0	0	0	0	0	0	0	0	0
1	0	0	0	0	0	1	0	1	0	1	0	0	0	0	0	0	0	0	1	0	0	0	0	0	0	1	0	0	0	0	1	0	1	0	0	0	0	0	1	0	0	0	0	0	0	1	0	0	0
1	0	0	0	0	0	1	0	0	0	0	1	1	0	0	0	0	0	0	1	0	0	0	0	0	0	0	1	0	0	0	1	0	0	0	0	0	0	0	1	0	0	0	0	0	0	0	0	0	0
1	0	1	0	0	0	1	0	0	0	0	0	1	0	0	0	1	0	0	1	0	0	0	0	0	0	1	0	0	0	0	1	0	1	0	0	0	0	0	1	0	0	0	0	0	0	0	0	0	0
1	0	1	0	0	0	1	0	0	0	0	1	0	0	0	0	1	0	0	1	0	0	0	0	0	0	0	1	0	0	0	0	0	1	0	0	0	0	0	1	0	0	0	0	0	0	1	0	0	0
1	1	0	0	0	0	1	0	0	0	1	1	0	0	0	0	0	0	0	1	0	0	0	0	0	0	1	0	0	0	0	0	0	1	0	0	0	0	0	1	0	0	0	0	0	0	0	0	0	0
0	0	0	1	0	0	1	0	0	0	1	1	0	0	0	1	1	0	0	1	0	0	1	0	0	1	1	0	0	0	1	0	1	0	0	1	0	0	0	1	1	0	0	0	1	0	1	0	0	1
1	1	0	0	0	0	1	0	0	0	1	1	0	0	0	0	0	0	0	1	0	1	0	0	0	0	0	0	1	0	1	1	0	0	1	1	0	0	0	1	1	0	0	0	0	0	1	0	0	0
0	1	0	0	0	0	1	1	1	0	1	1	0	0	1	1	0	0	0	1	0	0	0	0	0	1	1	0	0	0	0	0	1	0	1	0	0	0	0	1	1	0	0	0	0	0	0	0	0	1
0	1	1	0	0	0	1	0	1	0	1	0	0	0	1	0	1	0	0	1	0	0	0	0	0	1	1	0	0	0	1	1	0	0	1	0	0	0	0	1	1	0	0	0	1	0	0	0	0	1
0	1	1	0	0	0	1	1	0	0	0	0	1	0	0	1	1	0	0	0	1	0	0	0	0	1	1	1	0	0	0	1	0	1	1	0	0	0	0	1	0	1	0	0	0	0	0	0	0	1
1	1	0	0	0	0	1	0	1	0	0	0	1	0	1	1	1	0	0	1	0	0	0	0	0	0	0	0	1	0	1	1	1	0	1	0	0	0	0	1	1	1	0	0	0	0	0	1	0	1
0	1	1	0	0	0	1	0	0	0	1	1	0	0	1	1	1	0	0	1	0	0	0	0	0	1	1	0	0	0	1	0	0	0	1	1	0	0	0	1	1	1	0	0	1	0	0	0	0	1
0	0	0	1	0	0	1	0	0	0	0	1	1	0	0	1	1	0	0	1	0	0	0	0	0	0	0	0	1	0	1	1	0	0	0	0	1	0	0	1	1	1	0	0	0	0	0	0	0	1
0	1	1	0	0	0	1	0	0	0	0	1	1	0	1	1	1	0	0	1	0	0	0	0	0	1	1	0	0	0	1	1	0	1	1	0	0	0	0	1	1	0	0	0	0	0	0	1	0	1
0	0	0	1	0	0	1	1	1	1	0	1	1	0	0	0	0	0	0	1	0	0	0	0	0	1	1	0	0	0	1	1	0	1	0	1	0	0	0	1	1	0	0	0	1	0	0	0	0	1
0	1	1	0	0	0	1	1	0	0	1	1	0	0	1	0	0	0	0	1	0	0	0	0	0	1	1	0	0	0	1	1	0	0	1	0	0	0	0	1	1	1	0	0	1	0	0	0	0	1
1	1	1	0	0	0	1	1	1	0	0	1	1	0	1	1	0	0	0	1	0	0	0	0	0	1	1	1	0	0	1	1	0	1	0	0	0	0	0	0	0	0	1	0	1	0	0	0	0	1
1	1	0	0	0	0	1	0	0	0	1	0	0	0	1	1	1	0	0	0	1	0	0	0	0	0	0	0	1	0	1	1	0	0	1	0	0	0	0	1	1	0	0	0	1	0	0	1	0	1
1	0	1	0	0	0	1	0	0	0	1	1	0	0	0	0	0	0	0	1	0	0	0	0	0	0	1	0	0	0	0	1	0	1	0	0	0	0	0	1	0	0	0	0	0	0	0	0	0	0
1	0	0	0	0	0	1	0	1	0	0	0	0	0	0	0	1	0	0	1	0	0	0	0	0	1	0	0	0	0	0	0	0	1	0	0	0	0	0	1	0	0	0	0	0	0	1	0	0	0
1	1	0	0	0	0	1	0	0	0	1	0	0	0	0	0	0	0	0	1	0	0	0	0	0	0	0	1	0	0	0	1	0	0	0	0	0	0	0	1	0	0	0	0	0	0	0	0	0	1
1	0	0	0	0	0	1	0	1	0	1	0	0	0	0	0	0	0	0	1	0	0	0	0	0	1	1	0	0	0	0	1	0	1	0	0	0	0	0	1	0	0	0	0	0	0	1	0	0	0
0	1	1	0	0	0	1	0	0	0	0	1	0	0	0	0	0	0	0	1	0	0	0	0	0	0	1	0	0	0	0	1	0	0	0	0	0	0	0	1	0	0	0	0	0	0	0	0	0	0
0	1	0	0	0	0	1	0	0	0	1	1	0	0	0	0	0	0	0	1	0	0	0	0	0	0	0	1	0	0	0	1	0	1	0	0	0	0	0	1	0	0	0	0	0	0	0	0	0	0
1	0	0	0	0	0	1	0	0	0	0	0	1	0	0	0	1	0	0	1	0	0	0	0	0	0	0	1	0	0	1	1	0	0	0	0	0	0	0	1	1	0	0	0	0	0	0	0	0	1
1	0	0	0	0	0	1	0	0	0	0	1	0	0	0	1	0	0	0	1	0	0	0	0	0	1	1	0	0	0	0	1	0	1	0	0	0	0	0	1	0	0	0	0	0	0	1	0	0	0
1	0	0	0	0	0	1	0	1	0	1	0	0	0	0	0	0	0	0	1	0	0	0	0	0	0	1	0	0	0	0	0	0	1	0	0	0	0	0	1	0	0	0	0	0	0	0	0	0	0
1	0	0	0	0	0	1	0	1	0	1	0	0	0	0	0	0	0	0	1	0	0	0	0	0	0	1	0	0	0	0	1	0	1	0	0	0	0	0	1	0	0	0	0	0	0	1	0	0	0
1	0	1	0	0	0	1	0	0	0	0	0	1	0	0	0	1	0	0	1	0	0	0	0	0	0	1	0	0	0	0	1	0	1	0	0	0	0	0	1	1	0	0	0	0	0	0	0	0	1
0	0	0	1	0	0	1	1	1	1	0	0	0	0	0	0	0	0	0	1	0	0	0	0	0	1	1	0	0	0	1	1	1	1	1	1	0	0	0	1	1	1	0	0	1	1	0	0	0	1
0	0	0	1	0	0	1	1	1	0	1	1	0	0	0	0	0	0	0	1	1	0	1	0	0	1	1	0	0	0	1	1	1	1	1	1	0	0	0	1	1	1	0	0	1	1	1	0	1	1
[truncated: 40 more columns]

## Sheet: KNOWLEDGE QNs&SCORES
1. COVID-19 is the disease caused by a new coronavirus called SARS-CoV-2. WHO first learned of this new virus on 31 December 2019, following a report of a cluster of cases of ‘viral pneumonia’ in Wuhan, People’s Republic of China.	2. What are the most common symptoms of COVID-19? (Tick all that apply)/Fever	2. What are the most common symptoms of COVID-19? (Tick all that apply)/Dry cough	2. What are the most common symptoms of COVID-19? (Tick all that apply)/Fatigue	2. What are the most common symptoms of COVID-19? (Tick all that apply)/ALL OF THE ABOVE	3. List other COVID-19 symptoms that are less common and may affect some patients	3. List other COVID-19 symptoms that are less common and may affect some patients/Loss of taste or smell	3. List other COVID-19 symptoms that are less common and may affect some patients/Nasal congestion	3. List other COVID-19 symptoms that are less common and may affect some patients/Conjunctivitis (also k0wn as red e1)	3. List other COVID-19 symptoms that are less common and may affect some patients/Sore throat	3. List other COVID-19 symptoms that are less common and may affect some patients/Headache	3. List other COVID-19 symptoms that are less common and may affect some patients/Muscle or joint pain	3. List other COVID-19 symptoms that are less common and may affect some patients/Different types of skin rash	3. List other COVID-19 symptoms that are less common and may affect some patients/Nausea or vomiting	3. List other COVID-19 symptoms that are less common and may affect some patients/Diarrhoea	3. List other COVID-19 symptoms that are less common and may affect some patients/Chills or dizziness	3. List other COVID-19 symptoms that are less common and may affect some patients/ALL OF THE ABOVE	4. Which of the following are complications of COVID-19 which lead to death? /Respiratory failure	4. Which of the following are complications of COVID-19 which lead to death? /Acute respiratory distress syndrome (ARDS)	4. Which of the following are complications of COVID-19 which lead to death? /Sepsis and septic shock	4. Which of the following are complications of COVID-19 which lead to death? /Thromboembolism and/or multiorgan failure, including injury of the heart, liver or kidneys	4. Which of the following are complications of COVID-19 which lead to death? /ALL OF THE ABOVE	5. Who is most at risk of severe illness from COVID-19? /People aged 60 years and over	5. Who is most at risk of severe illness from COVID-19? /Those with underlying medical problems like high blood pressure, heart and lung problems, diabetes, obesity or cancer	5. Who is most at risk of severe illness from COVID-19? /Anyone can get sick with COVID-19 and become seriously ill or die at any age	5. Who is most at risk of severe illness from COVID-19? /ALL OF THE ABOVE	6. How can we protect others and ourselves if we don’t k0w who is infected? /Physical distancing	6. How can we protect others and ourselves if we don’t k0w who is infected? /Wearing a mask, especially when distancing can0t be maintained	6. How can we protect others and ourselves if we don’t k0w who is infected? /Keeping rooms well ventilated	6. How can we protect others and ourselves if we don’t k0w who is infected? /Avoiding crowds and close contact	6. How can we protect others and ourselves if we don’t k0w who is infected? /Regularly cleaning your hands	6. How can we protect others and ourselves if we don’t k0w who is infected? /Coughing into a bent elbow or tissue	6. How can we protect others and ourselves if we don’t k0w who is infected? /Check local advice where you live and work	6. How can we protect others and ourselves if we don’t k0w who is infected? /DO ALL OF THE ABOVE	7. When should one get a test for COVID-19? /When one develops symptoms	7. When should one get a test for COVID-19? /When you have had close contact with someone who is, or may be, infected	7. When should one get a test for COVID-19? /As per your local health guidelines	7. When should one get a test for COVID-19? /ALL OF THE ABOVE	8. What do you do when exposed to someone who has COVID-19? /Call or visit your health care provider or COVID-19 hotline (if available) to find out where and when to get a test.	8. What do you do when exposed to someone who has COVID-19? /Cooperate with contact-tracing procedures to stop the spread of the virus.	8. What do you do when exposed to someone who has COVID-19? /If testing is 0t available, stay home and away from others for 14 days.	8. What do you do when exposed to someone who has COVID-19? /While you are in quarantine, do 0t go to work, to school or to public places. Ask someone to bring you supplies.	8. What do you do when exposed to someone who has COVID-19? /Keep at least a 1-metre distance from others, even from your family members.	8. What do you do when exposed to someone who has COVID-19? /Wear a medical mask to protect others, including if/when you need to seek medical care.	8. What do you do when exposed to someone who has COVID-19? /Clean your hands frequently	8. What do you do when exposed to someone who has COVID-19? /Stay in a separate room from other family members, and if 0t possible, wear a medical mask	8. What do you do when exposed to someone who has COVID-19? /Keep the room well-ventilated	8. What do you do when exposed to someone who has COVID-19? /If you share a room, place beds at least 1 metre apart.	8. What do you do when exposed to someone who has COVID-19? /Monitor yourself for any symptoms for 14 days.	8. What do you do when exposed to someone who has COVID-19? /Stay positive by keeping in touch with loved ones by phone or online, and by exercising at home.
1	0	0	0	1	1	1	1	0	1	1	1	0	0	1	1	0	1	0	1	0	0	0	0	0	1	1	1	1	0	1	1	1	0	1	0	1	0	1	0	0	0	0	0	1	1	1	1	1	0
1	0	1	0	0	1	0	0	0	0	0	1	0	0	0	0	0	1	0	0	0	0	1	0	0	0	1	1	0	0	1	0	0	0	1	1	0	0	1	0	0	0	0	0	0	0	0	0	1	0
1	1	1	1	0	1	0	0	0	1	1	1	0	0	1	0	0	1	0	0	0	0	0	0	0	0	1	1	0	0	1	0	0	0	1	0	0	0	0	0	1	0	0	1	1	0	0	0	0	0
1	0	0	0	1	1	1	0	0	1	0	0	0	0	0	1	0	0	1	0	0	0	0	0	0	1	1	1	1	1	1	0	1	0	1	1	0	0	1	1	0	1	0	0	1	0	1	0	0	0
0	0	0	0	0	0	0	0	0	0	0	0	0	0	0	0	0	0	0	0	0	0	0	0	1	0	1	0	0	0	0	0	0	0	0	1	0	0	0	0	0	0	0	1	1	0	0	0	0	0
1	1	1	1	1	1	0	0	1	1	0	1	0	0	0	1	0	1	0	1	0	0	0	1	0	0	1	1	0	1	1	0	0	0	1	0	0	0	0	0	1	0	0	0	1	0	0	0	0	0
0	0	1	0	0	1	0	0	0	0	0	0	0	0	1	0	0	0	0	0	0	0	1	0	1	0	0	0	0	1	0	0	0	0	0	1	0	0	0	0	0	0	0	1	0	0	0	0	0	0
0	1	1	0	0	1	0	0	0	0	0	0	0	0	0	1	0	0	0	0	0	0	1	0	0	0	1	1	0	0	1	0	0	0	1	0	0	0	1	0	0	0	0	0	0	0	0	0	1	0
1	0	0	0	1	1	1	0	0	1	1	0	0	0	1	1	0	1	0	0	0	0	1	1	1	0	1	1	0	1	0	0	1	0	1	1	1	0	1	0	1	0	1	1	1	0	0	0	0	0
1	1	1	1	0	1	0	0	0	1	1	0	0	0	1	1	0	1	0	0	0	0	0	0	1	0	1	1	0	0	0	0	0	0	1	0	0	0	1	0	0	0	0	0	1	0	0	0	0	0
1	1	1	1	0	1	0	0	0	0	0	0	0	0	1	1	0	1	0	0	0	0	1	1	0	0	1	1	0	0	0	0	1	0	1	1	0	0	0	0	1	0	0	1	0	1	1	0	0	0
1	1	1	1	0	1	1	1	0	1	1	0	0	0	1	1	0	1	0	0	0	0	0	0	1	0	1	1	0	0	0	0	0	0	1	0	0	0	1	0	0	0	0	1	0	0	0	0	0	0
1	1	1	1	0	1	1	0	0	1	1	0	0	0	1	1	0	1	0	0	0	0	1	0	1	0	0	1	0	1	1	0	0	0	1	0	0	0	1	0	0	0	0	1	0	0	0	0	0	0
1	0	0	1	0	1	0	1	0	0	1	0	0	0	1	0	0	0	0	0	0	0	0	0	1	0	1	1	0	0	0	0	0	0	1	0	0	0	1	0	0	0	0	0	0	0	0	0	0	0
1	1	0	1	0	1	1	0	0	0	0	1	0	1	1	1	0	1	0	0	0	0	0	0	1	0	1	1	0	0	0	0	0	0	1	0	0	0	1	0	0	0	0	0	1	0	0	0	0	0
	0	1	0	0	1	0	0	0	1	1	0	0	0	1	0	0	1	0	0	0	0	0	1	0	0	1	1	0	0	0	0	0	0	1	0	0	0	1	0	0	0	0	0	1	0	0	0	0	0
1	1	1	0	0	1	0	0	0	1	1	0	0	0	0	0	0	0	0	0	0	0	1	1	0	0	0	1	0	0	0	0	0	0	1	0	0	0	1	0	0	0	0	1	1	0	0	0	0	0
1	0	1	1	0	1	1	1	0	0	0	0	0	0	0	0	0	0	0	0	0	0	1	1	0	0	0	1	0	0	1	0	0	0	1	0	0	0	1	0	0	0	0	1	0	0	0	0	0	0
1	0	1	1	0	1	0	0	0	0	0	1	0	1	0	0	0	0	0	0	0	0	1	1	0	0	1	1	0	0	0	0	0	0	1	0	0	0	1	0	0	0	0	0	1	0	0	0	0	0
1	0	1	0	0	1	0	1	0	0	1	0	0	0	0	0	0	0	0	0	0	0	0	1	1	0	1	1	0	0	0	0	0	0	1	0	0	0	1	0	0	0	0	0	0	0	0	0	0	0
1	1	0	1	0	1	1	1	0	0	0	0	0	0	0	1	0	1	0	0	0	0	1	1	0	0	1	1	0	0	1	0	0	0	1	0	0	0	1	0	0	0	0	0	0	0	0	0	0	0
1	1	1	1	0	1	0	1	0	1	1	0	0	0	0	1	0	1	0	0	0	0	1	0	0	0	1	1	0	0	0	0	0	0	0	1	1	0	1	0	0	0	0	0	0	0	0	0	0	0
1	1	1	1	0	1	1	0	0	1	1	0	0	0	0	1	0	0	0	0	0	0	0	0	0	1	1	1	0	0	1	0	0	0	1	1	0	0	1	0	0	0	0	0	1	0	0	0	0	0
1	1	1	1	0	1	0	0	0	1	0	0	0	0	0	1	0	1	0	0	0	0	1	1	0	0	1	1	0	0	0	0	0	0	1	1	0	0	1	0	0	0	0	0	0	0	0	0	0	0
1	0	1	1	0	1	0	0	0	1	1	0	0	0	0	0	0	0	0	0	0	0	0	0	1	0	1	0	0	1	1	0	0	0	1	1	0	0	1	0	0	0	0	0	1	0	0	0	0	0
1	1	0	1	0	1	1	1	0	0	1	0	0	0	0	1	0	1	0	0	0	0	1	1	0	0	0	1	0	0	0	0	0	0	1	0	0	0	1	0	0	0	0	0	1	0	0	0	0	0
1	1	1	1	0	1	1	1	0	0	1	0	0	0	0	1	0	1	0	0	0	0	0	1	1	0	0	1	0	0	1	0	0	0	1	1	0	0	1	0	0	0	0	0	0	0	0	0	0	0
1	1	1	1	0	1	1	0	0	0	1	0	0	0	0	1	0	0	0	0	0	0	1	0	1	0	1	1	0	0	0	0	0	0	1	0	0	0	0	0	0	0	0	0	0	0	0	0	1	0
1	1	0	1	0	1	0	1	0	0	0	0	0	0	0	0	0	1	0	0	0	0	1	0	1	0	1	1	0	1	1	0	0	0	1	0	0	0	1	0	0	0	0	0	0	0	0	0	0	0
1	1	1	0	0	1	0	0	0	0	1	0	0	0	0	0	0	1	0	0	0	0	1	0	0	0	1	0	0	0	0	0	0	0	1	1	0	0	1	0	0	0	0	0	1	0	0	0	0	0
1	1	1	0	0	1	0	0	0	0	1	0	0	1	0	1	0	1	0	0	0	0	0	1	1	0	1	1	0	0	0	0	0	0	1	1	0	0	1	0	0	0	0	0	0	0	0	0	1	0
1	1	1	0	0	1	0	0	0	0	0	0	0	1	1	1	0	1	0	0	0	0	0	1	1	0	1	0	0	1	0	0	0	0	1	0	0	0	1	0	0	0	0	0	0	0	0	0	1	0
1	1	0	1	0	1	1	0	0	0	0	0	0	1	0	1	0	1	0	0	0	0	1	0	1	0	1	0	0	1	0	0	0	0	1	1	0	0	1	0	0	0	0	0	1	0	0	0	0	0
0	1	0	0	0	1	0	1	0	0	1	0	0	0	1	0	0	0	0	0	0	0	0	1	0	0	0	1	0	0	1	0	0	0	0	1	0	0	1	0	0	0	0	0	1	0	0	0	0	0
1	0	1	1	0	1	0	0	0	1	0	0	0	0	1	1	0	1	0	0	0	0	1	1	0	0	0	0	0	1	0	0	0	0	1	0	0	0	1	0	0	0	0	1	0	0	0	0	0	0
1	1	1	1	0	1	0	0	0	1	1	0	0	0	0	0	0	1	0	0	0	0	1	0	1	0	0	0	0	1	1	0	0	0	1	0	0	0	1	0	0	0	0	0	0	0	0	0	0	0
1	1	1	0	0	1	0	1	0	1	0	0	0	0	1	0	0	1	0	0	0	0	0	1	1	0	1	1	0	1	0	0	0	0	0	1	0	0	1	0	0	0	0	0	0	0	0	0	0	0
1	0	1	1	0	1	0	0	0	1	1	0	0	0	0	0	0	1	0	0	0	0	1	1	0	0	0	0	0	1	0	0	0	0	1	0	0	0	1	0	0	0	0	0	0	0	0	0	0	0
1	1	1	0	0	1	0	0	0	0	1	0	0	0	1	1	0	0	0	0	0	0	0	1	1	0	1	0	0	0	1	0	0	0	1	0	0	0	1	0	0	0	0	0	0	0	0	0	0	0
1	1	0	1	0	1	1	0	0	0	1	0	0	0	1	0	0	1	0	0	0	0	0	1	1	0	0	1	0	1	0	0	0	0	1	0	0	0	1	0	0	0	0	0	0	0	0	0	1	0
1	1	0	1	0	1	0	0	0	1	1	0	0	0	1	0	0	1	0	0	0	0	1	1	0	0	0	1	0	0	0	0	0	0	1	0	0	0	1	0	0	0	0	0	1	0	0	0	0	0
1	0	1	1	0	1	0	0	0	1	1	0	0	1	0	0	0	1	0	0	0	0	1	1	0	0	1	0	0	1	0	0	0	0	1	0	0	0	1	0	0	0	0	0	0	0	0	0	0	0
1	1	1	0	0	1	0	0	0	1	0	0	0	0	0	1	0	0	0	0	0	0	1	1	0	0	0	1	0	1	0	0	0	0	1	0	0	0	1	0	0	0	0	0	0	0	0	0	0	0
0	1	0	1	0	1	0	0	0	1	1	0	0	0	1	0	0	1	0	0	0	0	1	1	0	0	0	1	0	1	0	0	0	0	1	0	0	0	1	0	0	0	0	0	0	0	0	0	0	0
1	1	1	1	0	1	0	0	0	1	1	1	0	0	0	0	0	1	0	0	0	0	1	1	0	0	1	1	0	0	0	0	0	0	1	1	0	0	1	0	0	0	0	0	0	0	0	0	0	0
1	0	1	1	0	1	0	0	0	1	1	0	0	0	0	0	0	1	0	0	0	0	1	1	0	0	0	1	0	0	0	0	0	0	1	0	0	0	1	0	0	0	0	0	0	0	0	0	0	0
1	1	1	0	0	1	0	0	0	1	1	0	0	0	0	0	0	1	0	0	0	0	0	1	1	0	1	1	0	0	0	0	0	0	1	0	0	0	0	0	0	0	0	0	0	0	0	0	1	0
1	1	0	0	0	1	1	0	0	0	0	0	0	0	1	1	0	1	0	0	0	0	0	1	1	0	0	1	0	1	0	0	0	0	0	1	0	0	1	0	0	0	0	0	0	0	0	0	1	0
1	1	1	1	0	1	1	0	0	0	0	1	0	0	0	1	0	1	0	0	0	0	1	1	0	0	0	1	0	0	0	0	0	0	0	1	0	0	1	0	0	0	0	0	0	0	0	0	0	0
1	1	1	0	0	1	1	0	0	1	1	0	0	0	0	0	0	1	0	0	0	0	0	1	1	0	0	0	0	0	1	0	0	0	0	1	0	0	1	0	0	0	0	0	0	0	0	0	0	0
1	1	1	0	0	1	0	0	0	1	1	0	0	0	1	0	0	0	0	0	0	0	1	1	0	0	0	1	0	0	1	1	0	0	0	1	0	0	1	0	0	0	0	0	0	0	0	0	0	0
1	1	1	0	0	1	0	0	0	1	1	0	0	0	0	1	0	1	0	0	0	0	1	1	0	0	1	1	0	0	0	0	0	0	1	0	0	0	1	0	0	0	0	0	1	0	0	0	0	0
1	1	1	0	0	1	1	0	0	1	1	0	0	0	0	0	0	1	0	0	0	0	1	0	1	0	0	1	0	0	1	0	0	0	1	1	0	0	1	0	0	0	0	0	1	0	0	0	0	0
0	0	1	1	0	1	0	0	0	0	0	1	0	0	0	1	0	1	0	0	0	0	0	1	1	0	0	1	0	0	1	0	0	0	0	1	0	0	0	0	0	0	0	0	0	0	0	0	1	0
1	1	1	0	0	1	1	0	0	1	0	0	0	1	0	0	0	1	0	0	0	0	0	1	1	0	0	0	0	1	0	0	0	0	1	1	0	0	0	0	0	0	0	1	1	0	0	0	0	0
1	1	1	0	0	1	0	0	0	1	1	0	0	1	0	0	0	1	0	0	0	0	0	1	1	0	0	1	0	1	0	0	0	0	1	1	0	0	0	0	0	0	0	0	0	0	0	0	1	0
1	1	1	0	0	1	0	0	0	1	1	0	0	0	1	1	0	1	0	0	0	0	1	1	1	0	0	1	0	1	0	0	0	0	1	1	0	0	0	0	0	0	0	0	0	0	0	0	1	0
1	1	1	0	0	1	0	0	0	0	0	1	0	1	1	0	0	1	0	0	0	0	1	0	1	0	0	1	0	0	1	0	0	0	1	0	0	0	0	0	0	0	0	0	1	0	0	0	1	0
1	1	1	0	0	1	0	0	0	1	1	0	0	1	0	0	0	0	0	0	0	0	0	1	1	0	0	1	0	1	0	0	0	0	0	1	0	0	0	0	0	0	0	0	0	0	0	0	1	0
1	1	1	0	0	1	1	0	0	0	1	0	0	1	0	0	0	1	0	0	0	0	1	1	0	0	0	1	0	1	0	0	0	0	1	1	0	0	0	0	0	0	0	1	1	0	0	0	0	0
1	1	1	0	0	1	0	0	0	0	1	0	0	0	1	1	0	1	0	0	0	0	0	1	1	0	1	1	0	1	0	0	0	0	1	1	0	0	1	0	0	0	0	0	0	0	0	0	1	0
1	1	1	1	0	1	1	0	0	1	1	0	0	1	0	1	0	1	0	0	0	0	1	1	1	0	1	1	0	1	0	0	0	0	1	1	0	0	1	0	0	0	0	0	1	0	0	0	1	0
1	1	1	1	0	1	1	0	0	1	1	1	0	0	0	0	0	1	0	0	0	0	1	1	0	0	1	1	0	0	0	0	0	0	1	1	0	0	1	0	0	0	0	1	1	0	0	0	0	0
1	1	1	0	0	1	0	0	0	1	1	0	0	0	1	0	0	1	0	0	0	0	0	1	1	0	0	1	0	1	0	0	0	0	1	1	0	0	0	0	0	0	0	1	1	0	0	0	0	0
1	1	1	0	0	1	0	0	0	1	1	0	0	1	1	0	0	1	0	0	0	0	1	0	1	0	1	1	0	0	0	0	0	0	1	1	0	0	1	0	0	0	0	0	0	0	0	0	1	0
1	1	1	0	0	1	0	0	0	1	0	0	0	1	1	0	0	1	0	0	0	0	1	0	1	0	0	1	0	1	0	0	0	0	0	1	0	0	0	0	1	0	0	0	0	0	0	0	1	0
1	1	1	0	0	1	0	0	0	1	1	0	0	0	0	0	0	1	0	0	0	0	1	1	1	0	0	1	0	0	0	0	0	0	0	1	0	0	1	0	0	0	0	0	0	0	0	0	1	0
1	1	1	0	0	1	0	0	0	0	1	1	0	0	1	0	0	1	0	0	0	0	0	1	1	0	1	1	0	0	0	0	0	0	1	1	0	0	0	0	0	0	0	0	0	0	0	0	1	0
1	0	1	0	0	1	0	0	0	0	1	1	0	0	0	0	0	1	0	0	0	0	0	1	1	0	0	1	0	0	0	0	0	0	0	1	0	0	0	0	1	0	0	0	0	0	0	0	0	0
0	0	1	1	0	1	0	0	0	1	1	0	0	0	0	1	0	1	0	0	0	0	1	1	0	0	1	1	0	0	0	0	0	0	1	1	0	0	0	0	0	0	0	0	1	0	0	0	1	0
1	1	1	1	0	1	0	0	0	1	1	0	0	0	1	0	0	1	0	0	0	0	1	1	0	0	0	1	0	0	0	0	0	0	0	1	0	0	1	0	0	0	0	0	0	0	0	0	1	0
1	1	1	0	0	1	1	0	0	1	1	0	0	0	0	0	0	1	0	0	0	0	0	1	1	0	1	1	0	0	0	0	0	0	1	0	0	0	0	0	1	0	0	0	0	0	0	0	0	0
1	1	0	1	0	1	1	0	0	1	1	0	0	0	0	0	0	1	0	0	0	0	1	1	0	0	0	1	0	0	0	0	0	0	0	1	0	0	0	0	0	0	0	0	1	0	0	0	1	0
1	1	1	0	0	1	0	0	0	1	1	0	0	0	1	0	0	1	0	0	0	0	1	1	0	0	1	1	0	0	0	0	0	0	0	1	0	0	0	0	0	0	0	0	1	0	0	0	1	0
0	1	1	0	0	1	1	0	0	1	1	0	0	0	0	0	0	1	0	0	0	0	1	1	0	0	1	1	0	0	0	0	0	0	1	1	0	0	0	0	0	0	0	0	0	0	0	0	1	0
1	1	1	0	0	1	1	0	0	0	1	0	0	1	1	0	0	1	0	0	0	0	0	1	1	0	1	1	0	0	0	0	0	0	1	1	0	0	0	0	0	0	0	1	0	0	0	0	1	0
1	1	1	0	0	1	1	0	0	0	1	0	0	1	0	0	0	1	0	0	0	0	0	1	1	0	1	1	0	0	0	0	0	0	1	1	0	0	0	0	0	0	0	0	1	0	0	0	1	0
1	1	1	0	0	1	0	0	0	1	1	0	0	1	0	0	0	0	0	0	0	0	0	1	1	0	1	1	0	0	0	0	0	0	1	1	0	0	0	0	0	0	0	1	0	0	0	0	1	0
1	1	1	0	0	1	0	1	0	1	0	1	0	1	0	0	0	1	0	0	0	0	1	1	0	0	0	1	0	0	0	0	0	0	0	1	0	0	0	0	0	0	0	1	1	0	0	0	0	0
1	1	1	1	0	1	0	0	0	1	1	0	0	0	0	1	0	1	0	0	0	0	1	1	1	0	1	1	0	0	0	0	0	0	0	1	1	0	1	0	0	0	0	1	0	0	0	0	0	0
1	1	1	1	0	1	0	0	0	1	1	0	0	1	0	0	0	1	0	0	0	0	0	1	1	0	1	1	0	0	0	0	0	0	0	1	1	0	1	0	0	0	0	0	0	0	0	0	0	0
1	1	1	1	0	1	0	0	0	1	1	0	0	0	1	0	0	1	0	0	0	0	1	1	0	0	1	1	0	0	0	0	0	0	1	0	0	0	1	0	0	0	0	0	0	0	0	0	1	0
1	1	1	0	0	1	1	0	0	0	0	0	0	1	0	1	0	1	0	0	0	0	0	0	1	0	1	1	0	0	0	0	0	0	1	0	0	0	1	0	0	0	0	0	0	0	0	0	0	0
1	1	1	0	0	1	1	0	0	0	1	1	0	0	0	0	0	1	0	0	0	0	1	1	0	0	1	1	0	0	0	0	0	0	1	0	0	0	1	0	0	0	0	0	0	0	0	0	0	0
1	1	0	0	0	1	1	1	0	0	1	0	0	1	0	0	0	1	0	0	0	0	0	0	1	0	1	1	0	0	0	0	0	0	1	0	0	0	0	0	0	0	0	0	0	0	0	0	1	0
1	1	0	1	0	1	0	0	0	1	1	0	0	1	0	0	0	1	0	0	0	0	1	1	0	0	1	1	0	0	0	0	0	0	1	0	0	0	1	0	0	0	0	0	1	0	0	0	0	0
1	1	1	1	0	1	0	0	0	1	1	1	0	0	0	0	0	1	0	0	0	0	1	1	0	0	1	1	0	0	0	0	0	0	1	0	0	0	1	0	0	0	0	0	1	0	0	0	0	0
1	1	1	1	0	1	0	0	0	1	1	0	0	0	1	0	0	1	0	0	0	0	1	1	0	0	1	1	0	0	0	0	0	0	1	1	0	0	0	0	0	0	0	0	0	0	0	0	1	0
1	1	1	0	0	1	0	0	0	1	1	0	0	0	1	1	0	1	0	0	0	0	1	1	0	0	1	1	0	0	0	0	0	0	1	1	0	0	0	0	0	0	0	0	0	0	0	0	1	0
1	1	0	1	0	1	0	0	0	1	0	0	0	0	1	1	0	1	0	0	0	0	0	1	1	0	1	1	0	0	0	0	0	0	1	1	0	0	0	0	1	0	0	0	0	0	0	0	0	0
1	1	1	1	0	1	1	0	0	0	1	1	0	0	0	0	0	1	0	0	0	0	1	1	0	0	1	1	0	0	0	0	0	0	1	0	0	0	0	0	0	0	0	0	0	0	0	0	1	0
1	1	1	0	0	1	0	0	0	1	1	1	0	0	0	0	0	0	0	0	0	0	1	0	1	0	1	1	0	0	0	0	0	0	1	1	0	0	1	0	1	0	0	0	0	0	0	0	0	0
1	1	1	0	0	1	0	0	0	1	1	1	0	0	0	0	0	1	0	0	0	0	1	1	0	0	1	1	0	0	0	0	0	0	1	1	0	0	1	0	1	0	0	0	0	0	0	0	0	0
1	1	1	0	0	1	0	0	0	1	1	0	0	1	0	0	0	1	0	0	0	0	1	1	0	0	1	1	0	0	0	0	0	0	0	1	0	0	0	0	0	0	0	0	0	0	0	0	1	0
1	1	0	1	0	1	0	0	0	0	0	0	0	1	1	1	0	1	0	0	0	0	0	1	1	0	0	1	0	1	0	0	0	0	1	1	0	0	0	0	1	0	0	0	0	0	0	0	0	0
0	1	1	0	0	1	0	0	0	1	1	0	0	0	1	0	0	1	0	0	0	0	0	1	0	0	0	1	0	1	1	0	0	0	1	0	0	0	0	0	1	0	0	0	0	0	0	0	0	0
1	0	1	1	0	1	0	0	0	0	0	0	0	0	1	1	0	1	0	0	0	0	1	1	0	0	0	1	0	1	0	0	0	0	0	1	0	0	0	0	1	0	0	0	0	0	0	0	0	0
1	1	1	0	0	1	0	0	0	1	0	0	0	0	1	0	0	1	0	0	0	0	1	0	1	0	0	1	0	1	0	0	0	0	1	0	0	0	0	0	1	0	0	0	0	0	0	0	0	0
1	1	1	0	0	1	0	0	0	1	1	0	0	0	1	1	0	1	0	0	0	0	0	1	1	0	0	1	0	1	0	0	0	0	0	1	0	0	0	0	0	0	0	0	0	0	0	0	1	0
1	1	1	1	0	1	1	0	0	1	0	0	0	1	0	0	0	1	0	0	0	0	0	1	0	0	0	1	0	1	0	0	0	0	1	1	0	0	0	0	1	0	0	0	0	0	0	0	0	0
1	1	1	0	0	1	1	0	0	1	1	0	0	0	0	0	0	1	0	0	0	0	1	1	0	0	0	1	0	1	0	0	0	0	0	1	0	0	0	0	1	0	0	0	0	0	0	0	0	0
1	1	1	0	0	1	0	0	0	1	0	1	0	0	0	1	0	1	0	0	0	0	0	0	1	0	0	1	0	1	0	0	0	0	1	1	0	0	0	0	1	0	0	0	0	0	0	0	1	0
1	1	1	0	0	1	0	0	0	1	1	0	0	0	0	1	0	1	0	0	0	0	0	1	1	0	0	0	0	1	0	0	0	0	1	1	0	0	0	0	0	0	0	0	0	0	0	0	1	0
1	0	1	0	0	1	0	0	0	1	1	0	0	0	0	1	0	1	0	0	0	0	0	1	1	0	0	0	0	1	0	0	0	0	1	1	0	0	0	0	1	0	0	0	0	0	0	0	0	0
1	1	1	0	0	1	0	0	0	1	1	0	0	0	0	0	0	1	0	0	0	0	1	1	0	0	0	1	0	1	0	0	0	0	1	1	0	0	0	0	0	0	0	0	1	0	0	0	1	0
1	0	1	1	0	1	0	0	0	1	1	0	0	0	0	1	0	1	0	0	0	0	1	1	0	0	0	0	0	1	1	0	0	0	1	1	0	0	0	0	0	0	0	1	1	0	0	0	0	0
1	1	0	1	0	1	0	0	0	1	1	1	0	0	0	0	0	1	0	0	0	0	1	1	0	0	0	1	0	1	0	0	0	0	1	1	0	0	0	0	0	0	0	0	1	0	0	0	1	0
1	1	1	0	0	1	0	1	0	0	1	1	0	0	0	0	0	1	0	0	0	0	0	0	1	0	0	0	0	1	1	1	0	0	1	1	0	0	0	0	0	0	0	0	0	0	0	0	1	0
1	0	1	0	0	1	0	0	0	1	1	1	0	0	0	0	0	1	0	0	0	0	0	1	1	0	0	0	0	1	1	0	0	0	1	1	0	0	0	0	0	0	0	0	1	0	0	0	1	0
1	1	1	0	0	1	0	0	0	1	1	0	0	0	0	1	0	1	0	0	0	0	1	1	0	0	0	1	0	1	0	0	0	0	1	1	0	0	0	0	0	0	0	0	0	0	0	0	1	0
1	0	1	0	0	1	0	0	0	1	1	0	0	0	1	1	0						1	1	0	0	0	1	0	1	0	0	0	0	1	1	0	0	0	0	1	0	0	0	0	0	0	0	0	0
1	1	1	0	0	1	0	0	0	1	1	0	0	0	0	0	0	1	0	0	0	0	1	1	0	0	0	1	0	0	1	0	0	0	1	1	0	0	0	0	0	0	0	0	0	0	0	0	1	0
1	1	1	0	0	1	0	0	0	1	1	0	0	0	1	1	0	1	0	0	0	0	0	1	1	0	1	1	0	1	0	0	0	0	1	1	0	0	0	0	0	0	0	0	0	0	0	0	1	0
1	1	0	1	0	1	0	0	0	1	1	0	0	0	0	0	0	1	0	0	0	0	0	1	1	0	0	1	0	1	1	0	0	0	0	1	0	0	0	0	0	0	0	1	1	0	0	0	0	0
1	1	1	0	0	1	0	0	0	0	1	0	0	1	0	1	0	1	0	0	0	0	1	1	0	0	0	0	0	1	0	0	0	0	1	0	0	0	0	0	1	0	0	0	0	0	0	0	0	0
1	1	1	0	0	1	0	0	0	1	1	0	0	0	1	0	0	1	0	0	0	0	1	1	0	0	0	1	0	1	0	0	0	0	1	0	0	0	0	0	0	0	0	0	0	0	0	0	1	0
1	1	1	0	0	1	0	0	0	1	1	0	0	0	1	1	0	1	0	0	0	0	0	1	0	0	0	1	0	1	0	0	0	0	1	0	0	0	0	0	0	0	0	0	1	0	0	0	1	0
1	1	1	0	0	1	0	0	0	1	1	0	0	1	0	0	0	1	0	0	0	0	1	1	0	0	0	1	0	1	0	0	0	0	1	0	0	0	0	0	1	0	0	0	0	0	0	0	0	0
1	1	1	0	0	1	0	0	0	1	1	0	0	0	1	0	0	1	0	0	0	0	1	1	0	0	0	1	0	1	0	1	0	0	1	1	0	0	0	0	0	0	0	0	0	0	0	0	1	0
1	1	1	0	0	1	0	0	0	1	1	0	0	1	0	1	0	1	0	0	0	0	1	1	0	0	0	1	0	1	0	1	0	0	1	1	0	0	0	0	0	0	0	0	0	0	0	0	1	0
1	1	1	0	0	1	0	0	0	1	1	0	0	0	0	0	0	1	0	0	0	0	0	1	0	0	0	1	0	1	0	0	0	0	1	0	0	0	0	0	0	0	0	0	1	0	0	0	1	0
1	1	1	0	0	1	0	1	0	1	1	0	0	0	0	0	0	1	0	0	0	0	0	1	1	0	0	1	0	1	0	0	0	0	1	0	1	0	1	0	0	0	0	1	0	0	0	0	0	0
1	1	0	0	0	1	0	0	0	1	0	0	0	0	1	0	0	0	0	0	0	0	0	1	0	0	0	1	0	1	0	0	0	0	1	0	0	0	0	1	0	0	0	0	0	0	0	0	0	0
1	1	1	0	0	1	0	0	0	1	0	0	0	0	1	1	0	1	0	0	0	0	1	0	1	0	0	0	0	1	0	0	0	0	1	1	0	0	0	0	1	0	0	0	0	0	0	0	1	0
1	1	1	0	0	1	0	0	0	1	1	0	0	0	1	0	0	1	0	0	0	0	0	1	1	0	0	1	0	1	0	0	0	0	0	1	0	0	0	0	1	0	0	0	0	0	0	0	0	0
1	1	1	0	0	1	0	0	0	1	1	0	0	0	1	1	0	1	0	0	0	0	0	1	1	0	0	1	0	1	0	0	0	0	0	1	0	0	0	0	0	0	0	0	1	0	0	0	1	0
1	1	1	0	0	1	1	0	0	1	1	0	0	0	0	0	0	1	0	0	0	0	1	1	0	0	0	1	0	1	0	0	0	0	1	0	0	0	0	0	0	0	0	0	0	0	0	0	1	0
1	1	0	1	0	1	0	0	0	0	1	0	0	0	1	1	0	1	0	0	0	0	1	1	0	0	0	1	0	1	0	0	0	0	1	1	0	0	0	0	1	0	0	0	0	0	0	0	0	0
1	1	1	0	0	1	0	0	0	0	1	0	0	1	0	1	0	1	0	0	0	0	1	1	0	0	0	1	0	0	0	0	0	0	1	1	0	0	0	0	0	0	0	0	0	0	0	0	1	0
1	1	1	0	0	1	0	0	0	1	1	0	0	0	0	0	0	1	0	0	0	0	0	1	1	0	0	1	0	1	0	0	0	0	0	1	0	0	0	0	1	0	0	0	0	0	0	0	0	0
1	1	1	0	0	1	0	0	0	1	1	0	0	0	0	1	0	1	0	0	0	0	0	1	1	0	0	1	0	1	0	0	0	0	1	0	0	0	0	0	0	0	0	0	0	0	0	0	1	0
1	1	1	1	0	1	0	0	0	0	1	0	0	0	1	1	0	1	0	0	0	0	0	1	1	0	0	1	0	1	0	0	0	0	1	0	0	0	1	0	0	0	0	0	1	0	0	0	0	0
1	1	0	1	0	1	0	0	0	1	1	1	0	0	0	0	0	0	0	0	0	0	0	1	1	0	0	1	0	1	0	0	0	0	1	0	0	0	0	0	0	0	0	0	0	0	0	0	1	0
1	1	1	0	0	1	0	0	0	1	1	0	0	0	1	0	0	1	0	0	0	0	1	1	0	0	0	0	0	1	1	0	0	0	1	0	0	0	0	0	0	0	0	0	0	0	0	0	1	0
1	1	1	0	0	1	0	0	1	0	1	0	0	0	1	0	0	1	0	0	0	0	1	1	0	0	0	1	0	1	0	0	0	0	0	1	0	0	0	0	0	0	0	0	0	0	0	0	1	0
1	1	1	0	0	1	0	0	0	1	1	0	0	0	0	1	0	1	0	0	0	0	0	1	1	0	0	0	0	1	0	0	0	0	1	1	0	0	0	0	1	0	0	0	0	0	0	0	0	0
1	1	0	1	0	1	0	0	0	1	1	0	0	0	1	0	0	1	0	0	0	0	0	1	0	0	0	1	0	1	0	0	0	0	1	0	0	0	0	0	1	0	0	0	0	0	0	0	0	0
1	1	0	1	0	1	0	0	0	1	1	0	0	0	0	0	0	1	0	0	0	0	0	1	0	0	0	1	0	1	0	0	0	0	1	1	0	0	0	0	0	0	0	1	0	0	0	0	1	0
1	0	1	1	0	1	0	0	0	0	1	0	0	1	1	0	0	1	0	0	0	0	1	1	0	0	0	1	0	1	0	1	0	0	1	1	0	0	0	0	1	0	0	0	0	0	0	0	0	0
1	1	1	0	0	1	0	0	0	0	1	0	0	0	1	1	0	1	0	0	0	0	0	1	0	0	0	1	0	1	0	0	0	0	1	0	0	0	0	0	0	0	0	0	1	0	0	0	1	0
1	1	0	1	0	1	1	0	0	1	1	0	0	0	0	0	0	1	0	0	0	0	1	1	0	0	0	1	0	0	0	0	0	0	1	0	0	0	0	0	1	0	0	0	0	0	0	0	0	0
1	0	1	1	0	1	0	0	0	0	1	0	0	1	1	0	0	1	0	0	0	0	0	1	0	0	0	1	0	1	1	0	0	0	1	0	0	0	0	0	0	0	0	0	0	0	0	0	1	0
1	1	0	1	0	1	0	0	0	1	1	0	0	1	0	0	0	1	0	0	0	0	0	1	0	0	0	1	0	1	0	0	0	0	1	0	0	0	0	0	0	0	0	0	0	0	0	0	1	0
1	1	0	1	0	1	0	0	0	1	1	0	0	0	0	1	0	1	0	0	0	0	1	1	0	0	0	1	0	1	0	1	0	0	1	0	0	0	0	0	1	0	0	0	0	0	0	0	0	0
1	1	1	0	0	1	0	0	0	1	1	0	0	1	0	0	0	1	0	0	0	0	0	1	0	0	0	0	0	1	1	0	0	0	1	0	0	0	0	0	1	0	0	0	1	0	0	0	0	0
1	1	0	0	0	1	0	0	0	1	1	1	0	0	0	0	0	1	0	0	0	0	0	0	1	0	0	0	0	1	0	1	0	0	1	0	0	0	0	0	0	0	0	1	1	0	0	0	0	0
1	1	1	1	0	1	0	0	0	1	1	0	0	0	0	0	0	1	0	0	0	0	1	1	0	0	0	1	0	1	1	0	0	0	1	0	0	0	0	0	0	0	0	0	0	0	0	0	1	0
1	1	0	1	0	1	0	0	0	1	1	0	0	1	0	0	0	1	0	0	0	0	0	1	1	0	0	1	0	1	1	0	0	0	1	1	0	0	0	0	0	0	0	0	1	0	0	0	1	0
1	1	1	0	0	1	0	0	0	1	1	0	0	0	1	0	0	1	0	0	0	0	0	1	1	0	0	1	0	0	1	0	0	0	1	0	0	0	0	0	1	0	0	0	1	0	0	0	0	0
1	1	1	0	0	1	0	0	0	1	1	0	0	1	0	0	0	0	0	0	0	0	1	1	0	0	0	1	0	1	1	0	0	0	1	0	0	0	0	0	1	0	0	0	1	0	0	0	0	0
1	1	1	0	0	1	0	0	0	1	1	0	0	0	1	0	0	1	0	0	0	0	0	1	1	0	0	0	0	1	1	0	0	0	1	0	0	0	0	0	1	0	0	0	0	0	0	0	0	0
1	1	1	0	0	1	0	0	0	1	1	0	0	1	0	0	0	1	0	0	0	0	1	1	0	0	0	1	0	1	1	0	0	0	1	0	0	0	0	0	0	0	0	0	1	0	0	0	1	0
1	1	1	0	0	1	0	0	0	0	0	1	0	1	1	0	0	1	0	0	0	0	0	1	0	0	0	1	0	1	0	0	0	0	1	1	0	0	0	0	1	0	0	0	0	0	0	0	0	0
1	1	1	0	0	1	0	0	0	0	1	1	0	1	0	1	0	1	0	0	0	0	0	1	0	0	0	1	0	1	1	0	0	0	1	0	0	0	0	0	1	0	0	0	0	0	0	0	0	0
1	1	1	0	0	1	0	1	0	1	0	0	0	0	0	1	0	1	0	0	0	0	0	1	0	0	0	1	0	0	1	0	0	0	1	0	0	0	0	0	0	0	0	0	0	0	0	0	1	0
0	0	1	1	0	1	0	0	0	1	1	0	0	0	0	1	0	0	0	0	0	0	0	1	0	0	0	1	0	1	0	0	0	0	1	0	0	0	0	0	1	0	0	0	0	0	0	0	0	0
0	1	1	0	0	1	0	0	0	1	1	0	0	0	0	1	0	1	0	0	0	0	1	1	0	0	0	1	0	0	1	0	0	0	1	0	1	0	0	0	0	0	0	0	0	0	0	0	1	0
0	1	1	0	0	1	0	0	0	1	0	0	0	0	0	1	0	1	0	0	0	0	0	0	1	0	0	1	0	1	1	0	0	0	1	0	0	0	0	0	0	0	0	1	0	0	0	0	0	0
1	1	1	1	0	1	0	0	0	1	1	0	0	0	0	1	0	1	0	0	0	0	1	1	0	0	0	0	0	1	1	0	0	0	1	0	0	0	0	0	0	0	0	0	0	0	0	0	1	0
1	1	1	0	0	1	0	0	0	1	1	0	0	0	0	0	0	1	0	0	0	0	1	1	0	0	0	1	0	1	0	0	0	0	1	1	0	0	0	0	0	0	0	0	1	0	0	0	1	0
1	1	0	0	0	1	0	0	0	1	1	0	0	0	0	0	0	1	0	0	0	0	0	1	0	0	0	1	0	1	0	0	0	0	1	0	0	0	0	0	0	0	0	0	0	0	0	0	1	0
1	1	1	0	0	1	0	0	0	0	1	0	0	1	0	0	0	1	0	0	0	0	0	1	0	0	0	1	0	1	0	0	0	0	1	0	0	0	0	0	0	0	0	1	0	0	0	0	0	0
1	1	0	0	0	1	0	0	0	1	1	0	0	0	0	1	0	1	0	0	0	0	0	1	0	0	0	1	0	1	1	0	0	0	1	1	0	0	0	0	0	0	0	0	0	0	0	0	1	0
1	1	1	0	0	1	0	0	0	1	0	0	0	0	0	1	0	1	0	0	0	0	0	1	0	0	0	1	0	1	0	0	0	0	1	0	0	0	0	0	1	0	0	0	0	0	0	0	0	0
1	1	0	1	0	1	0	0	0	1	1	1	0	0	0	0	0	1	0	0	0	0	0	1	0	0	0	1	0	1	0	0	0	0	1	0	0	0	0	0	0	0	0	0	0	0	0	0	1	0
1	1	1	0	0	1	0	1	0	1	0	0	0	0	0	0	0	1	0	0	0	0	0	1	0	0	0	1	0	1	0	0	0	0	1	1	0	0	0	0	1	0	0	0	0	0	0	0	0	0
1	1	1	0	0	1	0	0	0	1	0	0	0	1	1	0	0	1	0	0	0	0	0	1	0	0	0	0	0	1	0	0	0	0	0	1	0	0	0	0	1	0	0	0	0	0	0	0	0	0
1	1	0	1	0	1	0	1	0	1	1	0	0	0	0	1	0	1	0	0	0	0	1	1	0	0	0	0	0	1	1	0	0	0	1	0	0	0	0	0	1	0	0	0	0	0	0	0	0	0
1	1	0	1	0	1	0	0	0	1	0	0	0	1	0	0	0	1	0	0	0	0	0	1	0	0	0	1	0	1	0	0	0	0	1	0	0	0	0	0	1	0	0	0	0	0	0	0	0	0
1	1	0	1	0	1	0	0	0	0	0	0	0	0	1	1	0	1	0	0	0	0	1	1	0	0	0	0	0	1	0	0	0	0	1	0	0	0	0	0	1	0	0	0	0	0	0	0	0	0
1	1	1	0	0	1	0	0	0	1	0	1	0	0	0	0	0	1	0	0	0	0	0	0	1	0	0	0	0	1	0	0	0	0	1	0	0	0	0	0	0	0	0	0	0	0	0	0	1	0
1	1	0	1	0	1	0	0	0	0	0	1	0	0	0	1	0	1	0	0	0	0	0	1	0	0	0	1	0	1	1	0	0	0	1	0	0	0	0	0	1	0	0	0	0	0	0	0	0	0
1	1	0	1	0	1	0	0	0	1	1	0	0	0	0	0	0	1	0	0	0	0	1	1	0	0	0	0	0	1	0	0	0	0	1	0	0	0	0	0	0	0	0	1	1	0	0	0	0	0
1	1	0	1	0	1	0	0	0	1	1	0	0	0	0	0	0	1	0	0	0	0	0	1	0	0	0	0	0	1	0	0	0	0	1	0	0	0	0	0	1	0	0	0	1	0	0	0	0	0
0	1	0	0	0	1	0	0	0	1	0	0	0	1	0	0	0	0	0	0	0	0	0	1	0	0	0	0	0	1	1	0	0	0	1	0	0	0	0	0	0	0	0	0	1	0	0	0	1	0
1	1	0	1	0	1	0	0	0	0	0	0	0	0	1	1	0	1	0	0	0	0	1	1	0	0	0	1	0	1	0	0	0	0	1	0	0	0	0	0	1	0	0	0	0	0	0	0	0	0
1	1	1	0	0	1	0	0	0	1	0	0	0	1	0	1	0	1	0	0	0	0	0	1	0	0	0	0	0	1	1	0	0	0	0	1	0	0	1	0	0	0	0	0	0	0	0	0	1	0
1	1	0	0	0	1	0	0	0	1	0	0	0	0	0	0	0	0	0	0	0	0	1	0	0	0	0	1	0	0	1	0	0	0	1	0	0	0	0	0	0	0	0	0	0	0	0	0	1	0
1	1	1	0	0	1	0	0	0	0	0	1	0	1	0	0	0	1	0	0	0	0	0	1	0	0	0	1	0	1	0	0	0	0	1	0	1	0	0	0	1	0	0	0	0	0	0	0	0	0
1	1	0	1	0	1	0	0	0	1	1	0	0	0	0	0	0	1	0	0	0	0	1	1	0	0	0	1	0	0	0	0	0	0	1	1	0	0	0	0	1	0	0	0	1	0	0	0	0	0
1	1	1	0	0	1	0	1	0	0	1	0	0	0	1	0	0	1	0	0	0	0	0	1	0	0	0	1	0	1	1	0	0	0	1	0	0	0	0	0	0	0	0	0	0	0	0	0	1	0
1	1	1	0	0	1	0	0	0	1	0	1	0	0	0	0	0	0	0	0	0	0	0	1	0	0	0	1	0	1	0	0	0	0	1	0	0	0	0	0	1	0	0	0	0	0	0	0	0	0
1	1	1	0	0	1	1	0	0	1	1	0	0	1	0	0	0	1	0	0	0	0	0	1	1	0	0	1	0	1	1	0	0	0	1	1	0	0	0	0	0	0	0	0	1	0	0	0	1	0
1	1	1	0	0	1	0	0	0	0	0	0	0	0	1	1	0	1	0	0	0	0	1	1	0	0	0	1	0	1	0	1	0	0	1	1	0	0	0	0	1	0	0	0	0	0	0	0	0	0
1	1	0	1	0	1	0	1	0	1	0	0	0	0	0	1	0	1	0	0	0	0	1	1	0	0	0	1	0	0	1	0	0	0	1	0	0	0	0	0	0	0	0	1	0	0	0	0	1	0
1	1	0	1	0	1	0	0	0	0	1	0	0	1	0	1	0	1	0	0	0	0	0	1	0	0	0	0	0	1	0	0	0	0	1	0	0	0	0	0	0	0	0	0	0	0	0	0	1	0
1	0	1	1	0	1	0	0	0	0	0	1	0	1	0	0	0	1	0	0	0	0	0	1	1	0	0	0	0	1	1	0	0	0	1	0	0	0	0	0	1	0	0	0	0	0	0	0	0	0
1	0	1	1	0	1	1	0	0	1	0	0	0	0	0	0	0	1	0	0	0	0	0	0	1	0	0	0	0	1	1	0	0	0	1	1	0	0	0	0	1	0	0	0	0	0	0	0	0	0
1	0	1	1	0	1	0	1	0	1	0	0	0	1	0	0	0	1	0	0	0	0	1	0	1	0	0	1	0	0	1	1	0	0	0	1	0	0	0	0	1	0	0	0	0	0	0	0	0	0
1	1	0	1	0	1	0	0	0	0	1	0	0	0	0	0	0	0	0	0	0	0	0	0	1	0	1	1	0	0	0	0	0	0	0	1	0	0	0	0	1	0	0	0	0	0	0	0	0	0
1	1	0	1	0	1	0	1	0	0	0	0	0	1	1	0	0	1	0	0	0	0	1	1	0	0	0	1	0	1	1	0	0	0	1	0	0	0	0	0	1	0	0	0	0	0	0	0	0	0
1	0	1	1	0	1	0	0	0	0	0	1	0	1	0	1	0	1	0	0	0	0	0	1	0	0	0	1	0	0	1	0	0	0	0	1	0	0	0	0	1	0	0	0	0	0	0	0	0	0
1	1	0	1	0	1	0	0	0	1	1	0	0	0	0	1	0	1	0	0	0	0	1	1	0	0	0	1	0	1	1	0	0	0	1	0	0	0	0	0	0	0	0	1	0	0	0	0	1	0
1	1	1	0	0	1	0	0	0	0	1	1	0	0	0	0	0	0	0	0	0	0	1	0	0	0	1	1	0	0	0	0	0	0	1	0	0	0	0	0	1	0	0	0	0	0	0	0	1	0
1	1	1	0	0	1	0	0	0	1	0	0	0	1	0	0	0	1	0	0	0	0	0	1	0	0	0	0	0	1	0	0	0	0	1	0	0	0	0	0	0	0	0	1	0	0	0	0	0	0
1	1	0	1	0	1	0	1	0	1	1	0	0	0	0	1	0	1	0	0	0	0	0	1	0	0	0	1	0	1	0	0	0	0	1	1	0	0	0	0	1	0	0	0	1	0	0	0	1	0
1	1	1	1	0	1	0	0	0	1	0	1	0	1	0	0	0	1	0	0	0	0	0	1	0	0	0	0	0	1	1	0	0	0	1	0	0	0	0	0	0	0	0	1	0	0	0	0	1	0
1	1	1	0	0	1	1	0	0	0	1	0	0	0	0	1	0	1	0	0	0	0	0	1	0	0	0	1	0	1	1	0	0	0	1	0	0	0	0	0	1	0	0	0	0	0	0	0	0	0
1	0	1	1	0	1	0	0	0	1	1	1	0	0	0	0	0	1	0	0	0	0	1	0	0	0	0	1	0	1	0	0	0	0	1	0	0	0	0	0	0	0	0	1	1	0	0	0	0	0
0	0	1	0	0	1	0	0	0	1	1	0	0	0	0	0	0	0	0	0	0	0	0	1	0	0	0	1	0	0	0	0	0	0	1	0	0	0	0	0	0	0	0	1	0	0	0	0	0	0
1	1	0	1	0	1	0	1	0	1	0	0	0	0	0	1	0	1	0	0	0	0	0	1	1	0	1	1	0	0	0	0	0	0	0	1	0	0	0	0	0	0	0	0	0	0	0	0	1	0
1	1	0	1	0	1	0	0	0	0	1	1	0	0	0	1	0	1	0	0	0	0	0	1	0	0	0	1	0	1	1	0	0	0	1	0	0	0	0	0	0	0	0	0	0	0	0	0	1	0
1	1	0	0	0	1	0	0	0	1	1	0	0	0	0	0	0	1	0	0	0	0	0	1	0	0	0	1	0	1	0	0	0	0	1	1	0	0	0	0	0	0	0	0	0	0	0	0	1	0
1	1	0	1	0	1	0	1	0	0	1	1	0	0	0	1	0	1	0	0	0	0	1	0	0	0	0	1	0	1	0	0	0	0	1	1	0	0	1	0	1	0	0	0	0	0	0	0	0	0
0	1	1	0	0	1	0	1	0	0	1	0	0	0	0	0	0	0	0	0	0	0	1	0	0	0	0	1	0	0	0	0	0	0	1	1	0	0	0	0	0	0	0	1	0	0	0	0	0	0
1	1	1	0	0	1	0	0	0	1	1	1	0	0	0	0	0	1	0	0	0	0	0	0	1	0	0	0	0	1	0	0	0	0	1	0	0	0	0	0	0	0	0	1	1	0	0	0	0	0
1	1	1	0	0	1	0	0	0	1	1	0	0	1	0	0	0	1	0	0	0	0	1	1	0	0	0	1	0	0	0	0	0	0	1	0	0	0	0	0	0	0	0	0	1	0	0	0	1	0
1	1	1	1	0	1	1	1	0	1	1	0	0	0	0	0	0	1	0	0	0	0	1	0	0	0	0	1	0	1	0	0	0	0	1	0	0	0	0	0	1	0	0	0	0	0	0	0	0	0
0	0	1	0	0	1	0	1	0	0	0	0	0	0	0	0	0	0	0	0	0	0	0	1	0	0	0	1	0	0	0	0	0	0	1	0	0	0	0	0	0	0	0	0	0	0	0	0	1	0
1	0	1	1	0	1	0	0	0	1	1	0	0	0	1	0	0	1	0	0	0	0	1	0	0	0	0	1	0	0	1	0	0	0	1	0	0	0	0	0	1	0	0	0	0	0	0	0	0	0
1	1	0	1	0	1	0	1	0	1	1	0	0	0	0	1	0	1	0	0	0	0	0	1	0	0	0	1	0	1	0	0	0	0	1	0	0	0	0	0	0	0	0	1	0	0	0	0	0	0
1	1	0	1	0	1	0	1	0	1	1	0	0	0	0	0	0	1	0	0	0	0	1	0	0	0	0	1	0	0	0	0	0	0	1	0	0	0	0	0	0	0	0	0	0	0	0	0	1	0
1	1	1	0	0	1	0	1	0	0	1	0	0	1	0	1	0	1	0	0	0	0	1	0	0	0	0	1	0	1	0	0	0	0	1	1	0	0	0	0	0	0	0	1	0	0	0	0	0	0
1	1	0	1	0	1	0	1	0	1	1	0	0	0	0	0	0	1	0	0	0	0	0	1	0	0	1	1	0	0	0	0	0	0	1	0	0	0	0	0	1	0	0	0	0	0	0	0	0	0
0	0	1	1	0	1	0	0	0	1	1	0	0	0	0	0	0	0	0	0	0	0	0	0	1	0	0	1	0	0	0	0	0	0	1	0	0	0	0	0	0	0	0	1	1	0	0	0	0	0
1	1	1	0	0	1	0	0	0	1	1	1	0	0	0	0	0	1	0	0	0	0	1	1	0	0	0	1	0	0	0	0	0	0	0	1	0	0	0	0	0	0	0	1	1	0	0	0	0	0
1	1	0	1	0	1	0	1	0	0	1	0	0	0	0	0	0	1	0	0	0	0	1	0	0	0	0	1	0	1	0	0	0	0	1	0	0	0	0	0	0	0	0	1	0	0	0	0	0	0
1	1	0	1	0	1	1	1	0	1	0	0	0	1	0	0	0	1	0	0	0	0	0	1	0	0	0	1	0	1	0	0	0	0	1	1	0	0	0	0	0	0	0	1	1	0	0	0	0	0
1	1	0	1	0	1	0	0	0	1	0	1	0	1	0	0	0	1	0	0	0	0	1	0	0	0	0	1	0	1	0	0	0	0	1	0	0	0	0	0	0	0	0	0	0	0	0	0	1	0
1	1	0	1	0	1	0	0	0	0	1	1	0	0	0	0	0	1	0	0	0	0	0	1	0	0	0	1	0	1	0	0	0	0	1	0	0	0	0	0	1	0	0	0	0	0	0	0	0	0
1	1	1	1	0	1	0	0	0	1	0	1	0	0	0	0	0	1	0	0	0	0	1	0	0	0	1	1	0	0	0	0	0	0	1	0	0	0	0	0	0	0	0	0	0	0	0	0	1	0
1	1	1	0	0	1	0	1	0	0	1	0	0	1	0	0	0	1	0	0	0	0	1	0	0	0	0	1	0	1	0	0	0	0	1	1	0	0	0	0	0	0	0	1	0	0	0	0	0	0
1	1	0	0	0	1	1	1	0	0	1	0	0	0	0	0	0	0	0	0	0	0	1	0	0	0	0	0	0	1	1	0	0	0	1	0	0	0	0	0	0	0	0	1	0	0	0	0	0	0
1	1	0	1	0	1	0	0	0	0	1	0	0	1	0	1	0	1	0	0	0	0	1	0	0	0	1	1	0	1	0	0	0	0	1	0	0	0	0	0	0	0	0	0	0	0	0	0	1	0
1	1	0	1	0	1	0	0	0	1	1	0	0	0	0	0	0	1	0	0	0	0	0	1	0	0	0	1	0	1	0	0	0	0	1	0	0	0	0	0	1	0	0	0	0	0	0	0	0	0
0	0	0	1	0	1	0	0	0	0	1	0	0	0	0	0	0	1	0	0	0	0	0	1	0	0	0	1	0	1	0	0	0	0	0	1	0	0	0	0	0	0	0	1	0	0	0	0	0	0
1	0	1	0	0	1	0	0	0	1	1	0	0	0	0	0	0	1	0	0	0	0	1	0	0	0	0	1	0	1	1	0	0	0	1	0	0	0	0	0	1	0	0	0	0	0	0	0	0	0
1	1	0	0	0	1	0	1	0	1	1	0	0	0	0	0	0	1	0	0	0	0	1	1	0	0	0	1	0	0	1	0	0	0	1	0	0	0	0	0	1	0	0	0	0	0	0	0	0	0
0	1	0	0	0	1	0	1	0	1	0	0	0	0	0	0	0	0	0	0	0	0	0	1	0	0	0	1	0	0	1	0	0	0	1	0	0	0	0	0	0	0	0	1	0	0	0	0	0	0
1	1	0	1	0	1	0	0	0	1	1	0	0	0	0	0	0	1	0	0	0	0	0	1	0	0	0	1	0	1	1	0	0	0	1	0	0	0	0	0	1	0	0	0	0	0	0	0	0	0
1	1	0	1	0	1	0	0	0	1	1	0	0	0	0	1	0	1	0	0	0	0	0	1	0	0	0	1	0	1	0	0	0	0	1	0	0	0	0	0	1	0	0	0	0	0	0	0	0	0
1	1	0	0	0	1	0	0	0	0	1	0	0	1	0	0	0	1	0	0	0	0	0	1	0	0	1	1	0	0	1	0	0	0	1	0	0	0	0	0	0	0	0	0	0	0	0	0	1	0
1	1	0	1	0	1	0	0	0	1	1	0	0	0	0	0	0	1	0	0	0	0	1	0	0	0	1	1	0	1	0	0	0	0	1	1	0	0	0	0	1	0	0	0	0	0	0	0	0	0
0	0	1	1	0	1	0	0	0	1	1	1	0	0	0	0	0	1	0	0	0	0	0	0	1	0	0	1	0	0	0	0	0	0	1	1	0	0	0	0	1	0	0	0	0	0	0	0	0	0
1	1	0	1	0	1	0	0	0	1	0	1	0	0	0	1	0	1	0	0	0	0	1	1	0	0	0	1	0	0	1	0	0	0	1	0	0	0	0	0	0	0	0	0	0	0	0	0	1	0
1	0	1	1	0	1	0	0	0	1	1	0	0	1	0	0	0	1	0	0	0	0	1	0	0	0	0	1	0	0	0	0	0	0	1	0	0	0	0	0	0	0	0	1	0	0	0	0	0	0
1	1	0	1	0	1	0	1	0	0	1	0	0	1	0	0	0	1	0	0	0	0	1	0	0	0	0	1	0	1	1	0	0	0	1	0	0	0	0	0	1	0	0	0	0	0	0	0	0	0
0	0	1	0	0	1	0	0	0	0	1	1	0	0	0	0	0	0	0	0	0	0	0	1	0	0	0	1	0	0	1	0	0	0	1	0	0	0	0	0	1	0	0	0	0	0	0	0	0	0
0	0	1	0	0	1	0	1	0	1	0	0	0	0	0	0	0	0	0	0	0	0	0	0	1	0	0	1	0	1	0	0	0	0	1	0	0	0	0	0	1	0	0	0	0	0	0	0	0	0
1	1	0	0	0	1	0	0	0	1	1	0	0	0	0	0	0	1	0	0	0	0	0	0	1	0	0	1	0	0	1	0	0	0	1	0	0	0	0	0	0	0	0	1	0	0	0	0	0	0
1	0	1	0	0	1	0	0	0	1	1	0	0	0	0	0	0	1	0	0	0	0	0	1	0	0	0	1	0	1	0	0	0	0	1	0	0	0	0	0	0	0	0	1	0	0	0	0	0	0
1	1	0	1	0	1	0	1	0	0	1	0	0	0	0	0	0	1	0	0	0	0	0	1	0	0	0	1	0	1	1	0	0	0	1	0	0	0	0	0	0	0	0	1	0	0	0	0	0	0
1	1	1	0	0	1	0	0	0	0	1	0	0	1	0	1	0	1	0	0	0	0	1	0	0	0	0	1	0	0	0	0	0	0	1	0	0	0	0	0	0	0	0	1	0	0	0	0	0	0
1	1	0	0	0	1	0	0	0	1	0	1	0	0	0	0	0	1	0	0	0	0	0	0	1	0	0	0	0	1	0	0	0	0	1	0	0	0	0	0	1	0	0	0	0	0	0	0	0	0
1	1	0	0	0	1	0	1	0	1	1	0	0	0	0	0	0	1	0	0	0	0	0	1	0	0	0	1	0	1	0	0	0	0	1	0	0	0	0	0	1	0	0	0	0	0	0	0	0	0
1	0	1	1	0	1	0	1	0	1	0	0	0	0	0	0	0	1	0	0	0	0	1	1	0	0	0	1	0	1	1	0	0	0	1	1	0	0	0	0	0	0	0	1	0	0	0	0	1	0
1	1	0	1	0	1	0	0	0	1	1	0	0	0	0	0	0	1	0	0	0	0	0	1	0	0	0	1	0	1	0	0	0	0	1	0	0	0	0	0	1	0	0	0	0	0	0	0	0	0
1	1	1	0	0	1	0	0	0	0	1	1	0	0	0	0	0	1	0	0	0	0	0	1	0	0	0	1	0	1	0	0	0	0	1	1	0	0	0	0	0	0	0	0	0	0	0	0	1	0
1	1	0	1	0	1	0	0	0	1	1	1	0	0	0	0	0	1	0	0	0	0	1	1	0	0	0	1	0	0	1	0	0	0	0	1	0	0	0	0	1	0	0	0	0	0	0	0	0	0
1	1	0	1	0	1	0	0	0	0	1	0	0	0	0	1	0	1	0	0	0	0	0	1	0	0	0	1	0	1	0	0	0	0	1	1	0	0	0	0	0	0	0	0	0	0	0	0	1	0
1	1	0	0	0	1	0	1	0	1	0	0	0	0	0	0	0	1	0	0	0	0	1	0	0	0	0	1	0	1	0	0	0	0	1	0	0	0	0	0	1	0	0	0	0	0	0	0	0	0
1	1	0	0	0	1	0	0	0	0	0	1	0	0	1	0	0	1	0	0	0	0	0	1	0	0	0	1	0	0	0	0	0	0	1	1	0	0	0	0	1	0	0	0	0	0	0	0	0	0
1	1	1	0	0	1	0	0	0	0	1	1	0	0	0	1	0	1	0	0	0	0	0	0	1	0	0	1	0	1	0	0	0	0	1	0	0	0	0	0	0	0	0	1	0	0	0	0	0	0
1	1	0	0	0	1	0	1	0	0	0	0	0	0	0	1	0	1	0	0	0	0	1	0	0	0	0	1	0	0	0	0	0	0	1	0	0	0	0	0	0	0	0	0	0	0	0	0	1	0
1	1	1	0	0	1	0	1	0	1	0	0	0	0	0	0	0	1	0	0	0	0	0	0	1	0	1	1	0	0	0	0	0	0	1	0	0	0	0	0	1	0	0	0	0	0	0	0	0	0
1	1	0	0	0	1	1	0	0	1	0	0	0	1	0	0	0	1	0	0	0	0	0	0	1	0	0	1	0	1	0	0	0	0	1	0	0	0	0	0	1	0	0	0	1	0	0	0	0	0
1	1	0	1	0	1	0	0	0	1	0	1	0	0	1	0	0	1	0	0	0	0	0	0	1	0	0	1	0	0	0	0	0	0	1	0	0	0	0	0	0	0	0	0	0	0	0	0	1	0
1	1	0	0	0	1	0	1	0	1	0	0	0	0	0	0	0	1	0	0	0	0	0	1	0	0	0	1	0	1	0	0	0	0	1	0	0	0	0	0	1	0	0	0	0	0	0	0	0	0
1	1	0	0	0	1	0	0	0	0	1	1	0	0	0	0	0	1	0	0	0	0	0	0	1	0	0	1	0	0	0	0	0	0	1	0	0	0	0	0	0	0	0	0	0	0	0	0	1	0
1	1	0	1	0	1	0	0	0	0	0	1	0	0	0	1	0	1	0	0	0	0	0	1	0	0	0	1	0	1	0	0	0	0	1	0	0	0	0	0	0	0	0	0	0	0	0	0	1	0
1	1	0	1	0	1	0	0	0	0	1	0	0	0	0	1	0	1	0	0	0	0	0	0	1	0	0	0	0	1	0	0	0	0	1	0	0	0	0	0	1	0	0	0	0	0	0	0	0	0
1	1	1	0	0	1	0	0	0	1	1	0	0	0	0	0	0	1	0	0	0	0	0	1	0	0	0	0	0	1	0	0	0	0	1	0	0	0	0	0	0	0	0	0	0	0	0	0	1	0
1	1	0	1	0	1	0	0	0	1	1	0	0	0	0	0	0	1	0	0	0	0	0	1	0	0	0	1	0	1	0	0	0	0	1	0	0	0	0	0	0	0	0	0	0	0	0	0	1	0
1	1	0	0	0	1	0	1	0	0	0	0	0	0	0	1	0	1	0	0	0	0	1	0	0	0	0	0	0	1	0	0	0	0	1	0	0	0	0	0	1	0	0	0	0	0	0	0	0	0
1	1	1	0	0	1	0	0	0	1	0	0	0	0	0	0	0	1	0	0	0	0	0	0	1	0	0	1	0	0	0	0	0	0	1	0	0	0	0	0	0	0	0	1	0	0	0	0	0	0
1	1	0	0	0	1	0	1	0	1	0	0	0	0	0	0	0	1	0	0	0	0	1	1	0	0	0	1	0	1	0	0	0	0	1	0	0	0	0	0	1	0	0	0	0	0	0	0	0	0
1	0	1	1	0	1	0	0	0	0	1	0	0	0	0	0	0	1	0	0	0	0	0	1	0	0	0	1	0	0	0	0	0	0	1	0	0	0	0	0	0	0	0	0	0	0	0	0	1	0
1	0	1	0	0	1	0	0	0	1	1	0	0	0	0	0	0	1	0	0	0	0	0	0	1	0	0	1	0	1	0	0	0	0	1	0	0	0	0	0	0	0	0	0	0	0	0	0	1	0
1	1	0	0	0	1	0	0	0	0	0	1	0	0	0	1	0	1	0	0	0	0	0	0	1	0	1	1	0	0	0	0	0	0	1	1	0	0	0	0	0	0	0	1	0	0	0	0	0	0
1	1	0	0	0	1	0	0	0	0	1	0	0	0	1	0	0	1	0	0	0	0	1	1	0	0	0	1	0	1	0	0	0	0	1	0	0	0	0	0	1	0	0	0	0	0	0	0	0	0
1	1	0	0	0	1	0	1	0	1	0	0	0	0	0	0	0	1	0	0	0	0	0	1	0	0	0	0	0	1	0	0	0	0	1	0	0	0	0	0	0	0	0	0	0	0	0	0	1	0
1	1	0	0	0	1	0	1	0	1	0	0	0	0	0	0	0	1	0	0	0	0	0	1	0	0	0	1	0	1	0	0	0	0	1	0	0	0	0	0	1	0	0	0	0	0	0	0	0	0
1	1	0	1	0	1	0	0	0	0	0	1	0	0	0	1	0	1	0	0	0	0	0	1	0	0	0	1	0	1	0	0	0	0	1	1	0	0	0	0	0	0	0	1	0	0	0	0	0	0
1	1	1	0	0	1	0	1	0	1	1	0	0	0	0	0	0	1	0	0	0	0	0	1	0	0	1	1	0	0	1	0	0	0	1	0	0	0	1	0	0	0	0	1	0	0	0	0	0	0
1	0	0	0	1	1	0	0	1	0	0	1	0	0	0	1	0	1	0	1	0	0	0	0	0	1	1	1	0	1	1	1	0	0	0	0	0	1	0	0	0	1	1	1	1	0	1	0	0	0
1	1	1	1	0	1	0	0	0	0	1	0	0	0	0	1	0	1	0	0	0	0	1	1	0	0	1	1	1	0	0	0	0	0	1	1	0	0	0	1	0	0	0	1	1	1	1	0	0	0
1	1	1	0	0	1	1	0	0	0	1	0	0	0	0	0	0	1	0	0	0	0	1	1	1	0	1	1	0	0	0	0	0	0	1	0	0	0	0	0	0	0	1	1	0	1	0	0	0	0
1	0	0	0	1	1	1	0	0	0	1	0	0	0	0	1	0	1	0	0	0	0	1	0	1	0	1	1	0	0	1	0	0	0	1	1	1	0	0	0	0	0	1	1	1	0	1	0	0	0
1	0	0	0	1	1	0	0	0	0	0	1	0	1	0	0	0	1	0	0	0	0	0	0	0	1	1	1	1	0	0	0	0	0	1	1	0	0	0	0	0	0	1	1	0	0	0	0	0	0
1	0	1	1	0	1	0	1	0	1	1	0	0	0	0	0	0	1	0	1	0	0	0	0	0	1	1	1	1	0	1	0	0	0	1	1	0	0	0	0	1	1	0	1	1	0	1	0	0	0
1	1	1	1	0	1	1	0	0	1	0	0	0	0	1	0	0	1	1	0	0	0	0	1	0	0	1	1	0	1	1	0	0	0	1	0	1	0	0	1	1	0	1	0	0	0	0	0	0	1
1	0	0	0	1	1	0	0	0	1	1	1	0	0	1	0	0	1	0	1	0	0	1	1	0	0	1	1	1	1	1	0	0	0	1	1	1	0	0	1	1	0	1	0	1	0	0	0	0	0
1	1	1	1	0	1	0	1	0	1	1	0	0	0	0	0	0	1	1	0	0	0	0	0	0	1	1	1	0	0	1	0	0	0	1	1	1	0	0	0	1	0	1	1	1	0	0	0	0	0
1	1	0	1	0	1	0	0	0	0	0	1	0	1	1	0	0	1	0	1	0	0	1	1	0	0	1	1	1	0	0	0	0	0	1	1	0	0	0	0	1	0	0	1	0	1	0	1	0	0
1	0	0	0	1	1	1	0	0	1	1	0	0	0	0	0	0	1	0	1	0	0	1	1	1	0	1	1	1	1	1	1	0	0	0	0	0	1	0	1	1	1	1	1	1	0	0	0	0	0
1	1	1	1	0	1	0	0	0	1	0	1	0	0	0	0	0	1	0	0	0	0	1	1	0	0	0	1	1	1	0	1	0	0	0	0	0	1	1	1	1	1	1	1	0	0	1	0	0	0
1	1	1	1	0	1	0	0	0	1	1	0	0	0	0	0	1	1	1	0	0	0	1	0	1	0	1	1	1	0	1	1	0	0	1	1	1	0	0	1	1	0	1	0	1	1	0	0	0	0
1	0	0	0	1	1	0	0	0	0	1	1	1	1	1	1	0	1	0	0	0	0	0	0	0	1	1	1	0	1	0	1	0	0	1	1	0	0	0	1	0	1	0	1	0	1	1	0	1	1
1	0	1	1	1	1	1	1	0	1	0	0	1	0	0	0	0	1	0	0	0	0	1	1	0	0	1	1	0	1	0	0	0	0	1	1	0	0	1	0	1	1	1	1	1	1	0	0	0	0
1	1	1	1	0	1	0	0	0	0	1	1	0	0	1	1	0	0	0	0	0	1	0	0	0	1	1	1	1	0	1	1	0	0	0	0	0	1	0	1	1	1	1	1	1	1	0	0	0	0
1	0	0	0	1	1	1	1	1	1	1	1	0	0	0	0	0	1	1	0	0	0	0	0	0	1	0	0	0	0	0	0	0	1	0	0	0	1	0	0	1	1	1	1	1	1	1	1	0	0
1	1	1	0	0	1	0	0	0	1	1	1	0	0	1	0	0	1	0	0	0	0	0	1	1	0	1	1	1	1	0	0	0	0	1	0	1	0	0	0	1	0	0	1	1	1	1	1	0	1
1	1	1	1	0	1	0	0	0	0	1	0	0	0	1	1	0	1	0	0	0	0	0	0	0	1	1	1	0	1	1	1	0	0	0	0	0	1	0	1	1	0	0	1	0	1	1	1	0	0
1	0	0	0	1	1	0	1	0	1	1	0	0	0	0	0	0	1	0	0	0	0	0	1	0	0	1	1	1	1	1	1	0	0	0	0	0	1	0	1	1	1	1	0	1	1	1	0	0	0
1	0	0	0	1	1	1	0	0	1	0	0	0	0	1	0	0	1	0	1	0	0	1	1	0	0	0	1	0	0	1	1	0	0	0	0	0	1	0	0	1	0	1	1	1	0	0	0	0	0
1	1	1	0	0	1	1	0	0	0	1	1	0	0	0	1	0	1	0	1	0	0	1	1	0	0	0	1	1	1	1	0	0	0	1	1	0	0	0	0	0	0	0	0	1	1	1	0	1	1
1	1	1	0	0	1	1	0	0	1	1	1	0	1	0	1	0	1	1	0	0	0	1	1	0	0	1	1	1	1	1	1	0	0	1	1	0	0	1	1	0	0	1	1	0	1	1	0	0	0
1	1	1	1	0	1	1	0	0	1	1	1	0	0	1	1	0	0	0	0	0	1	0	0	0	1	0	1	1	1	1	0	0	0	1	1	0	0	1	0	0	1	1	0	1	0	1	0	0	1
1	0	0	0	1	1	1	0	0	1	1	0	0	1	1	0	0	1	0	1	0	0	0	0	0	1	1	1	1	0	1	1	0	0	0	0	0	1	1	1	0	0	1	1	1	0	1	0	1	0
1	0	0	0	1	1	0	0	0	1	1	0	0	0	1	1	0	0	0	0	1	0	0	0	0	1	0	1	0	0	1	1	0	0	1	1	0	0	1	0	0	0	0	0	1	0	1	0	1	1
1	1	1	0	0	1	1	0	0	1	0	0	0	0	1	0	0	1	0	0	1	0	1	0	1	0	1	1	0	0	1	1	0	0	1	1	0	0	0	0	0	0	1	1	1	1	0	0	1	1
1	0	0	0	1	1	0	0	0	0	1	0	0	0	1	1	0	1	0	0	1	0	0	0	0	1	1	1	1	0	1	1	0	0	0	0	0	1	1	0	0	0	0	1	1	0	0	0	0	0
1	0	0	0	1	1	1	0	0	1	1	0	0	0	1	1	0	1	0	1	0	0	0	1	0	0	1	1	1	1	1	1	0	0	0	0	0	1	1	0	0	0	1	1	0	0	1	0	1	1
1	0	0	0	1	1	1	0	0	0	0	0	0	0	1	1	0	1	0	0	1	0	1	1	0	0	1	1	1	0	1	0	0	0	1	1	0	0	1	0	0	1	1	1	1	0	0	0	0	0
1	0	1	1	0	1	1	0	0	1	1	0	0	0	1	0	0	1	0	0	1	0	1	1	0	0	1	1	1	1	1	0	0	0	1	1	0	0	1	0	0	0	0	0	1	0	1	0	0	0
1	0	0	0	1	1	1	0	0	0	0	1	0	1	1	1	0	1	0	0	1	0	1	1	0	0	1	1	1	1	1	1	0	0	1	1	0	0	1	1	0	1	0	0	1	0	1	0	1	0
1	1	1	1	0	1	1	1	0	1	0	0	0	0	1	0	0	1	0	0	0	0	1	1	0	0	1	1	1	1	1	1	0	0	1	1	0	0	1	1	1	1	1	0	0	0	0	0	0	0
1	0	0	0	1	1	1	0	0	1	1	0	0	0	1	1	0	1	0	0	0	0	1	1	0	0	1	1	1	1	0	0	0	0	1	1	0	0	0	1	1	1	1	0	0	0	0	0	0	0
1	1	1	1	0	1	1	1	0	1	1	1	0	0	1	0	0	1	0	0	1	0	1	1	0	0	1	1	1	1	1	1	0	0	1	1	0	0	0	1	0	1	1	1	0	0	1	1	0	0
1	1	1	1	0	1	1	0	0	1	1	0	1	0	0	0	0	1	0	1	0	0	1	1	0	0	1	1	1	1	1	1	0	0	1	1	0	0	1	1	0	1	1	0	0	0	0	0	0	0
1	0	0	0	1	1	0	0	0	0	1	1	0	1	1	1	0	1	0	0	1	0	1	1	0	0	0	0	0	1	1	1	0	0	1	1	0	0	0	0	0	0	1	1	1	1	1	0	1	0
1	1	1	0	0	1	1	1	0	1	1	0	0	0	0	0	0	1	0	0	0	0	1	1	0	0	0	1	1	0	1	0	0	0	1	1	0	0	1	1	0	0	0	1	1	0	0	0	1	0
1	0	0	0	1	1	0	0	0	0	1	0	0	0	1	0	0	1	0	1	0	0	0	0	0	1	1	1	0	1	1	1	0	0	1	1	0	0	1	1	0	0	1	1	0	0	1	0	0	1
1	0	0	0	1	1	1	0	0	1	1	0	0	0	1	0	0	1	0	0	1	0	1	1	0	0	1	1	1	1	1	0	0	0	1	1	0	0	1	0	0	0	0	1	1	0	1	0	0	0
1	0	0	0	1	1	1	1	0	0	1	1	0	0	0	0	0	1	0	0	1	0	1	1	0	0	1	1	1	1	1	1	0	0	1	1	0	0	1	1	0	0	0	1	1	0	1	1	0	0
1	0	0	0	1	1	1	0	0	1	1	0	0	0	0	0	0	1	1	0	0	0	1	1	0	0	1	1	1	0	1	0	0	0	1	1	0	0	1	1	0	0	1	1	1	0	1	0	0	0
1	0	0	0	1	1	0	0	0	0	0	0	0	1	1	1	0	1	1	0	0	0	1	1	0	0	1	1	1	1	1	0	0	0	1	1	0	0	0	0	0	0	1	1	1	0	1	0	0	0
1	1	1	0	0	1	1	1	0	1	1	0	0	0	0	0	0	1	0	1	1	0	1	1	0	0	1	1	1	1	1	1	0	0	1	1	0	0	1	0	0	1	1	1	0	0	0	0	0	0
1	1	1	0	0	1	1	0	0	1	1	0	0	0	0	0	0	1	0	0	1	0	1	1	0	0	1	1	1	0	1	0	0	0	1	1	0	0	1	0	0	1	1	1	1	0	0	0	0	0
1	1	0	1	0	1	1	0	0	0	0	1	0	1	0	0	0	1	0	0	1	0	1	1	0	0	1	1	1	1	1	0	0	0	1	1	1	0	1	1	0	0	1	1	1	0	0	0	0	0
1	1	1	0	0	1	1	0	0	0	0	0	0	0	1	0	0	1	1	0	1	0	1	1	0	0	1	1	1	0	0	0	0	0	1	1	0	0	1	0	0	0	1	1	1	0	0	0	0	0
1	1	1	0	0	1	1	0	0	1	1	0	0	0	0	0	0	1	0	0	1	0	1	1	0	0	1	1	1	1	1	1	0	0	1	1	0	0	1	0	0	0	1	1	1	0	0	0	0	0
1	0	0	0	1	1	1	1	0	1	1	0	0	0	1	0	0	1	0	0	1	0	1	1	0	0	1	1	1	1	1	0	0	0	1	1	0	0	1	0	0	1	1	1	1	0	1	0	1	0
1	0	1	0	0	1	0	0	0	1	1	0	0	0	0	0	0	1	0	0	0	0	0	1	0	0	1	1	1	0	0	0	0	0	1	1	0	0	1	0	0	0	1	1	1	0	0	0	0	0
1	0	1	0	0	1	0	0	0	0	0	0	0	0	1	1	0	1	0	0	0	0	1	1	0	0	1	1	0	0	0	1	0	0	1	1	0	0	0	1	0	0	0	1	0	1	1	1	0	0
1	0	1	0	0	1	1	1	0	1	0	0	0	0	0	0	0	1	0	0	1	0	1	0	0	0	1	1	1	0	0	0	0	0	1	1	0	0	0	0	0	0	0	1	0	1	0	0	0	0
1	1	0	0	0	1	0	1	0	1	1	0	0	0	0	0	0	1	0	0	1	0	1	1	0	0	1	1	1	1	1	1	1	1	1	1	0	0	1	0	0	0	1	1	0	0	1	0	0	0
1	0	0	0	1	1	1	0	0	1	1	1	0	1	1	1	0	1	0	1	1	0	1	1	1	0	1	0	0	1	1	0	0	0	1	1	1	0	1	0	0	0	1	1	1	0	1	0	0	0
1	1	0	0	0	1	1	0	0	0	1	0	0	0	0	0	0	1	0	0	0	0	1	1	0	0	0	1	0	0	0	0	0	0	1	0	0	0	0	0	0	0	1	1	0	0	0	0	0	0
1	1	0	0	0	1	0	0	0	1	0	0	0	0	0	0	0	1	0	0	0	0	1	1	0	0	1	1	0	0	0	0	0	0	1	0	0	0	0	0	0	0	0	1	1	0	0	0	0	0
1	1	1	0	0	1	1	0	0	1	1	0	0	0	0	0	0	1	0	0	0	0	1	1	0	0	1	1	1	0	1	0	0	0	1	0	0	0	1	0	0	0	0	1	1	0	1	0	0	0
1	1	1	1	0	1	0	0	0	0	0	0	0	0	1	1	0	1	0	0	1	0	1	1	0	0	1	1	1	0	1	0	0	0	1	1	1	0	0	1	0	0	1	1	1	0	0	0	0	0
1	1	1	0	0	1	1	1	0	1	0	0	0	0	0	0	0	1	0	0	0	0	1	1	0	0	1	1	1	1	0	0	0	0	0	0	0	1	1	0	0	1	1	1	0	0	0	0	0	0
1	0	0	0	1	1	1	1	0	1	0	0	0	0	0	0	0	1	0	0	0	0	0	0	0	1	1	1	1	0	0	0	0	0	1	1	1	0	0	0	0	0	1	0	1	0	1	0	0	0
1	1	1	1	0	1	1	0	0	1	0	0	0	0	1	0	0	1	0	1	0	0	1	0	1	0	1	1	1	0	1	0	0	0	1	1	1	0	1	0	0	0	1	1	1	0	1	0	0	0
1	0	1	1	0	1	0	0	0	0	1	1	0	1	0	0	0	1	0	1	0	0	0	1	0	0	0	1	0	0	1	0	0	0	1	1	0	0	1	0	0	0	1	1	1	1	0	0	0	0
1	1	1	0	0	1	1	1	0	1	0	0	0	0	0	1	0	1	0	0	0	0	1	1	1	0	1	1	1	0	1	1	0	0	1	1	1	0	1	0	0	1	1	0	1	0	1	0	0	0
1	1	1	1	0	1	0	1	0	1	1	0	0	0	1	0	0	1	0	1	1	0	1	1	0	0	1	1	1	1	1	1	0	0	1	1	0	0	1	0	0	0	1	1	0	0	1	0	0	0
1	1	1	1	0	1	0	1	0	0	1	1	0	1	1	0	0						1	1	0	0	1	1	1	0	1	0	0	0	1	1	1	0	1	0	0	0	0	1	1	0	0	0	0	0
1	1	1	1	0	1	1	1	0	1	1	0	0	0	1	0	0	1	0	1	0	0	0	0	0	1	1	1	0	1	0	1	0	0	1	1	1	0	1	0	0	0	0	1	1	0	0	0	0	0
1	1	1	1	0	1	1	1	0	1	1	0	0	0	0	0	0	1	0	0	0	0	1	1	0	0	1	1	1	0	0	0	0	0	1	1	1	0	1	1	0	0	1	0	1	0	0	0	0	0
1	1	1	0	1	1	1	0	0	1	0	0	0	0	0	0	0	1	0	1	0	0	1	1	0	0	1	1	0	0	1	0	0	0	1	1	1	0	0	0	1	1	1	1	1	0	0	0	0	0
1	1	1	1	0	1	1	1	0	1	0	0	0	0	0	0	0	1	0	0	0	0	1	1	0	0	1	1	0	1	1	0	0	0	1	1	0	0	1	0	0	1	1	1	1	0	1	0	0	0
1	1	1	1	0	1	1	1	0	1	1	1	0	0	1	1	0	1	0	0	1	0	1	1	1	0	1	0	1	1	1	1	0	0	1	1	1	0	1	0	0	1	1	1	1	0	0	0	0	0
1	1	1	1	0	1	1	0	0	0	1	1	0	0	0	0	0	1	0	1	0	0	1	1	1	0	1	1	1	0	1	1	0	0	1	1	1	0	1	0	1	0	1	0	0	1	1	0	0	0
1	1	1	1	1	1	1	0	0	1	1	0	0	0	1	0	0	1	0	1	0	0	1	1	1	0	1	1	1	1	1	1	0	0	1	1	1	0	1	1	0	0	1	1	1	0	1	0	0	0
1	1	1	1	0	1	1	1	0	1	1	1	0	0	0	0	0	1	0	0	1	0	1	1	1	0	0	1	1	1	1	1	0	0	1	1	1	0	1	0	1	0	1	1	1	0	1	0	0	0
1	1	1	1	0	1	1	0	0	1	1	0	0	0	1	0	0	1	0	0	0	0	1	1	0	0	1	1	1	0	1	1	0	0	1	0	1	0	0	0	0	1	1	1	1	0	1	0	0	0
1	1	1	1	0	1	1	0	0	0	1	1	0	0	0	0	0	1	0	0	1	0	0	1	0	0	0	1	1	0	1	1	0	0	1	1	0	0	0	0	0	0	1	0	1	0	1	0	0	0
1	1	1	1	0	1	1	1	0	1	1	1	0	0	0	0	0	1	0	0	0	0	1	1	1	0	1	1	1	1	1	1	0	0	1	1	1	0	0	0	1	1	1	1	1	0	1	0	1	0
1	1	1	1	0	1	1	0	0	1	1	0	0	0	0	0	0	1	0	0	0	1	1	1	1	0	1	1	1	0	1	0	0	0	1	1	1	0	1	0	0	0	1	0	1	0	1	0	0	0
1	1	1	1	0	1	0	0	0	1	1	0	0	0	0	0	0	1	0	0	1	0	1	1	1	0	1	1	1	0	1	0	0	0	1	1	0	1	1	0	0	0	0	1	1	0	1	0	0	0
1	1	1	1	0	1	1	1	0	1	0	0	0	0	0	0	0	1	0	1	0	0	1	1	0	0	1	1	1	1	0	0	0	0	1	1	0	0	1	0	1	0	0	1	0	0	0	0	0	0
1	1	1	1	0	1	1	0	0	1	1	0	0	0	0	0	0	1	0	0	0	0	1	1	0	0	1	1	1	1	1	0	0	0	1	1	0	0	0	0	0	0	1	1	1	0	0	0	0	0
1	1	1	1	0	1	1	1	0	1	1	0	0	0	0	0	0	1	0	0	1	0	1	1	0	1	1	1	1	0	1	0	1	0	1	1	0	0	1	1	1	1	1	1	0	0	0	0	0	0
1	1	1	1	0	1	1	1	0	1	1	0	0	0	0	0	0	1	0	0	1	0	1	1	0	0	1	1	1	1	1	0	0	0	1	1	0	0	1	0	1	0	0	0	0	0	0	0	0	0
1	1	1	1	0	1	0	0	0	0	0	1	0	1	0	0	0	1	0	0	1	0	0	1	1	0	1	1	1	1	0	1	0	0	1	1	1	0	0	0	1	1	1	1	1	1	0	0	0	0
1	0	0	0	1	1	1	1	0	1	1	0	0	0	0	0	0	1	0	0	0	0	1	1	0	0	1	1	1	1	1	0	0	0	1	1	0	0	0	1	0	1	1	1	1	1	0	0	0	0
1	1	1	1	0	0	0	0	0	0	0	0	0	0	0	0	0	1	0	0	1	0	1	1	0	0	1	1	1	0	1	1	0	0	1	1	0	0	1	0	1	0	0	1	1	0	1	0	0	0
1	1	1	1	0	1	1	1	0	0	0	0	0	0	0	0	0	1	0	0	0	0	1	1	0	0	1	1	1	1	1	1	0	0	1	1	1	0	0	0	1	1	1	1	1	1	1	1	0	0
1	1	1	1	0	1	1	1	0	1	1	0	0	1	1	0	0	1	0	0	0	0	1	1	0	0	1	1	1	1	1	1	0	0	1	1	1	0	0	0	1	0	1	1	1	0	1	0	1	0
1	1	1	0	0	1	1	1	0	1	1	0	0	0	0	0	0	1	0	0	1	0	1	1	0	0	1	1	1	0	1	1	0	0	1	1	1	0	1	0	0	0	1	1	1	0	1	0	0	0
1	0	0	0	1	1	0	0	0	0	0	1	0	1	1	1	0	1	0	0	1	0	1	1	0	0	0	0	0	0	0	0	0	1	1	1	0	0	0	0	0	0	0	1	1	0	1	0	0	0
1	1	1	0	0	1	0	0	0	0	1	0	0	0	1	0	0	1	0	0	0	0	1	0	0	0	1	1	0	0	0	0	0	0	1	0	0	0	1	0	0	0	0	0	0	0	1	0	0	0
1	1	1	1	0	1	0	0	0	1	1	1	0	0	0	0	0	1	0	0	1	0	1	1	0	0	1	1	0	1	0	0	0	0	1	1	0	0	1	0	1	0	1	1	0	0	0	0	0	0
1	0	0	0	1	1	0	0	0	1	1	1	0	0	0	0	0	1	0	0	1	0	1	1	0	0	1	1	1	0	1	0	0	0	1	0	0	1	1	0	0	1	1	1	1	0	1	0	0	0
1	1	1	0	0	1	1	1	0	1	0	0	0	0	0	0	0	1	0	0	0	0	1	1	0	0	1	1	1	0	1	1	0	0	0	0	1	0	0	0	1	0	1	1	0	0	0	0	0	0
1	1	1	1	0	1	0	1	0	1	1	0	0	0	0	0	0	1	0	0	1	0	1	1	0	0	1	1	1	1	1	1	0	0	1	1	1	0	1	1	1	1	1	1	0	0	0	0	0	0
1	1	1	1	0	1	1	1	0	1	0	0	0	0	0	0	0	1	1	0	0	0	1	1	0	0	1	1	0	1	1	0	0	0	1	1	0	0	1	1	0	1	0	0	1	0	0	0	0	0
1	1	1	1	0	1	0	0	0	1	1	1	1	0	1	0	0	1	1	1	0	0	1	0	1	0	1	1	1	0	1	0	0	0	1	1	0	0	1	1	1	0	0	1	1	0	0	0	0	0
1	0	1	1	0	1	1	1	0	1	0	1	0	0	0	0	0	1	0	0	0	0	1	1	0	0	1	1	0	1	1	0	0	0	1	1	0	0	0	1	1	0	1	0	1	0	1	0	1	0
1	1	1	1	0	1	1	1	0	0	0	0	0	0	0	0	0	1	0	0	1	0	1	1	0	0	0	1	1	0	0	0	0	0	1	1	0	0	1	1	0	0	0	1	1	0	1	0	0	0
1	1	1	0	0	1	1	1	0	0	1	1	0	1	0	0	0	1	0	0	0	0	0	1	1	0	1	1	0	0	1	0	0	0	1	1	1	0	0	0	0	1	1	1	1	1	0	0	0	0
1	1	1	0	0	1	1	1	0	1	1	0	0	0	0	0	0	1	0	0	1	0	1	0	0	0	1	1	1	0	0	0	0	0	1	0	1	0	0	0	1	1	1	1	1	0	0	0	0	0
1	0	0	0	1	1	0	0	0	0	1	0	0	1	1	1	0	1	0	0	1	0	1	1	0	0	0	0	0	0	0	0	0	1	1	1	0	0	1	1	0	0	0	0	1	0	1	0	0	0
1	1	1	0	0	1	0	0	0	1	1	0	0	0	1	1	0	1	0	0	1	0	1	1	0	0	1	1	0	0	1	0	0	0	1	0	0	0	1	0	0	0	0	0	1	1	0	0	0	0
1	0	1	0	0	1	0	0	0	1	0	0	0	0	1	0	0	1	0	0	0	0	1	0	0	0	0	1	1	0	0	0	0	0	1	0	0	0	1	0	0	0	0	1	1	0	0	0	0	0
1	0	1	0	0	1	0	0	0	0	1	0	0	0	1	0	0	1	0	0	0	0	1	0	0	0	0	1	0	0	0	1	0	0	1	0	0	0	0	0	0	0	0	1	0	1	0	0	0	0
1	1	1	0	0	1	1	1	0	0	1	0	0	0	0	0	0	1	0	0	0	0	1	0	0	0	1	1	0	0	0	0	0	0	1	0	0	0	0	0	0	0	0	1	0	0	0	0	0	0
1	0	0	0	1	1	1	1	0	0	1	0	0	1	0	0	0	1	0	0	0	0	0	0	0	1	0	0	0	0	0	0	0	1	1	1	0	0	1	0	0	0	0	1	1	0	0	1	1	0
1	0	1	0	0	1	1	0	0	0	0	0	0	0	0	0	0	1	0	0	0	0	0	1	0	0	1	1	0	0	0	0	0	0	1	0	0	0	1	0	0	0	0	0	0	0	0	0	0	0
1	1	1	0	0	1	0	0	0	0	1	1	0	1	1	0	0	1	0	0	1	0	1	1	0	0	1	1	0	0	0	0	0	0	1	0	0	0	1	0	0	0	1	0	1	0	0	0	0	0
1	0	0	0	1	1	0	1	0	0	0	1	0	1	1	1	0	0	0	0	1	0	0	1	0	0	1	1	1	1	1	1	0	0	1	1	0	0	1	1	0	0	1	1	0	0	0	0	0	0
1	0	0	0	1	1	0	0	1	0	1	1	0	0	0	0	0	1	0	0	1	0	1	1	0	0	1	1	0	0	0	0	0	0	1	1	0	0	1	0	0	0	0	1	1	0	0	0	0	0
1	0	1	0	0	1	0	0	0	0	1	1	0	0	1	0	0	1	0	0	0	0	1	0	1	0	1	1	1	0	0	0	0	0	1	1	0	0	1	0	0	0	1	1	0	0	0	0	0	0
1	1	0	0	0	1	0	0	0	1	1	0	0	1	1	0	0	1	0	0	0	0	1	1	0	0	0	1	1	0	1	1	0	0	1	1	0	0	1	0	0	0	0	1	0	0	1	0	0	0
1	0	0	0	1	1	1	0	0	0	0	0	0	0	1	0	0	1	0	0	0	0	1	1	1	0	1	1	1	0	0	0	0	0	1	0	0	0	1	0	0	0	0	1	1	0	0	0	0	0
1	1	0	0	0	1	0	1	0	1	1	0	0	0	0	0	0	1	0	0	0	0	1	0	0	0	1	0	1	0	1	0	0	0	1	0	0	0	1	0	0	0	0	1	0	0	1	1	1	0
1	1	1	1	0	1	1	0	0	1	1	0	0	0	0	0	0	1	0	0	1	0	1	1	0	0	1	1	1	0	1	0	0	0	1	0	1	0	1	0	0	0	0	1	1	0	1	0	0	0
0	0	1	0	0	1	0	0	0	1	1	0	0	0	1	0	0	1	0	0	0	0	1	0	0	0	0	1	0	0	1	0	0	0	1	0	0	0	0	0	0	0	0	1	1	0	0	0	0	0
1	0	0	0	1	1	1	1	1	1	1	0	0	1	1	1	0	1	0	0	0	0	0	0	0	1	1	1	1	1	1	1	0	0	0	0	0	1	0	0	1	0	0	1	0	1	0	0	1	1
0	0	1	0	0	1	0	0	1	0	0	0	0	0	0	0	0	1	0	0	0	0	1	0	0	0	0	1	0	0	0	0	0	0	1	0	0	0	0	0	0	0	0	1	1	0	0	0	0	0
1	0	0	0	1	1	0	1	0	1	1	1	0	1	1	0	0	1	1	0	0	0	1	0	1	0	1	1	0	1	1	1	0	0	1	1	1	0	1	0	0	1	0	1	1	1	1	0	0	0
1	0	0	0	1	1	0	0	0	1	1	0	0	0	0	0	0	1	0	0	0	0	1	0	0	0	1	1	1	0	1	1	0	0	1	1	1	0	1	1	1	0	0	0	0	0	0	0	0	0
1	1	1	1	0	1	1	1	0	1	1	0	0	0	0	0	0	1	0	0	0	0	1	0	1	0	1	1	1	1	1	1	0	0	1	0	1	0	0	1	1	0	1	1	1	0	0	0	0	0
1	0	1	1	0	1	0	1	0	0	1	1	0	0	0	0	0	1	0	0	0	0	1	1	0	0	1	1	1	1	1	0	0	0	1	0	1	0	0	1	0	1	1	1	0	0	0	0	0	0
1	1	1	0	1	1	1	1	1	1	1	1	0	0	0	0	0	1	0	0	0	0	1	1	1	0	1	1	1	1	1	1	0	0	1	1	1	0	0	0	0	0	1	1	1	0	1	0	0	0
1	1	1	1	0	1	0	0	0	1	1	1	0	0	0	0	0	1	0	0	1	0	1	1	0	0	1	1	1	1	1	0	0	0	1	1	1	0	0	0	0	0	1	1	1	0	0	0	0	0
1	1	1	1	0	1	1	1	0	1	0	0	0	0	0	0	0	1	0	0	0	0	0	0	1	0	1	1	1	1	0	0	0	0	1	1	1	0	1	1	1	0	1	0	1	0	0	0	0	0
1	1	1	1	0	1	1	0	0	1	0	1	0	0	0	0	0	1	0	0	1	0	1	1	1	0	1	1	1	1	1	0	1	0	1	1	0	0	1	0	0	0	1	1	1	0	0	0	0	0
1	1	1	1	0	1	1	1	1	1	1	1	0	0	0	0	0	1	0	0	1	0	1	1	1	0	1	1	1	1	1	0	0	0	1	1	1	0	1	0	1	0	1	1	0	0	0	0	0	0
1	1	1	1	0	1	1	1	0	1	1	0	0	0	0	0	0	1	0	0	1	0	1	1	1	0	1	1	1	1	1	1	0	0	1	1	1	0	1	0	1	1	1	1	0	0	0	0	0	0
1	1	1	0	0	1	1	1	0	1	1	0	0	0	1	0	0	1	0	0	1	0	1	1	1	0	1	1	1	0	1	1	0	0	1	1	1	0	0	0	0	1	1	1	1	1	0	0	0	0
1	1	1	1	0	1	1	1	0	1	1	1	0	0	0	0	0	1	1	0	1	0	1	1	1	0	1	1	1	1	1	0	0	0	1	1	0	0	1	0	0	1	1	1	0	0	0	0	0	0
1	1	1	1	0	1	1	0	0	1	1	0	0	0	0	0	0	1	1	0	0	0	1	1	0	0	1	1	0	1	1	0	0	0	1	1	0	0	1	0	1	0	1	1	1	0	0	0	0	0
1	1	1	0	0	1	1	1	0	1	1	0	0	0	0	0	0	1	0	0	1	0	1	1	0	0	1	1	1	1	1	0	0	0	1	1	0	0	0	1	0	1	0	1	1	0	0	0	0	0
1	1	1	1	0	1	1	1	1	1	1	0	0	0	0	0	0	1	1	0	1	0	1	0	0	0	1	1	1	1	0	0	0	0	0	1	0	0	0	0	0	0	0	0	1	0	0	0	0	0
1	1	1	1	0	1	1	0	0	1	1	0	0	0	1	0	0	1	0	0	0	0	1	1	0	0	1	1	0	0	1	1	0	0	1	1	1	0	0	1	0	0	1	1	1	0	0	0	0	0
1	1	1	1	0	1	0	0	0	1	1	1	0	0	0	0	0	1	0	0	1	0	1	1	1	0	1	1	1	0	0	0	0	0	1	1	1	0	0	0	0	0	0	1	1	1	0	0	0	0
1	1	1	1	0	1	0	0	0	1	1	1	0	0	0	0	0	1	0	0	1	0	1	1	1	0	1	1	1	1	1	1	0	0	1	1	1	0	1	1	0	0	1	1	1	1	1	0	1	0
1	0	0	0	1	1	1	1	0	1	0	0	0	0	0	0	0	1	0	0	1	0	1	1	0	0	1	1	0	1	1	1	0	0	1	1	0	0	1	0	0	1	0	1	0	1	1	0	0	0
1	1	1	1	0	1	0	0	0	0	0	0	0	0	0	0	0	1	1	0	1	0	1	1	1	0	1	1	1	1	1	1	0	0	0	0	0	1	0	0	0	1	1	0	0	0	0	0	1	1
1	0	1	0	0	1	1	0	0	0	0	0	0	0	0	0	0	1	0	0	0	0	0	1	0	0	1	1	1	0	0	0	0	0	1	1	0	0	0	0	0	1	1	1	1	0	0	0	0	0
1	1	1	1	0	1	1	1	1	1	1	0	0	0	1	0	0	1	0	0	0	0	1	1	1	0	1	1	1	0	1	1	0	0	1	1	1	0	1	0	1	0	0	1	1	0	0	1	0	0
1	1	1	1	0	1	1	0	0	1	0	1	0	0	1	1	0	1	0	0	1	0	0	0	0	1	1	1	1	1	1	0	0	0	1	1	1	0	0	1	0	1	1	1	1	1	0	0	0	0
1	1	1	1	0	1	0	1	0	1	0	0	0	0	0	0	0	1	0	0	1	0	1	1	0	0	1	1	0	0	1	0	0	0	1	1	0	0	1	0	0	0	0	1	1	0	0	0	0	0
1	1	1	1	0	1	1	0	0	0	1	0	0	0	0	1	0	1	0	0	0	0	1	1	0	0	0	1	1	1	0	1	0	0	1	1	1	0	0	0	0	0	1	1	1	0	1	0	0	0
1	0	0	0	1	1	1	0	0	0	1	1	0	1	0	0	0	1	0	0	1	0	0	0	0	1	1	1	1	0	1	1	0	0	0	0	0	1	1	1	0	1	1	1	1	1	1	0	0	0
1	0	1	0	0	1	0	1	0	0	1	0	0	0	0	0	0	1	0	0	0	0	0	1	0	0	1	1	0	0	0	0	0	0	1	0	0	0	1	0	0	0	0	0	1	0	1	0	0	0
1	1	1	0	0	1	0	1	0	0	0	0	0	0	1	1	0	1	0	0	0	0	1	1	0	0	1	1	0	1	0	0	0	0	1	1	0	0	0	1	0	0	1	1	1	0	0	0	0	0
1	0	0	0	1	1	0	0	0	0	0	0	0	0	0	0	1	1	0	0	1	0	0	0	0	1	1	1	0	1	1	0	0	0	1	1	0	0	1	1	0	0	1	1	1	0	0	0	0	0
1	1	1	0	0	1	0	1	0	0	0	1	0	0	0	0	0	1	1	0	0	0	0	0	0	1	0	0	0	1	1	1	0	0	0	0	0	1	0	0	0	0	0	1	1	0	0	0	1	1
1	0	0	0	1	1	1	0	0	1	1	0	0	0	1	1	0	1	0	0	1	0	1	1	0	0	1	1	0	0	1	1	0	0	1	1	0	0	1	0	0	0	1	0	1	0	0	0	0	0
1	1	1	0	0	1	1	0	0	1	0	0	0	0	1	1	0	1	0	0	1	0	1	1	1	0	1	1	1	1	1	0	0	0	1	1	1	0	1	0	0	0	0	1	1	0	0	0	0	0
1	1	1	1	0	1	1	0	0	0	1	1	0	0	1	1	0	1	0	0	0	0	0	0	0	1	1	1	1	1	1	1	0	0	0	0	0	1	1	0	0	0	0	1	1	0	1	0	0	0
1	1	1	0	0	1	0	0	0	0	1	0	0	0	1	0	0	1	0	0	1	0	1	1	0	0	0	0	0	0	1	1	0	0	1	0	1	0	0	0	1	0	0	1	1	0	0	0	0	0
1	0	0	0	1	1	0	1	0	1	1	0	0	0	0	0	0	1	0	0	1	0	1	0	0	0	1	1	0	0	1	0	0	0	1	1	0	0	0	0	0	0	0	1	1	0	0	0	0	0
1	0	0	0	1	1	0	0	0	0	0	0	0	1	1	1	0	1	0	0	1	0	1	1	0	0	1	1	1	0	0	0	0	0	1	1	0	0	0	0	0	0	1	1	1	0	0	0	0	0
1	0	0	0	1	1	1	0	0	1	1	0	0	0	0	0	0	1	0	0	1	0	1	1	0	0	0	1	0	1	1	1	0	0	1	1	0	0	0	1	1	1	1	1	1	0	0	0	0	0
1	1	1	0	0	1	0	0	0	0	1	0	0	1	1	0	0	1	0	0	0	0	0	0	0	1	1	1	1	1	1	0	0	0	0	0	0	1	1	1	0	0	1	1	1	0	0	0	0	0
1	1	1	0	0	1	1	0	0	1	1	0	0	1	1	0	0	1	0	0	1	0	1	1	1	0	1	1	0	1	1	1	0	0	1	1	0	0	1	0	0	1	0	1	0	0	0	0	0	0
1	0	0	0	0	1	0	0	0	1	1	1	0	1	1	0	0	1	0	0	1	0	1	1	1	0	1	1	0	0	1	1	0	0	1	1	0	0	1	1	0	0	1	0	1	0	0	0	0	0
1	0	1	0	0	1	1	0	0	1	1	1	0	0	1	0	0	1	0	0	0	0	1	0	0	0	0	0	0	0	1	1	0	0	1	0	0	0	1	0	0	0	0	1	0	0	0	0	0	0
1	1	1	0	0	1	1	0	0	0	1	0	0	0	0	0	0	1	1	0	0	0	1	1	0	0	1	1	1	1	1	0	0	0	1	1	0	0	1	0	0	0	1	1	1	0	0	0	0	0
1	1	1	0	0	1	1	0	0	1	1	1	0	0	0	0	0	1	0	0	0	0	1	0	0	0	1	0	1	1	1	0	0	0	1	0	0	0	0	0	0	0	0	1	1	0	1	0	0	0
1	1	0	1	0	1	1	0	0	1	1	0	0	1	0	0	0	1	1	0	0	0	1	1	0	0	1	1	1	1	1	1	0	0	1	1	0	0	0	1	0	0	0	1	1	0	0	0	0	0
1	0	0	0	1	1	0	1	0	0	0	0	0	1	0	1	0	1	1	0	1	0	1	1	0	0	1	0	1	1	1	1	0	0	1	1	0	0	0	0	0	0	1	1	1	0	1	0	0	0
1	1	1	0	0	1	1	0	0	1	1	1	0	0	1	1	0	1	0	0	0	0	1	0	0	0	1	0	1	1	0	1	0	0	1	1	0	0	1	0	0	0	1	1	1	1	0	0	0	0
1	0	0	0	1	1	0	0	0	0	1	0	0	0	1	1	0	1	0	1	1	0	1	1	1	0	1	1	1	0	1	1	0	0	1	1	0	0	0	0	0	0	0	1	1	0	0	0	0	0
1	1	1	0	0	1	1	0	0	1	1	1	0	0	1	0	0	1	0	0	1	0	1	1	1	0	1	1	1	1	1	0	0	0	1	1	0	0	1	1	0	0	0	1	0	0	1	0	0	0
1	0	0	0	1	1	1	0	0	1	1	1	0	0	0	0	0	1	0	0	1	0	1	1	0	0	1	1	0	0	1	1	0	0	0	0	0	1	0	0	0	0	0	1	1	0	1	1	0	0
1	0	0	0	1	1	0	0	0	1	1	0	0	0	1	1	0	1	0	0	1	0	1	1	0	0	1	0	1	0	0	1	0	0	1	1	0	0	1	0	1	0	0	1	1	0	1	0	0	0
1	1	1	0	0	1	0	0	0	1	1	0	0	0	0	0	0	1	0	1	0	0	0	0	0	1	1	1	0	0	1	1	0	0	1	1	0	0	0	0	1	0	0	0	1	0	1	0	0	0
1	0	1	0	0	1	1	1	0	1	1	0	0	1	1	0	0	1	0	0	0	0	1	1	0	0	0	0	1	0	1	0	0	0	1	1	0	0	0	0	0	0	0	1	1	0	0	0	0	0
1	0	0	0	1	1	1	1	1	0	0	0	0	0	0	0	0	1	0	0	0	0	1	1	0	0	1	1	1	1	1	1	0	0	1	1	1	0	1	1	0	0	0	1	1	1	1	0	1	0
1	0	0	0	1	1	1	1	0	1	1	0	0	0	0	0	0	1	1	0	1	0	1	1	0	0	1	1	1	1	1	1	0	0	1	1	1	0	1	1	1	0	1	1	1	0	0	0	0	0
1	1	1	0	0	1	0	0	0	0	1	0	0	0	0	1	0	1	0	0	1	0	1	1	0	0	1	1	0	0	1	1	0	0	1	0	0	0	1	0	0	0	1	0	0	1	0	1	0	0
1	0	1	0	0	1	1	1	0	1	1	1	0	1	0	1	0	0	0	0	1	0	1	1	1	0	1	1	0	1	1	1	0	0	1	0	1	0	0	0	0	0	1	1	1	0	0	0	0	0
1	1	1	1	0	1	1	0	0	0	1	1	0	1	0	1	0	1	0	0	0	0	1	1	0	0	0	1	0	0	1	1	0	0	1	0	1	0	1	0	0	0	0	1	1	0	0	0	0	0
1	0	0	0	1	1	0	0	0	1	1	1	0	0	0	0	0	0	1	0	0	0	1	0	1	0	0	1	0	0	1	1	0	0	1	0	1	0	1	0	0	0	0	1	1	0	0	0	0	0
1	1	0	0	0	1	1	0	0	1	1	1	0	0	0	0	0	0	0	0	1	0	1	1	1	0	1	1	0	0	1	1	0	0	1	0	0	0	1	0	0	0	0	1	1	0	0	0	1	0
1	0	0	0	0	1	1	0	0	1	1	1	0	1	0	1	0	0	0	0	1	0	1	1	0	0	1	1	0	0	1	1	0	0	1	0	0	0	1	0	0	0	0	0	1	1	0	0	0	0
1	1	0	0	0	1	1	1	0	1	1	0	0	0	0	0	0	0	0	0	1	0	1	0	0	0	0	1	0	0	1	1	0	0	1	0	1	0	1	0	0	0	0	0	1	0	0	0	0	0
1	0	1	0	0	1	1	0	0	1	1	0	0	0	0	0	0	0	1	0	0	0	0	0	0	1	1	1	1	0	1	1	0	0	1	0	1	0	0	0	1	0	1	1	1	0	0	0	0	0
1	0	1	0	0	1	0	1	0	0	1	0	0	0	0	0	0	0	1	0	0	0	1	1	1	0	1	0	0	0	1	1	0	0	0	0	0	1	1	0	0	0	0	0	1	0	1	0	1	1
1	0	0	0	1	1	0	1	0	1	1	1	0	0	1	0	0	0	1	0	0	0	0	0	0	1	1	1	0	1	1	1	0	0	0	0	0	1	1	0	0	0	0	1	1	0	1	0	1	0
1	1	0	0	0	1	1	0	0	0	1	1	0	1	1	0	0	0	0	0	1	0	1	1	1	0	1	1	0	1	1	1	0	0	1	1	1	0	1	0	0	0	0	1	1	0	0	0	0	0
1	1	0	1	0	1	1	0	0	0	1	0	0	1	1	1	0	0	0	0	1	0	0	0	0	1	1	1	1	0	1	0	0	0	1	0	1	0	1	0	1	0	0	0	1	0	0	0	0	0
1	1	0	0	0	1	1	1	0	0	1	1	0	0	1	0	0	0	0	0	1	0	0	0	0	1	0	0	0	0	0	0	0	1	1	0	1	0	1	0	0	0	0	0	1	0	1	0	1	0
1	0	1	0	0	1	0	0	0	1	1	1	0	0	1	0	0	0	0	0	1	0	1	0	0	0	1	1	1	1	1	1	0	0	1	1	1	0	1	0	0	1	0	1	1	1	0	0	1	0
1	1	1	0	0	1	0	0	0	1	1	0	0	0	1	0	0	0	1	0	0	0	0	0	0	1	1	1	1	1	1	1	0	0	0	0	0	1	1	0	0	0	0	1	0	1	0	0	1	0
1	0	0	0	1	1	1	0	0	0	0	1	0	0	1	0	0	0	1	0	0	0	1	1	1	0	1	1	0	1	1	1	0	0	1	0	0	0	1	0	0	0	0	1	1	0	0	0	0	0
1	0	0	0	1	1	1	0	0	0	1	0	0	0	1	0	0	0	1	0	0	0	1	1	1	0	1	1	1	0	1	0	0	0	0	0	0	1	1	0	0	1	1	0	1	0	1	0	0	0
1	0	1	0	0	1	1	0	0	1	1	1	0	0	0	0	0	0	1	0	0	0	0	0	0	1									0	0	0	1	1	0	0	0	0	1	1	0	1	0	0	0
1	0	1	0	0	1	0	0	0	1	1	0	0	0	0	0	0	0	1	0	0	0	0	0	1	0	0	1	0	0	1	0	0	0	1	0	0	0	1	0	0	0	0	1	0	0	0	0	0	0
1	1	0	0	0	1	1	0	0	0	1	0	0	0	1	0	0	0	1	0	1	0	0	0	0	1	1	1	1	0	1	1	0	0	0	0	0	1	1	0	0	0	0	1	1	1	0	0	0	0
1	0	1	0	0	1	1	0	0	1	1	0	0	0	0	0	0	0	1	0	0	0	1	1	1	0	1	1	0	0	1	0	0	0	1	0	1	0	1	0	1	0	0	1	1	0	0	0	0	0
1	1	0	1	0	1	1	0	0	1	1	0	0	1	0	0	0	0	1	0	0	0	0	0	0	1	1	1	0	1	1	1	0	0	0	0	0	1	0	1	1	0	1	1	1	0	0	0	0	0
1	0	1	1	0	1	1	0	0	1	1	0	0	0	0	1	0	1	0	0	0	0	0	0	0	1	1	1	1	1	1	1	0	0	0	0	0	1	1	0	0	0	0	0	1	0	1	0	0	0
1	0	1	0	0	1	0	1	0	1	1	1	0	0	0	0	0	0	1	0	0	0	0	0	1	0	1	1	0	1	1	0	0	0	0	1	1	0	1	1	0	1	0	1	1	0	0	0	0	0
1	0	0	0	1	1	1	0	1	1	1	1	0	1	0	0	0	0	0	0	0	1	0	0	0	1	1	1	0	1	1	1	0	0	0	0	0	1	1	1	0	0	0	0	1	0	0	0	0	1
1	0	0	0	1	1	1	0	0	0	1	1	0	1	0	0	0	0	1	0	0	0	0	0	0	1	1	1	0	1	1	1	0	0	0	0	0	1	1	0	0	0	1	1	1	0	0	0	1	0
1	0	1	1	0	1	0	0	0	1	1	1	0	1	0	0	0	0	1	0	0	0	0	0	0	1	0	1	1	0	1	0	0	0	1	0	1	0	1	0	0	0	0	1	1	0	0	0	0	0
1	0	1	1	0	1	1	0	0	1	1	1	0	0	1	0	0	1	0	0	0	0	0	0	0	1	0	1	0	1	1	1	0	0	0	0	0	1	1	1	0	0	0	1	1	0	1	0	1	0
1	0	0	0	1	1	1	0	0	1	1	0	0	0	1	0	0	0	1	0	0	0	1	1	1	0	1	1	1	1	1	1	0	0	0	0	0	1	1	0	0	0	1	1	1	1	1	0	0	0
1	0	1	0	0	1	1	0	0	0	1	1	0	0	1	0	0	0	1	0	1	0	0	0	0	1	1	1	1	1	1	1	0	0	1	0	1	0	1	0	0	0	0	1	1	0	0	0	1	0
1	0	1	0	0	1	1	0	0	1	1	1	0	0	0	0	0	0	1	0	0	0	1	0	1	0	1	1	0	0	1	0	0	0	1	1	1	0	0	0	0	0	0	1	1	0	0	0	1	0
1	0	0	0	1	1	1	0	0	1	1	0	0	0	1	0	0	0	1	0	0	0	0	0	0	1	1	1	1	1	1	0	0	0	0	0	0	1	1	1	0	0	0	0	1	1	1	0	0	0
1	0	1	1	0	1	0	0	0	1	1	1	0	0	0	0	0	0	1	0	0	0	0	0	0	1	1	1	1	0	1	1	0	0	1	0	1	0	1	0	0	0	1	0	0	1	1	0	0	1
1	1	1	1	0	1	1	1	0	1	1	0	0	0	0	0	0	0	1	0	0	0	1	1	0	0	1	1	0	1	1	0	0	0	0	0	0	1	1	1	0	0	0	1	1	0	0	0	0	0
1	1	1	0	0	1	0	0	0	0	1	1	0	0	0	0	0	0	1	0	0	0	1	0	0	0	1	1	0	1	1	0	0	0	1	1	1	0	0	1	0	0	1	1	1	1	0	0	0	0
1	1	1	1	0	1	0	0	0	1	1	0	0	0	0	0	0	0	1	0	0	0	1	0	0	0	0	1	1	1	1	0	0	0	0	1	0	0	1	0	0	0	0	1	1	1	0	0	0	0
1	0	1	0	0	1	0	0	0	1	1	1	0	0	0	0	0	0	0	0	1	0	0	0	0	1	1	0	1	1	1	1	0	0	0	0	0	1	1	0	0	0	0	1	1	0	0	0	1	0
1	0	0	0	1	1	1	0	0	1	1	0	0	0	1	0	0	0	1	0	0	0	0	0	0	1	1	1	0	0	1	0	0	0	0	0	0	1
1	0	1	0	0	1	0	0	0	0	1	0	0	0	0	0	0	0	1	0	0	0	0	0	0	0	0	0	1	0	1	0	1	0	1	0	0	0	1	1	1	0	0	1	1	0	0	0	0	0
1	1	1	0	0	1	0	0	0	1	1	1	0	0	1	0	0	0	1	0	0	0	1	1	1	0	1	1	1	1	0	1	0	0	1	1	1	0	1	0	0	0	0	1	1	0	0	0	1	0
1	1	1	0	0	1	1	0	0	1	1	1	1	0	0	0	0	1	0	0	0	0	1	1	0	0	1	1	1	1	1	0	0	0	0	0	0	1	1	1	0	0	0	1	1	0	0	0	0	0
1	0	0	0	1	1	1	1	0	0	1	0	1	0	0	1	0	1	1	0	0	0	1	1	1	0	1	1	1	1	1	1	0	0	1	1	1	0	1	0	1	0	0	1	1	0	0	0	0	0
1	0	1	1	0	1	1	0	1	1	1	1	0	0	0	0	0	1	0	0	0	0	1	1	1	0	1	1	0	1	1	1	0	0	1	0	1	0	1	1	1	0	0	1	1	0	0	0	0	0
1	0	0	0	1	1	1	0	1	0	1	1	0	0	1	1	0	0	0	0	1	0	0	1	1	0	1	1	0	0	1	1	1	0	0	0	0	1	1	0	0	1	0	1	1	0	0	0	0	1
1	1	0	0	0	1	1	1	1	1	1	1	0	0	0	0	0	0	1	0	1	0	1	1	1	0	1	1	1	1	1	0	1	0	1	1	1	0	1	1	1	0	0	1	1	0	0	0	0	0
1	1	0	0	0	1	1	1	1	1	1	1	0	0	0	0	0	0	1	0	0	0	1	1	0	0	0	1	0	1	1	0	0	0	1	0	0	0	1	1	0	0	0	1	1	0	0	0	0	0
1	0	0	0	1	1	0	1	0	0	0	0	0	0	0	0	0	1	0	0	0	0	0	1	0	0	0	0	0	0	0	0	0	1	0	0	0	1	0	0	0	0	0	0	0	0	0	0	0	0
1	0	1	0	0	1	1	0	0	1	1	0	0	0	0	0	0	0	1	0	0	0	1	0	1	0	1	1	0	1	1	1	0	0	1	0	0	0	1	0	1	1	1	1	1	0	0	0	0	0
1	1	1	0	0	1	1	0	0	1	1	0	0	1	0	0	0	0	1	0	0	0	1	0	1	0	0	1	0	0	1	1	0	0	1	1	0	0	0	0	1	1	0	1	1	0	1	0	0	0
1	1	1	1	0	1	0	1	0	1	1	0	0	0	1	0	0	0	1	0	1	0	1	1	1	0	1	1	1	1	1	1	0	0	1	1	1	0	1	0	1	0	0	1	1	1	1	0	1	0
1	0	0	1	0	1	1	0	0	1	1	0	0	0	1	0	0	0	1	0	0	0	0	0	0	1	1	1	0	1	1	1	1	0	1	1	1	0	1	0	0	1	0	1	1	0	0	0	0	1
1	1	1	0	0	1	1	1	0	0	1	0	0	0	0	1	0	0	0	0	1	0	1	0	0	0	0	1	0	1	1	0	0	0	1	1	1	0	1	0	1	1	0	1	0	0	0	0	0	0
1	0	0	0	0	1	0	0	0	0	0	1	0	0	1	0	0	0	1	0	0	0	1	0	0	0	0	1	0	0	1	0	0	0	1	1	0	0	1	1	0	0	0	1	1	0	0	0	0	0
1	0	1	0	0	1	0	1	0	0	1	1	0	0	0	1	0	0	1	0	0	0	0	0	1	0	1	1	0	0	1	0	0	0	1	1	0	0	1	0	0	1	0	1	1	1	0	0	0	0
1	1	1	0	0	1	1	1	0	1	0	1	0	0	0	1	0	0	1	0	0	0	1	0	0	0	1	1	0	0	1	0	0	0	1	0	0	0	1	0	1	0	1	1	1	0	0	0	0	0
1	1	0	0	0	1	1	0	0	0	1	0	0	0	0	1	0	0	1	0	0	0	1	1	0	0	1	1	1	1	1	1	0	0	1	1	0	0	1	0	0	0	0	0	1	0	0	1	0	0
1	1	1	0	0	1	1	1	1	1	1	1	0	0	0	1	0	0	1	1	0	0	1	1	1	0	1	1	0	1	0	1	1	0	1	1	1	0	1	1	1	0	0	0	0	0	0	0	0	0
1	1	1	0	0	1	1	1	0	1	1	0	0	0	1	0	0	1	0	0	1	0	1	1	1	0	0	0	0	0	0	0	0	1	0	0	0	1	1	1	0	0	0	1	1	1	1	0	0	0
1	0	1	0	0	1	1	1	0	1	1	0	0	1	0	0	0	0	0	0	1	0	1	1	1	0	1	1	0	1	1	1	1	0	0	0	0	1	1	1	1	0	0	1	1	1	1	0	0	0
1	0	0	0	1	1	1	1	0	0	1	1	0	1	1	0	0	0	1	0	0	0	0	0	0	1	0	0	0	0	0	0	0	1	0	0	0	1	1	1	0	0	0	1	1	1	0	0	0	0
1	1	1	0	0	1	1	1	0	0	1	1	1	0	1	1	0	1	1	0	0	0	0	0	0	1	0	0	0	0	0	0	0	1	1	1	0	0	1	1	0	0	0	1	1	0	1	1	1	1
1	0	0	0	1	1	1	1	1	1	1	1	0	0	0	1	0	1	1	0	0	0	1	1	1	0	1	1	1	1	1	0	0	0	1	1	0	0	1	1	0	1	0	1	1	0	1	0	1	1
1	0	0	0	1	1	1	1	1	1	1	1	0	0	0	0	0	1	1	0	0	0	1	1	1	0	1	1	1	1	1	1	1	0	1	1	1	0	1	1	1	1	1	1	1	1	1	1	1	1
1	0	1	0	0	1	1	1	0	1	1	1	0	0	0	0	0	0	1	0	0	0	0	0	0	1	1	1	0	1	1	1	0	0	1	1	0	0	1	0	0	0	0	1	1	0	0	0	1	1
1	0	0	0	1	1	1	1	1	1	1	1	0	1	1	1	0	0	1	0	1	0	1	0	1	0	1	1	1	0	1	1	0	0	0	1	0	0	1	0	0	0	0	0	0	0	0	0	0	0
1	1	1	0	0	1	1	0	0	0	1	1	0	0	1	0	0	0	0	0	1	0	0	0	0	1	1	1	1	1	1	0	0	0	0	0	0	1	1	0	0	0	0	1	1	1	1	0	0	0
1	0	0	0	1	1	0	1	0	1	1	1	0	1	0	0	0	0	0	0	1	0	0	0	0	1	1	1	0	1	1	1	1	0	0	0	0	1	1	0	1	0	0	1	1	0	0	0	1	0
1	1	0	1	0	1	0	0	0	0	1	1	1	0	1	1	0	1	1	1	1	0	0	1	1	0	1	1	1	0	1	1	0	0	1	1	1	0	1	0	0	1	0	1	1	1	1	1	1	1
1	0	1	1	0	1	1	0	0	1	1	0	1	1	0	0	0	0	0	0	1	0	1	1	1	0	1	1	1	1	1	1	1	0	1	1	1	0	1	1	1	0	1	1	1	1	0	0	1	1
1	1	0	0	0	1	0	0	0	0	1	0	0	1	0	0	0	0	0	1	1	0	0	1	1	0	0	1	1	0	1	1	0	0	0	1	1	0	1	0	0	1	0	1	1	1	0	0	0	0
1	0	1	1	0	1	1	1	0	1	1	0	0	1	0	0	0	0	0	1	1	0	1	1	1	0	1	1	0	0	1	1	1	0	1	0	0	0	1	0	0	1	0	1	1	0	0	0	0	0
1	0	1	1	0	1	1	0	0	0	1	0	0	0	1	0	0	0	1	0	1	0	0	0	0	1	1	1	0	1	1	1	0	0	1	1	1	0	1	0	0	0	0	0	1	0	1	0	1	1
1	0	1	0	0	1	1	1	0	1	1	0	0	0	0	1	0	0	1	0	1	0	0	0	0	1	1	1	0	1	1	1	0	0	1	0	1	0	1	1	0	1	0	1	1	1	0	0	0	0
1	0	1	0	0	1	1	0	1	1	0	0	0	1	0	0	0	0	0	0	1	0	0	0	0	1	1	1	0	1	1	1	0	0	1	1	0	0	1	1	0	1	0	1	1	1	0	0	0	1
1	0	0	0	1	1	1	1	1	1	1	1	0	0	1	0	0	0	0	0	1	0	1	1	0	0	1	1	1	1	1	1	0	0	1	1	0	0	1	1	0	0	1	1	1	0	1	0	1	0
1	0	1	1	0	1	1	0	1	0	1	1	0	0	1	0	0	0	1	0	1	0	0	1	1	0	1	1	0	1	1	1	0	0	1	1	1	0	1	0	0	1	0	1	1	1	0	0	0	0
1	1	1	0	0	1	1	1	1	1	1	1	0	1	1	1	0	0	1	0	1	0	0	0	0	1	1	1	1	1	1	0	0	0	1	1	0	0	1	0	0	1	0	1	1	0	0	0	1	1
1	0	0	0	1	1	1	1	0	1	1	0	0	1	0	0	0	0	1	0	1	0	0	1	1	0	0	1	1	1	1	0	0	0	1	0	0	0	1	0	0	0	0	1	1	0	0	0	0	0
1	0	0	1	0	1	1	0	0	0	1	1	0	1	0	1	0	0	1	0	1	0	1	1	0	0	0	1	1	0	1	0	0	0	1	1	0	0	1	0	0	0	0	1	1	0	0	0	0	0
1	0	1	0	0	1	1	1	1	0	0	0	0	0	0	0	0	0	1	0	0	0	1	1	0	0	1	1	0	0	1	0	0	0	1	1	0	0	1	0	0	0	0	0	0	0	0	0	0	0
1	0	0	0	1	1	1	0	0	1	1	0	0	1	0	0	0	0	0	0	1	0	1	1	1	0	1	1	0	0	1	0	0	0	1	1	1	0	0	1	0	0	0	1	1	0	0	0	0	0
1	0	0	1	0	1	1	0	1	0	1	1	0	1	0	0	0	0	0	0	1	0	0	0	1	0	0	1	0	1	1	0	0	0	1	0	1	0	1	0	0	0	0	1	1	0	1	0	0	0
1	0	1	0	0	1	1	0	1	1	1	0	0	0	0	0	0	0	0	0	1	0	0	1	1	0	0	1	0	0	1	0	0	0	1	1	1	0	1	0	0	0	1	1	1	0	1	0	0	0
1	1	0	0	0	1	1	1	1	0	1	1	0	0	0	0	0	0	0	0	1	0	1	1	0	0	1	1	1	0	1	0	0	0	1	0	1	0	1	0	0	0	0	1	1	0	0	0	0	0
1	0	1	1	0	1	1	0	1	0	1	1	0	0	1	0	0	0	1	0	0	0	1	0	0	0	1	1	0	0	1	0	0	0	1	0	0	0	1	0	0	0	0	1	1	0	0	0	0	0
1	0	1	1	0	1	0	0	0	0	1	1	0	0	1	1	0	0	1	0	0	0	0	0	0	1	0	1	1	0	1	0	0	0	1	0	0	0	1	0	0	0	0	1	1	0	0	0	0	0
1	0	1	0	0	1	1	0	0	1	1	0	0	0	0	0	0	0	1	0	0	0	0	0	0	1	1	1	0	0	1	0	0	0	1	1	0	0	1	0	0	0	0	1	1	0	0	0	0	0
1	0	0	0	1	1	1	0	1	1	1	1	0	1	0	0	0	0	1	0	0	0					1	1	0	0	1	0	0	0	1	0	1	0	1	0	0	0	0	1	1	0	0	0	0	0
1	0	1	1	0	1	1	0	0	0	1	1	0	0	1	0	0	0	1	0	0	0	1	1	1	0	1	1	0	0	1	0	0	0	1	1	1	0	1	0	0	0	0	1	1	0	0	0	0	0
1	1	0	0	0	1	1	0	0	1	1	1	0	1	0	0	0	0	1	0	0	0	1	1	1	0	1	1	0	0	1	1	0	0	1	1	1	0	1	0	0	0	0	1	1	0	0	0	0	0
1	0	1	1	0	1	1	0	0	1	1	1	0	1	0	0	0	0	0	0	1	0	1	1	1	0	0	1	0	1	1	0	0	0	1	1	1	0	1	0	0	0	0	1	1	0	0	0	0	0
1	1	1	0	0	1	1	1	1	0	1	0	0	0	0	0	0	0	0	0	1	0	1	1	1	0	1	1	0	0	1	0	0	0	1	0	0	0	1	0	0	0	0	1	1	0	0	0	0	0
1	0	1	0	0	1	0	1	0	1	1	0	0	1	0	0	0	0	1	0	0	0	1	1	0	0	0	1	0	0	1	0	0	0	1	0	0	0	1	0	0	0	0	1	1	0	0	0	0	0
1	0	1	1	0	1	1	1	0	1	1	0	0	0	0	0	0	0	1	0	0	0	1	0	1	0	0	1	0	0	1	0	0	0	1	0	1	0	1	0	0	0	1	1	1	0	1	0	0	0
1	1	0	0	0	1	0	0	0	0	1	0	0	1	0	1	0	1	0	0	0	0	1	1	0	0	0	1	0	0	1	0	0	0	1	0	0	0	0	0	0	1	0	1	1	0	0	0	0	0
1	1	1	1	0	1	1	0	0	1	1	0	0	0	1	1	0	1	0	0	0	0	1	1	0	0	0	1	0	0	1	1	0	0	1	0	1	0	1	0	0	0	0	1	1	0	0	0	0	0
1	0	1	0	0	1	0	0	0	1	1	0	0	0	0	0	0	0	0	0	1	0	1	0	0	0	0	1	0	0	1	0	0	0	1	1	0	0	1	0	0	0	0	1	1	0	0	0	0	0
1	0	0	0	1	1	1	1	0	1	1	1	0	0	0	1	0	1	0	0	0	0					0	0	0	0	0	0	0	1	1	0	0	0	0	1	1	1	0	1	0	1	1	0	0	0
1	0	1	0	0	1	1	0	0	1	1	0	0	0	0	0	0	0	1	0	0	0	1	1	0	0	0	1	0	0	1	0	0	0	1	0	1	0	1	0	0	0	0	1	1	0	0	0	0	0
1	0	1	0	0	1	0	0	0	1	1	0	0	0	0	0	0	0	0	0	1	0	1	1	0	0	1	1	1	0	1	0	0	0	1	0	0	0	1	0	0	0	0	1	1	0	0	0	0	0
1	0	1	0	0	1	0	0	0	1	1	1	0	0	0	0	0	0	1	0	0	0	1	1	0	0	1	0	0	0	1	0	0	0	1	0	0	0	1	0	0	1	0	1	1	0	0	0	0	0
1	0	0	0	0	1	0	0	0	0	1	0	0	1	1	0	0	0	1	0	0	0	1	0	0	0	0	1	0	0	1	0	0	0	1	0	0	0	1	0	0	0	0	1	1	0	0	0	0	0
1	1	1	0	0	1	1	0	0	0	1	1	0	0	0	0	0	0	0	0	0	1	1	1	0	0	1	1	0	0	1	1	0	0	1	1	0	0	1	1	0	0	0	0	0	0	0	0	0	0
1	0	1	0	0	1	0	0	0	1	1	0	0	0	0	1	0	1	1	0	0	0	1	1	0	0	1	1	0	1	1	0	0	0	1	1	0	0	1	0	0	0	0	0	0	0	0	0	0	1
1	1	1	0	0	1	0	0	0	1	1	0	0	0	0	1	0	0	1	0	0	0	1	1	0	0	1	1	1	1	0	0	0	0	1	1	0	0	1	0	0	1	0	0	0	0	0	0	0	0
1	0	1	0	0	1	1	0	0	1	1	0	0	0	0	1	0	0	1	0	0	0	1	1	0	0	1	1	0	0	1	0	0	0	1	1	0	0	1	0	0	0	0	1	1	0	0	0	0	0
1	0	1	0	0	1	1	0	0	1	1	0	0	0	1	0	0	0	1	0	0	0	1	1	0	0	1	1	0	0	1	0	0	0	1	1	1	0	1	0	0	0	0	1	1	0	0	0	0	0
1	1	1	0	0	1	1	0	0	1	1	1	0	0	0	1	0	0	1	0	0	0	1	1	0	0	1	1	1	0	0	0	0	0	1	0	0	0	1	0	0	0	0	0	0	0	0	0	0	0
1	1	0	1	0	1	0	1	0	1	1	0	0	1	0	0	0	0	0	0	1	0	1	1	0	0	1	0	1	0	1	1	0	0	1	1	0	0	1	0	0	0	0	1	1	1	0	0	0	0
1	1	1	0	0	1	1	0	0	1	1	1	0	0	0	0	0	0	0	0	1	0	1	1	1	0	1	1	0	0	0	0	0	0	1	1	0	0	1	0	0	0	1	1	0	0	1	1	0	0
1	1	0	1	0	1	0	0	0	0	1	0	0	1	1	1	0	0	1	0	0	0	1	1	0	0	1	0	0	1	1	1	0	0	1	1	1	0	1	0	0	0	0	1	1	0	0	0	0	0
1	0	1	0	0	1	1	1	0	1	1	0	0	0	0	0	0	1	1	0	0	0	0	0	0	1	0	1	1	0	0	1	0	0	1	1	1	0	1	0	0	0	0	1	1	0	0	0	0	0
1	1	1	0	0	1	0	0	0	1	1	0	0	1	0	0	0	0	0	0	0	0	1	1	0	0	1	0	0	1	1	0	0	0	1	0	0	0	0	0	0	0	0	1	1	0	0	0	0	0
1	0	1	0	0	1	0	0	0	0	0	1	0	1	1	0	0	1	0	0	0	0	1	1	0	0	0	1	0	0	1	0	0	0	1	1	0	0	0	0	0	0	0	1	1	0	0	0	1	0
1	0	1	0	0	1	1	0	0	1	1	0	0	0	0	0	0	0	1	0	0	0	1	1	0	0	1	0	1	0	1	0	0	0	1	1	0	0	1	0	0	0	0	1	1	0	0	0	0	0
1	0	1	0	0	1	1	0	0	0	1	0	0	1	1	0	0	0	1	0	0	0	1	0	0	0	0	1	0	0	1	0	0	0	1	1	1	0	1	0	0	0	0	1	1	0	0	0	0	0
1	1	1	0	0	1	1	1	0	1	1	1	0	0	0	0	0	1	0	0	0	0	1	1	0	0	1	0	0	1	1	0	0	0	1	1	1	0	0	0	0	0	0	1	1	0	0	0	0	1
1	0	1	1	0	1	0	0	1	1	1	0	0	1	1	0	0	0	0	0	1	0	0	0	0	1	1	1	1	1	1	1	0	0	0	0	0	1	0	1	0	0	0	1	1	0	0	0	1	0
1	0	1	1	0	1	1	0	0	1	1	0	0	0	0	1	0	1	0	0	0	0	1	1	1	0	1	1	0	0	1	0	0	0	1	1	1	0	0	0	0	1	0	1	1	0	0	0	0	0
1	1	1	0	0	1	1	0	0	1	1	1	0	0	1	0	0	1	0	0	0	0	1	1	0	0	1	1	0	1	1	0	0	0	0	0	0	1	1	0	0	0	0	1	1	0	0	0	0	0
1	0	0	1	0	1	0	0	0	0	1	0	0	1	1	1	0	0	1	0	0	0	1	1	1	0	1	1	0	0	1	0	0	0	1	1	1	0	1	0	0	0	1	1	1	0	0	0	0	0
1	0	1	1	0	1	0	0	0	0	1	1	0	1	0	0	0	1	0	0	0	0	0	0	0	1	1	1	0	0	1	0	0	0	1	1	1	0	1	0	0	0	0	1	1	0	0	0	0	0
1	1	1	0	0	1	0	0	0	0	1	0	0	1	1	0	0	0	1	0	0	0	1	1	0	0	1	1	0	0	1	0	0	0	1	1	0	0	0	0	0	0	0	1	1	0	0	0	0	0
1	0	1	0	0	1	1	1	1	0	0	1	0	0	0	0	0	1	0	0	0	0	1	1	0	0	1	1	1	1	1	0	0	0	0	0	0	1	1	0	0	1	0	1	1	1	0	0	0	0
1	0	1	1	0	1	1	1	1	1	1	1	0	0	0	0	0	0	1	0	0	0	0	1	0	0	1	1	0	0	1	0	0	0	1	0	0	0	1	0	0	0	0	1	1	0	0	0	0	0
1	0	1	0	0	1	1	0	0	1	1	0	0	1	1	1	0	1	0	0	0	0	1	1	0	0	1	1	1	0	1	0	0	0	1	0	0	0	1	0	0	0	0	1	1	0	0	0	0	0
1	0	1	1	0	1	1	1	0	0	1	1	0	0	1	0	0						1	1	1	0	1	1	0	0	1	0	0	0	1	1	1	0	1	1	0	0	0	1	1	0	0	0	1	1
1	0	1	1	0	1	1	0	0	1	1	1	0	0	0	0	0	0	0	0	1	0	1	1	1	0	1	1	0	0	1	0	0	0	1	1	0	0	0	1	0	1	0	1	1	0	0	0	0	0
1	0	1	0	0	1	0	0	0	1	1	1	0	1	1	0	0	0	0	1	0	0	1	1	1	0	1	1	0	0	1	0	0	0	1	1	0	0	1	0	0	0	0	1	1	1	0	0	0	0
1	0	1	0	0	1	0	1	1	0	1	1	0	0	0	0	0	0	0	0	1	0	1	1	0	0	0	1	1	0	1	0	0	0	0	0	0	1	1	0	0	0	0	1	1	0	0	0	0	0
1	1	1	0	0	1	1	1	0	1	0	0	0	0	0	0	0	1	0	0	0	0	1	1	0	0	1	1	0	1	1	0	0	0	1	1	0	0	1	0	0	0	1	1	1	1	1	0	0	0
1	0	1	1	0	1	0	0	0	1	1	1	0	1	0	1	0	0	0	0	0	0	1	1	0	0	1	1	0	0	0	0	0	0	1	1	1	0	1	0	1	0	0	1	1	1	0	0	0	0
1	0	1	1	0	1	1	1	0	1	1	0	0	1	0	0	0	1	0	0	0	0	1	1	0	0	1	1	0	0	1	0	0	0	1	1	0	0	1	0	0	0	0	1	1	0	1	0	0	0
1	1	0	1	0	1	0	0	0	0	0	1	0	1	1	1	0	1	0	0	0	0	1	1	0	0	1	1	0	1	1	0	0	0	1	1	1	0	1	1	0	0	0	0	0	0	0	0	1	0
1					1	0	0	0	1	1	0	0	0	0	0	0	0	1	0	0	0	1	1	0	0	1	1	1	0	0	0	0	0	1	0	1	0	0	0	0	1	1	1	1	0	0	0	0	0
1	1	1	0	0	1	0	0	1	0	1	1	0	1	0	1	0	1	0	0	0	0	1	1	0	0	1	1	0	0	1	0	0	0	1	1	1	0	1	0	0	0	0	1	1	1	0	0	0	0
1	0	1	0	0	1	1	1	0	1	1	0	0	0	0	0	0	0	1	0	0	0	0	0	0	1	0	1	1	0	1	0	0	0	1	0	1	0	1	0	0	0	0	1	1	0	0	0	0	0
1	0	0	0	1	1	1	1	1	1	0	1	0	0	0	0	0	0	0	0	1	0	1	1	0	0	1	1	0	0	1	1	0	0	1	1	1	0	1	0	0	0	0	1	1	0	0	0	0	0
1	0	1	1	0	1	0	0	0	0	0	1	0	0	1	1	0	0	0	0	1	0	1	1	0	0	1	1	0	0	1	0	0	0	1	0	0	0	0	0	0	0	0	1	1	0	0	0	0	1
1	0	0	0	1	1	1	0	0	1	1	1	0	1	0	0	0						1	1	0	0	1	0	0	1	1	0	0	0	1	0	0	0	0	0	0	0	0	1	1	0	1	0	0	0
1	0	0	0	1	1	0	0	0	0	1	1	0	1	1	0	0	1	0	0	0	0	1	1	0	0	1	1	0	0	1	1	0	0	1	1	0	0	1	1	0	0	0	1	1	0	0	0	1	0
1	1	1	0	0	1	1	0	0	0	0	0	1	1	1	1	0	1	0	0	0	0	1	1	0	0	1	1	0	0	1	0	0	0	1	1	1	0	1	0	0	0	0	1	1	1	0	0	1	0
1	0	0	0	1	1	1	0	0	1	1	1	0	0	0	0	0	0	0	0	1	0	1	1	1	0	1	1	1	0	1	1	0	0	1	1	1	0	1	0	0	0	0	1	1	1	0	0	1	0
1	1	1	0	0	1	0	0	0	1	1	1	0	1	0	1	0	0	0	0	1	0	1	1	0	0	1	1	0	0	1	0	0	0	1	1	0	0	1	0	0	0	0	1	1	0	0	0	0	0
1	0	1	1	0	1	0	0	0	0	1	0	0	1	1	0	0	0	1	0	0	0	1	1	0	0	1	1	0	0	1	0	0	0	1	0	0	0	1	0	0	0	0	1	1	0	0	0	0	0
1	1	0	0	0	1	0	0	0	1	1	1	0	0	0	0	0	0	0	0	1	0	1	1	1	0	0	1	0	1	0	1	0	0	1	1	0	0	1	0	0	1	1	1	1	0	0	0	0	0
1	1	1	0	0	1	1	1	0	0	1	1	0	1	0	0	0	0	0	0	1	0	1	1	0	0	1	1	1	0	1	0	0	0	1	1	0	0	0	1	0	0	1	1	1	0	0	0	1	0
1	0	1	1	0	1	1	0	0	1	1	0	0	0	0	0	0	0	1	0	0	0	1	1	1	0	1	1	1	0	1	0	0	0	1	1	1	0	1	0	0	0	0	1	1	0	0	0	1	0
1	1	1	0	0	1	0	0	0	1	1	1	0	1	1	0	0	1	0	0	0	0	1	1	1	0	1	1	1	0	0	0	0	0	1	1	1	0	1	0	0	0	1	1	1	0	0	0	0	0
1	0	1	0	0	1	1	0	0	1	1	1	0	0	1	1	0	1	0	0	0	0	1	0	1	0	1	1	0	1	0	1	0	0	1	1	0	0	1	0	0	0	0	1	1	1	0	0	1	0
1	0	1	1	0	1	1	0	0	0	0	1	1	1	1	1	0	1	0	0	0	0	1	1	1	0	1	1	1	1	1	1	0	0	1	0	0	0	1	1	0	0	1	1	1	0	0	0	1	0
1	1	1	0	0	1	0	0	0	1	1	0	1	1	1	1	0	1	0	0	0	0	1	1	0	0	1	1	1	0	1	1	0	0	1	0	1	0	0	1	0	1	0	1	1	0	0	0	0	1
1	1	0	1	0	1	1	0	0	0	1	1	0	1	1	1	0	0	1	0	0	0	1	1	1	0	1	0	1	0	1	1	0	0	1	1	1	0	1	0	0	0	1	1	1	1	0	0	0	0
1	1	1	1	0	1	1	0	0	1	1	1	0	0	0	0	0	1	0	0	0	0	1	1	1	0	1	1	0	0	1	1	0	0	1	1	0	0	1	0	0	0	0	1	1	0	1	0	1	0
1	1	1	0	0	1	1	0	0	1	1	0	0	1	1	1	0	0	0	0	1	0	1	1	0	0	1	1	0	0	0	1	0	0	1	0	1	0	0	0	0	0	0	1	1	0	0	0	1	0
1	1	1	0	0	1	1	1	0	0	1	0	0	0	0	0	0	0	0	0	1	0	1	1	0	0	1	1	0	0	1	0	0	0	1	0	1	0	0	0	0	1	1	1	1	1	0	0	0	0
1	0	1	0	0	1	0	1	1	1	1	0	0	0	0	0	0	0	0	0	1	0	1	1	0	0	0	1	0	1	1	0	0	0	1	0	0	0	0	0	0	0	0	1	0	0	0	0	0	0
1	1	1	0	0	1	1	0	0	1	1	1	1	1	1	1	0	0	0	0	1	0	1	1	1	0	1	1	0	0	1	0	0	0	0	0	0	1	0	0	0	0	1	1	1	0	0	0	0	0
1	1	1	0	0	1	1	0	0	1	1	1	0	0	0	0	0	0	1	0	0	0	1	1	0	0	1	1	1	0	1	0	0	0	1	0	0	0	1	0	0	0	1	1	1	0	0	0	0	0
1	0	1	1	0	1	1	0	0	1	1	1	0	0	0	0	0	0	0	0	1	0	1	1	1	0	1	1	0	0	1	0	0	0	1	1	1	0	1	0	0	0	0	1	1	0	0	0	0	0
1	0	1	1	0	1	0	0	0	1	1	1	0	1	1	1	0	1	0	0	0	0	1	1	1	0	1	1	0	0	1	0	0	0	1	1	0	0	0	0	0	1	0	1	0	0	0	0	1	0
1	1	1	0	0	1	1	0	0	1	1	0	0	0	0	0	0	0	0	0	1	0	1	1	0	0	1	1	0	0	1	0	0	0	1	1	0	0	0	1	0	0	0	1	1	0	0	0	0	0
1	0	1	1	0	1	1	0	0	0	1	0	0	0	1	1	0	0	1	0	0	0	1	1	0	0	1	1	0	0	1	0	0	0	1	1	0	0	0	0	0	1	0	1	1	0	0	0	0	0
1	0	0	0	1	1	0	0	1	1	1	1	0	1	1	1	0	0	0	0	1	0	1	1	0	0	1	1	0	1	0	0	0	0	1	0	0	0	0	1	0	1	0	1	1	0	0	0	0	0
1	1	1	0	0	1	1	0	0	1	1	0	0	1	1	1	0	0	1	0	0	0	1	1	0	0	1	1	0	0	1	0	0	0	1	0	1	0	0	0	1	0	1	1	1	0	0	0	0	0
1	1	1	0	0	1	1	0	0	1	1	1	0	0	0	1	0	0	0	0	1	0	1	1	0	0	1	1	0	0	0	1	0	0	1	1	0	0	0	1	0	1	0	1	1	0	0	0	0	0
1	0	0	0	1	1	0	0	0	0	1	1	0	1	1	0	0	0	0	0	1	0	1	1	1	0	1	0	1	0	1	1	0	0	1	0	1	0	0	0	0	1	1	1	1	0	0	0	0	0
1	1	1	0	0	1	0	0	1	1	1	1	0	1	0	1	0	0	1	0	0	0	0	0	0	1	1	1	1	0	1	1	0	0	1	1	1	0	0	0	0	1	0	1	1	0	0	0	0	0
1	0	1	1	0	1	1	0	0	1	1	0	0	1	1	0	0	0	1	0	0	0	1	1	1	0	1	1	0	0	1	0	0	0	1	0	1	0	0	1	0	1	0	1	1	0	0	0	0	0
1	1	1	0	0	1	1	0	0	1	1	1	0	0	0	0	0	1	0	0	0	0	1	1	0	0	1	0	1	1	0	0	0	0	1	1	1	0	1	0	0	1	0	1	1	0	0	0	0	1
1	1	1	0	0	1	0	0	0	0	1	1	0	1	0	0	0	0	0	0	1	0	1	1	1	0	0	0	1	1	0	1	0	0	0	0	0	1	1	0	0	1	0	1	1	0	0	0	1	0
1	0	1	1	0	1	1	1	0	1	1	1	0	0	0	0	0	1	0	0	0	0	1	1	0	0	1	1	1	0	1	0	0	0	1	1	0	0	0	1	0	0	0	1	1	0	0	0	0	0
1	1	1	0	0	1	1	0	0	1	1	0	1	0	0	0	0	1	0	0	0	0	1	1	1	0	1	1	1	1	1	1	0	0	1	1	0	0	0	1	1	0	0	1	1	0	0	0	0	0
1	1	1	0	0	1	1	0	0	1	1	1	0	0	0	0	0	1	0	0	0	0	1	1	0	0	1	0	0	1	1	1	0	0	1	1	0	0	0	1	0	0	1	0	0	0	0	0	0	0
1	1	1	0	0	1	1	0	0	1	1	0	0	1	1	1	0	1	1	0	0	0	1	1	0	0	1	1	1	0	0	0	0	0	1	1	0	0	0	1	0	1	0	1	1	0	1	0	1	0
1	0	0	0	1	1	1	0	0	1	1	0	0	1	0	1	0	1	0	0	0	0	1	1	0	0	1	1	0	1	1	0	0	0	1	1	1	0	1	0	0	1	0	1	1	0	0	0	1	0
1	1	1	1	0	1	0	0	0	1	1	1	0	1	1	1	0	0	1	0	0	0	1	1	1	0	1	0	0	0	1	1	0	0	1	1	0	0	0	0	0	1	0	1	1	0	0	0	0	0
1	1	1	0	0	1	1	0	0	0	1	1	0	1	1	1	0	1	0	0	0	0	1	1	0	0	1	1	0	0	0	1	0	0	1	1	1	0	1	0	0	1	0	1	1	0	0	0	0	0
1	0	1	0	0	1	1	0	0	1	1	1	0	0	1	1	0	1	0	0	0	0	1	1	0	0	1	1	0	1	1	0	0	0	1	1	0	0	1	0	0	1	0	1	1	0	0	0	1	0
1	1	1	1	0	1	0	1	1	1	1	0	0	1	0	0	0	0	1	0	0	0	1	1	0	0	1	1	0	1	1	0	0	0	1	1	1	0	0	0	0	1	0	1	1	0	0	0	1	0
1	0	1	1	0	1	1	0	0	1	1	1	0	1	1	0	0	0	0	0	1	0	1	1	1	0	1	1	1	1	1	1	0	0	1	1	1	0	0	0	0	1	1	1	1	0	0	0	1	0
1	1	1	0	0	1	1	0	0	1	1	1	0	1	1	1	0	0	1	0	0	0	1	1	0	0	1	1	1	0	0	0	0	0	1	1	1	0	1	0	0	0	0	1	1	1	1	0	0	0
1	1	1	1	0	1	1	0	1	1	1	0	0	0	0	0	0	0	1	0	0	0	1	1	0	0	1	0	1	0	1	1	0	0	1	1	0	0	1	0	0	0	1	1	1	1	0	0	0	0
1	0	0	0	1	1	1	0	0	1	1	1	0	0	1	1	0	0	1	0	0	0	1	1	0	0	1	1	1	1	1	0	0	0	1	1	0	0	1	0	0	1	1	1	1	0	0	0	0	1
1	1	1	0	0	1	1	0	0	1	1	1	0	1	1	1	0	0	1	0	0	0	1	1	1	0	1	1	1	0	1	0	0	0	1	1	0	0	0	0	0	1	0	1	1	0	0	0	1	0
1	1	1	1	0	1	1	1	0	1	1	1	0	1	1	1	0	0	1	0	0	0	1	1	1	0	1	1	1	1	1	0	0	0	1	1	0	0	1	1	1	1	1	1	1	0	1	0	0	0
1	1	1	0	0	1	0	0	0	1	1	1	0	1	1	1	0	0	1	0	0	0	1	1	0	0	1	1	0	1	1	0	0	0	1	1	0	0	0	0	0	1	0	1	1	1	0	0	1	1
1	0	1	0	0	1	1	1	1	1	1	1	0	0	0	0	0	0	0	0	1	0	1	1	0	0	1	1	0	0	1	0	0	0	1	1	0	0	1	0	0	1	0	1	1	0	0	0	0	0
1	1	1	0	0	1	1	0	0	1	1	1	0	1	0	0	0	0	1	0	0	0	1	1	0	0	1	1	0	1	1	0	0	0	1	0	1	0	0	0	0	0	1	1	1	0	0	0	1	0
1	1	1	0	0	1	1	1	1	1	1	1	0	0	0	1	0	0	1	0	0	0	1	1	0	0	1	1	1	1	0	0	0	0	1	0	1	0	0	0	0	0	0	1	1	0	0	0	0	0
1	0	1	1	0	1	0	0	0	1	1	1	0	0	1	1	0	0	0	0	1	0	1	1	0	0	1	1	0	1	1	0	0	0	1	0	0	0	0	1	0	0	0	1	1	0	0	0	1	0
1	1	1	0	0	1	1	1	1	1	1	0	0	0	0	0	0	0	1	0	0	0	1	1	0	0	1	1	1	0	0	1	0	0	1	0	1	0	1	0	0	1	1	1	1	1	0	0	0	0
1	0	1	0	0	1	0	1	0	0	1	0	0	0	0	1	0	1	0	0	0	0	1	1	1	0	1	1	0	1	1	1	0	0	1	0	0	0	1	0	0	0	1	1	1	1	0	0	1	0
1	1	1	0	0	1	1	0	1	1	1	0	0	0	0	0	0	0	1	0	0	0	1	1	0	0	1	1	1	0	1	0	0	0	1	1	1	0	0	0	0	1	0	1	1	0	0	0	0	0
1	1	1	0	0	1	1	1	0	1	1	1	0	1	0	0	0	1	0	0	0	0	1	1	0	0	1	1	1	0	1	0	0	0	1	1	0	0	1	0	0	1	0	1	1	0	0	0	0	0
1	0	1	1	0	1	1	1	0	1	1	0	0	0	0	0	0	1	0	0	0	0	1	0	1	0	1	1	1	1	1	0	0	0	1	1	1	0	0	0	0	1	0	1	1	0	0	0	1	0
1	0	1	0	0	1	1	0	0	1	1	0	0	0	0	0	0	1	0	0	0	0	1	1	0	0	1	1	0	0	1	0	0	0	1	1	0	0	1	0	0	0	0	1	1	0	0	0	1	0
1	0	0	0	0	1	1	0	0	1	1	1	1	1	0	0	0	1	0	0	0	0	1	1	0	0	1	1	0	1	1	0	0	0	1	1	0	0	1	1	0	0	0	1	1	0	0	0	0	0
1	0	0	0	1	1	1	0	0	1	1	1	0	0	0	0	0	0	0	0	1	0	1	1	0	0	1	1	0	0	1	1	0	0	1	1	0	0	0	0	0	1	0	1	1	0	0	0	0	0
1	0	0	0	1	1	1	1	0	1	1	0	0	1	1	0	0	0	1	0	0	0	1	1	0	0	1	1	0	1	1	0	0	0	1	1	0	0	1	1	0	1	0	1	1	1	0	0	1	0
1	0	1	0	0	1	1	1	0	1	1	1	0	0	0	0	0	0	1	0	0	0	1	1	0	0	1	1	0	1	0	0	0	0	1	1	0	0	0	0	0	1	1	1	1	0	0	0	0	0
1	0	0	0	1	1	1	0	0	1	1	1	0	0	0	0	0	1	0	0	0	0	1	1	0	0	1	1	0	1	1	0	0	0	1	0	1	0	1	1	0	1	0	1	1	1	0	0	1	0
1	0	0	0	1	1	1	1	0	1	1	1	0	1	0	0	0	0	0	0	1	0	0	0	0	1	1	1	1	1	1	1	0	0	1	1	1	0	1	1	0	0	0	1	1	0	1	1	1	1
1	1	1	0	0	1	0	0	0	1	1	0	0	1	1	1	0	1	0	0	0	0	1	1	0	0	1	1	0	0	1	0	0	0	0	1	0	0	1	0	0	0	0	1	1	0	0	0	0	0
1	1	1	0	0	1	1	1	0	1	1	1	0	0	0	0	0	1	0	0	0	0	1	1	0	0	1	1	0	1	1	1	0	0	1	0	1	0	1	0	0	0	1	1	1	0	0	0	0	0
1	1	1	0	0	1	1	0	0	1	1	1	0	0	0	0	0	1	0	0	0	0	1	1	0	0	1	1	0	0	1	0	0	0	1	1	0	0	0	0	1	1	0	1	1	0	1	0	0	1
1	1	1	0	0	1	1	0	0	1	1	1	0	0	1	1	0	1	0	0	0	0	1	1	0	0	1	1	0	1	0	1	1	0	1	1	0	0	0	0	0	1	1	1	0	0	1	0	0	0
1	1	1	0	0	1	1	0	0	0	1	1	0	1	1	0	0	1	0	0	0	0	1	1	0	0	1	1	1	0	1	0	0	0	1	1	0	0	1	0	0	1	0	1	1	0	0	0	0	0
1	1	1	0	0	1	1	0	0	1	1	1	0	0	0	0	0	1	0	0	0	0	1	1	0	0	1	1	1	0	1	0	1	0	1	1	0	0	0	1	0	1	0	1	1	1	0	0	0	0
1
1	0	1	0	0	1	1	0	0	1	1	0	0	0	0	0	0	1	0	0	0	0	1	1	0	0	1	1	0	1	1	0	0	0	1	1	0	0	0	0	0	1	0	1	1	0	0	0	0	0
1	0	1	1	0	1	1	0	0	1	1	1	0	1	1	0	0	1	0	0	0	0	1	1	0	0	1	1	0	0	1	1	0	0	1	1	0	0	0	0	1	1	1	1	1	0	0	0	0	0
1	1	1	0	0	1	1	1	0	0	1	0	0	1	0	0	0	1	0	0	0	0	1	1	1	0	1	1	1	0	0	0	0	0	1	0	1	0	1	0	0	0	0	1	1	0	1	0	0	0
1	1	1	0	0	1	1	1	0	0	1	0	0	0	0	0	0	1	0	0	0	0	1	1	0	0	1	1	0	1	1	0	0	0	1	1	0	0	0	1	0	1	0	1	1	0	0	0	1	0
1	0	1	0	0	1	1	1	0	1	0	0	0	0	0	0	0	1	0	0	0	0	1	1	1	0	1	1	0	1	0	0	0	0	1	1	0	0	0	1	0	1	1	1	1	0	0	0	0	0
1	1	1	1	0	1	1	0	0	1	1	0	0	1	0	1	0	1	0	1	1	0	1	1	0	0	1	1	0	1	1	1	1	0	1	1	1	0	1	0	1	1	1	1	1	1	0	0	0	0
1	1	0	1	0	1	1	0	0	1	1	1	0	1	0	0	0	1	0	0	0	0	1	1	0	0	1	0	1	0	1	1	0	0	1	1	0	0	1	0	0	1	0	1	1	0	0	0	0	0
1	1	1	0	0	1	1	0	0	1	1	0	0	1	1	1	0	1	0	0	0	0	1	1	0	0	1	1	1	0	1	0	0	0	1	1	0	0	0	0	0	1	1	1	1	0	0	0	0	0
1	0	1	1	0	1	1	0	0	1	1	1	0	1	1	1	0	0	1	0	0	0	1	1	0	0	1	1	0	1	1	0	0	0	1	1	1	0	1	0	0	1	0	1	1	0	0	0	1	0
1	1	1	0	0	1	1	1	0	1	1	0	0	1	0	0	0	1	0	0	0	0	1	1	0	0	1	1	0	1	1	0	0	0	1	0	1	0	0	0	0	1	0	1	1	1	1	0	0	0
1	1	1	1	0	1	1	0	0	1	1	1	0	0	0	1	0	1	0	0	0	0	0	0	0	1	1	1	1	1	1	0	0	0	1	1	1	0	0	0	0	0	0	1	1	0	1	0	0	0
1	1	0	1	0	1	1	1	0	1	0	1	0	1	1	0	0	0	1	0	0	0	1	1	0	0	1	1	0	0	1	0	0	0	1	0	1	0	0	0	0	0	0	1	1	0	0	0	0	0
1	1	1	0	0	1	1	0	0	1	1	1	0	0	0	0	0	1	0	0	0	0	1	1	0	0	1	1	0	0	0	0	0	0	1	0	0	0	1	0	0	1	0	1	0	0	1	0	0	0
1	0	1	0	0	1	1	0	0	0	0	1	0	1	0	0	0	0	1	0	0	0	1	1	0	0	1	0	1	0	1	1	0	0	1	1	0	0	0	0	1	0	1	1	1	0	0	0	0	0
1	0	1	1	0	1	1	0	0	1	1	1	0	0	0	0	0	1	0	0	0	0	1	1	0	0	0	1	0	1	1	0	0	0	0	0	0	1	0	1	0	1	1	1	1	0	0	0	0	0
1	0	1	1	0	1	1	0	1	0	1	0	0	1	0	0	0	1	0	0	0	0	1	1	0	0	1	1	0	0	1	0	0	0	1	1	0	0	0	1	0	0	0	1	1	0	0	0	0	0
1	0	0	0	1	1	1	1	1	1	1	1	0	0	0	0	0	1	0	0	0	0	1	1	0	0	1	1	1	0	1	1	0	0	1	0	1	0	1	0	0	0	0	1	1	0	0	1	0	0
1	1	1	1	0	1	1	1	0	1	1	1	0	0	0	0	0	0	1	0	0	0	0	0	0	1	1	1	0	0	0	1	1	0	1	1	0	0	0	0	0	0	1	1	1	0	0	0	0	0
1	1	1	0	0	1	0	1	0	1	1	1	0	0	1	1	0	1	0	0	0	0	1	1	0	0	1	1	0	0	1	0	1	0	1	1	0	0	0	0	0	1	1	1	1	0	0	0	0	0
1	1	1	0	0	1	1	1	0	1	1	1	0	0	0	0	0	1	0	0	0	0	1	1	0	0	1	1	1	0	0	0	0	0	1	1	0	0	0	1	0	1	0	1	1	0	0	0	0	0
1	1	1	1	0	1	0	0	0	1	1	1	1	0	0	0	0	0	0	0	1	0	1	0	1	0	1	1	1	1	1	0	0	0	1	1	0	0	0	0	0	1	1	1	1	0	0	0	0	0
1	1	1	0	0	1	1	1	0	1	1	0	0	0	0	0	0	1	0	0	0	0	1	1	0	0	1	0	1	0	1	0	0	0	1	1	0	0	0	0	0	1	0	1	1	0	0	0	0	0
1	1	1	0	0	1	1	1	0	0	1	1	0	1	1	0	0	0	1	0	0	0	1	1	0	0	1	1	1	0	1	0	0	0	1	1	0	0	0	1	0	1	0	1	1	1	0	0	0	0
1	0	1	1	0	1	1	0	0	1	1	0	0	0	0	0	0	1	1	0	0	0	1	1	0	0	1	1	1	1	0	0	0	0	1	1	0	0	0	1	0	1	0	1	1	0	0	0	0	0
1	1	1	0	0	1	1	1	1	1	1	1	0	0	0	0	0	1	0	0	0	0	0	1	0	0	1	1	1	1	1	1	0	0	0	0	0	1	1	0	1	1	0	1	1	1	0	0	0	0
1	1	1	0	0	1	1	1	1	1	1	1	0	0	0	0	0	1	0	0	0	0	1	1	0	0	1	1	0	0	0	0	0	0	1	1	0	0	0	0	1	1	1	0	0	0	0	0	0	0
1	0	1	1	0	1	1	1	1	1	1	0	0	0	0	0	0	1	0	0	0	0	1	1	0	0	1	1	0	0	1	0	0	0	1	1	0	0	0	1	0	1	1	1	1	0	0	0	0	0
1	1	1	0	0	1	1	0	0	0	1	1	0	1	1	1	0	1	0	0	0	0	1	1	0	0	1	1	0	0	1	1	0	0	1	1	0	0	0	0	0	1	1	1	1	0	0	0	0	0
1	1	1	0	0	1	1	1	0	1	1	1	0	1	0	1	0						0	0	0	1	1	1	0	1	1	0	0	0	1	1	1	0	0	0	0	1	1	1	0	0	0	0	0	0
1	1	1	1	0	1	1	0	0	0	1	1	1	1	0	1	0	1	0	0	0	0	1	1	1	0	1	1	1	1	1	1	0	0	1	1	0	0	0	0	0	1	0	1	1	1	0	0	0	0
1	1	1	0	0	1	1	1	0	1	1	1	0	0	0	1	0	0	1	0	0	0	1	1	0	0	1	1	0	0	1	0	0	0	1	1	0	0	1	0	0	1	0	1	1	0	0	0	0	0
1	0	0	0	1	1	0	0	0	1	1	1	0	0	0	0	0	0	1	0	0	0	1	1	0	0	1	1	1	1	0	0	0	0	1	1	1	0	1	0	0	0	0	1	1	0	0	0	0	0
1	1	1	0	0	1	1	1	0	0	1	1	0	0	1	1	0	1	0	0	0	0	1	1	0	0	1	1	1	0	1	0	0	0	1	1	1	0	1	0	1	0	1	1	0	0	0	0	0	0
1	0	0	0	1	1	1	1	0	1	1	0	0	0	0	1	0	1	0	0	0	0	1	1	0	0	1	1	1	1	0	0	0	0	1	1	0	0	1	0	0	1	0	0	1	0	0	0	1	0
1	0	1	1	0	1	1	1	0	0	1	1	0	0	0	0	0	1	0	0	0	0	1	1	1	0	1	1	1	1	0	0	0	0	1	1	0	0	1	0	0	1	1	1	1	0	0	0	0	0
1	1	0	1	0	1	0	1	1	1	0	1	0	0	0	0	0	1	0	0	0	0	0	0	0	1	1	1	0	0	1	0	0	0	1	1	1	0	1	0	0	1	0	1	1	0	1	0	0	0
	1	1	0	0	1	0	1	0	1	1	0	1	0	0	0	0	1	0	0	0	0	1	1	1	0	1	1	1	1	0	0	0	0	1	1	1	0	0	0	0	1	0	1	1	0	0	0	1	0
1	0	1	1	0	1	1	0	0	1	1	1	0	0	0	1	0	1	0	0	0	0	1	1	1	0	1	1	0	1	1	0	0	0	1	1	1	0	1	0	0	0	0	1	1	0	1	0	0	0
1	0	0	0	1	1	1	0	0	0	1	0	0	1	1	0	0	1	0	0	0	0	1	1	0	0	1	1	1	0	1	0	0	0	1	1	0	0	0	0	0	1	0	1	1	0	0	0	0	0
1	1	0	1	0	1	1	0	0	1	1	1	0	0	0	1	0	1	0	0	0	0	1	1	0	0	1	1	0	1	1	0	0	0	1	1	1	0	0	0	1	0	1	1	1	0	0	0	0	0
1	1	1	0	0	1	1	0	0	1	1	1	0	1	1	0	0	1	0	0	0	0	1	1	0	0	1	1	0	1	1	0	0	0	1	1	1	0	0	0	0	0	1	1	1	0	0	0	0	0
1	0	1	1	0	1	1	0	0	1	1	0	0	1	0	0	0	1	0	0	0	0	1	1	0	0	1	1	0	0	1	0	0	0	1	1	0	0	0	0	0	1	0	1	1	0	0	0	1	0
1	1	1	0	0	1	1	0	0	0	1	1	0	1	1	0	0	1	0	0	0	0	1	1	0	0	1	1	1	0	1	0	0	0	1	1	0	0	1	0	0	1	0	1	1	0	0	0	0	0
1	0	0	1	0	1	1	0	0	1	1	1	0	0	0	1	0	1	0	0	1	0	1	1	0	0	1	1	0	0	1	1	0	0	1	1	1	0	1	0	0	0	0	1	1	0	0	0	0	0
1	1	1	0	0	1	1	1	0	0	0	0	0	0	1	1	0	1	0	0	0	0	1	1	0	0	1	1	0	1	1	0	0	0	1	1	0	0	1	0	0	0	0	1	1	1	0	0	0	0
1	1	1	0	0	1	1	1	1	1	1	1	0	1	0	1	0	1	0	0	0	0	0	0	0	1	1	1	0	0	1	0	0	0	1	1	1	0	0	0	0	0	0	1	1	0	0	0	0	0
1	1	1	0	0	1	1	1	1	1	1	1	0	0	0	0	0	1	0	0	0	0	1	1	0	0	1	1	0	1	1	0	0	0	1	1	0	0	0	0	0	0	0	1	1	0	0	0	0	1
1	1	1	0	0	1	0	1	0	1	1	1	0	0	0	0	0	1	0	0	0	0	1	1	0	0	1	1	0	1	0	0	0	0	1	1	1	0	0	0	0	0	1	1	1	0	0	0	0	0
1	1	1	0	0	1	0	0	0	0	1	1	0	1	1	1	0	1	0	0	0	0	1	1	1	0	1	1	0	0	1	0	0	0	1	1	1	0	0	0	0	0	0	1	1	0	1	0	0	0
1	0	1	1	0	1	0	0	0	1	1	0	0	1	1	0	0	0	1	0	0	0	0	1	1	0	1	1	0	0	1	0	0	0	0	0	0	1	0	1	0	0	0	1	1	0	0	0	0	0
1	1	1	0	0	1	0	0	0	0	1	1	0	1	1	0	0	1	0	0	0	0	1	1	0	0	1	1	0	0	1	0	0	0	1	1	0	0	0	1	0	0	0	1	1	0	1	0	0	0
1	0	1	1	0	1	1	1	0	1	1	0	0	0	0	0	0	1	0	0	0	0	1	1	0	0	1	1	0	1	1	0	0	0	1	1	0	0	1	0	0	0	0	1	1	0	0	0	0	0
1	1	1	0	0	1	1	0	0	0	1	0	0	0	1	1	0	1	0	0	0	0	1	1	0	0	1	1	0	1	1	0	0	0	1	1	0	0	1	0	0	0	0	1	1	0	0	0	0	0
1	0	1	1	0	1	1	1	1	1	1	0	0	1	1	1	0	1	1	0	0	0	1	1	0	0	1	1	0	0	1	0	0	0	1	1	1	0	0	0	0	1	0	1	1	0	0	0	0	0
1	1	1	0	0	1	1	1	0	0	1	1	0	0	1	0	0	0	1	0	0	0	1	1	0	0	1	1	1	0	0	0	0	0	0	0	0	1	1	0	0	0	1	1	1	0	0	0	0	0
1	1	0	0	1	1	1	0	0	0	0	1	0	1	0	1	0	1	0	0	0	0	1	1	1	0	1	1	1	0	1	0	0	0	0	0	0	1	1	0	0	0	0	1	1	0	0	0	0	0
1	0	1	1	0	1	1	0	0	1	1	0	0	0	0	0	0	1	0	0	0	0	1	0	0	0	0	1	0	0	1	0	0	0	1	0	0	0	0	0	0	0	0	1	1	0	0	0	0	0
1	0	1	0	0	1	1	0	0	1	1	0	0	0	1	1	0	1	0	0	0	0	1	1	0	0	1	1	0	0	1	0	0	0	1	0	0	0	0	0	0	1	0	1	1	0	0	0	0	0
1	1	1	0	0	1	1	0	0	1	1	1	0	0	0	0	0	1	0	0	0	0	1	1	0	0	1	1	0	0	0	0	0	0	1	1	0	0	1	0	0	1	1	0	1	0	0	0	0	0
1	1	1	0	0	1	1	0	0	1	1	1	0	0	0	0	0	1	0	0	0	0	1	1	0	0	1	1	0	0	1	0	0	0	1	1	0	0	1	0	0	0	0	1	1	1	0	0	0	0
1	0	0	0	1	1	1	0	0	1	1	1	0	1	1	0	0	1	0	0	0	0	0	0	0	1	1	1	0	0	1	1	0	0	1	1	0	0	1	0	0	1	0	1	1	0	0	0	0	0
1	0	0	0	1	1	0	1	0	1	1	0	0	1	1	0	0	1	0	0	0	0	1	1	0	0	1	0	1	1	0	1	0	0	1	0	1	0	1	0	0	1	1	0	1	1	0	0	0	0
1	0	0	0	1	1	1	1	1	1	1	1	0	0	0	0	0	1	0	0	0	0	0	1	1	0	0	1	0	1	1	0	1	0	1	1	1	0	0	0	0	0	0	0	1	1	1	0	0	0
1	0	0	0	1	1	0	0	0	1	1	1	0	1	1	0	0	1	0	0	0	0	0	0	0	1	1	0	0	1	1	1	0	0	0	0	0	1	0	0	1	0	1	1	1	0	0	0	0	0
1	0	0	0	1	1	1	0	1	0	0	0	0	1	1	0	1	1	0	0	0	0	0	0	0	1	0	1	0	0	1	0	1	0	0	0	0	1	0	0	0	0	0	1	1	0	1	0	0	0
1	0	0	0	1	1	0	0	0	1	1	0	0	1	1	0	0	1	0	0	0	0	0	0	0	1	1	0	0	1	1	1	0	0	0	0	0	1	0	0	0	0	0	0	1	0	1	0	0	1
1	0	0	0	1	1	0	0	0	0	1	0	0	1	1	1	0	0	1	0	0	0	0	0	0	1	1	0	0	0	1	1	0	0	1	1	1	0	1	0	1	0	0	1	0	0	0	0	0	0
1	0	0	0	1	1	0	0	0	1	1	0	0	0	1	1	0	1	0	0	0	0	1	1	1	0	1	1	0	0	0	0	1	0	1	0	1	0	1	0	0	0	0	0	0	0	0	0	1	1
1	1	1	0	0	1	1	0	1	1	1	1	0	1	0	0	0	0	0	0	0	1	1	1	1	0	1	1	0	1	1	0	0	0	1	1	0	0	0	0	0	0	0	1	1	0	0	0	0	0
1	0	1	1	0	1	0	0	0	0	1	1	0	1	1	1	0	1	0	0	0	0	0	0	0	1	1	1	1	0	1	0	0	0	1	0	1	0	0	0	0	1	0	1	1	0	0	1	1	0
1	1	1	0	0	1	0	0	0	0	1	1	0	0	1	1	0	0	1	0	0	0	1	1	0	0	1	1	0	0	1	0	0	0	1	0	1	0	0	0	1	1	1	1	1	0	0	0	0	0
1	1	1	0	0	1	1	1	0	0	1	0	0	1	1	1	0	1	0	0	0	0	1	1	0	0	1	1	1	0	1	0	0	0	1	1	0	0	0	0	0	0	0	1	1	0	0	0	0	0
1	0	1	1	0	1	0	1	1	0	1	0	1	0	0	0	0	1	0	0	0	0	0	0	0	1	1	1	0	1	1	1	0	0	1	1	1	0	0	0	0	0	0	1	1	0	1	0	0	0
1	1	1	0	0	1	0	0	0	0	0	1	1	0	1	1	0	0	1	0	0	0	1	1	0	0	1	1	0	1	1	0	1	0	1	1	1	0	1	0	0	0	0	1	1	0	0	0	0	0
1	0	1	1	0	1	0	1	0	1	0	0	0	1	0	1	0	1	0	0	0	0	1	1	0	0	1	1	0	0	1	0	0	0	1	1	0	0	1	0	0	0	0	1	1	0	1	0	0	0
1	0	1	1	0	1	1	0	0	0	0	1	0	0	1	1	0	0	1	0	0	0	1	1	1	0	0	1	0	1	1	0	0	0	1	0	1	0	0	0	0	0	0	1	1	0	1	0	0	0
1	1	1	0	0	1	0	1	0	0	0	1	0	1	1	1	0	1	0	0	0	0	0	0	0	1	1	1	1	0	1	0	0	0	1	1	1	0	0	0	0	1	0	1	1	0	0	0	0	0
1	0	1	1	0	1	0	0	0	1	1	0	0	1	1	1	0	1	0	0	0	0	1	1	0	0	1	0	0	0	1	1	0	0	1	1	1	0	1	0	0	0	0	1	1	0	0	0	0	0
1	0	0	0	1	1	0	0	0	0	1	1	0	0	1	1	0	1	0	0	0	0	0	0	0	1	1	1	0	0	0	0	1	0	1	1	1	0	0	0	0	0	0	1	1	0	0	0	0	0
1	0	1	1	0	1	0	0	0	0	1	1	0	1	1	1	0	1	0	0	0	0	1	1	0	0	1	1	0	1	1	0	0	0	1	1	0	0	0	0	0	1	0	1	1	0	1	0	0	0
1	0	0	0	1	1	1	1	1	0	1	1	0	0	0	0	0	1	0	0	0	0	1	1	0	0	1	1	0	1	0	1	0	0	1	1	0	0	1	0	0	0	0	1	1	0	0	0	0	0
1	0	1	1	0	1	1	0	0	1	1	0	0	1	0	0	0	1	0	0	0	0	1	1	0	0	1	1	0	0	1	0	0	0	1	1	1	0	1	0	0	0	0	1	1	0	1	0	0	0
1	1	1	1	0	1	1	1	0	0	1	1	0	1	1	0	0	1	0	0	0	0	1	1	1	0	1	1	0	1	0	0	0	0	0	0	0	1	1	0	0	0	0	1	1	0	1	0	0	0
1	1	1	0	0	1	0	0	0	1	0	0	0	1	1	1	0	0	1	0	0	0	0	0	0	1	1	1	0	0	1	0	0	0	1	1	0	0	1	0	0	1	0	1	1	0	0	0	0	0
1	1	0	0	0	1	1	0	0	1	1	0	0	0	0	1	0	1	0	0	0	0	1	0	0	0	0	0	0	0	0	0	0	1	0	0	0	1	0	0	0	0	0	1	1	0	0	1	0	0
1	1	0	0	0	1	0	0	0	0	1	0	0	1	1	0	0	0	1	0	0	0	1	0	0	0	0	1	0	0	1	0	0	0	1	1	1	0	0	1	0	1	0	1	1	0	0	0	0	0
1	1	1	1	0	1	0	1	0	0	1	0	0	0	0	0	0	0	0	0	0	0	1	1	1	0	1	1	0	1	1	0	0	0	1	0	1	0	0	0	0	1	0	0	0	1	0	0	0	0
1	0	0	0	0	1	0	0	0	1	1	0	0	0	0	1	0	0	0	0	1	0	0	0	0	0	1	1	0	1	0	0	0	0	1	0	0	0	0	0	0	0	0	0	1	0	0	0	0	0
1	0	0	0	0	1	0	1	0	0	1	0	0	0	0	1	0	0	0	0	1	0	0	0	0	0	1	1	0	1	1	0	0	0	1	1	0	0	1	0	0	0	0	0	1	0	0	0	0	0
1	0	0	0	0	1	0	0	0	0	1	0	0	0	0	0	0	0	0	0	1	0	1	0	0	0	1	1	0	0	0	0	0	0	1	0	1	0	0	0	0	0	0	0	1	0	0	0	0	0
1	1	1	0	0	1	1	0	0	0	1	1	1	0	0	0	0	1	0	0	0	0	1	1	0	0	1	1	0	1	1	0	0	0	1	0	1	0	1	0	0	1	0	1	1	0	0	0	0	0
[truncated: 14 more columns]

## Sheet: KNOWLWDGE SCORES BY WARDDEC2024
POSSIBLE MARK	ACTUAL MARK	%SCORE
61	36	59.0164
61	20	32.7869
61	24	39.3443
61	30	49.1803
61	9	14.7541
61	29	47.541
61	12	19.6721
61	18	29.5082
61	33	54.0984
61	24	39.3443
61	28	45.9016
61	25	40.9836
61	24	39.3443
61	13	21.3115
61	22	36.0656
61	19	31.1475
61	18	29.5082
61	20	32.7869
61	20	32.7869
61	18	29.5082
61	22	36.0656
61	23	37.7049
61	24	39.3443
61	22	36.0656
61	20	32.7869
61	23	37.7049
61	25	40.9836
61	21	34.4262
61	23	37.7049
61	20	32.7869
61	23	37.7049
61	21	34.4262
61	24	39.3443
61	18	29.5082
61	20	32.7869
61	21	34.4262
61	23	37.7049
61	20	32.7869
61	21	34.4262
61	23	37.7049
61	23	37.7049
61	23	37.7049
61	19	31.1475
61	20	32.7869
61	25	40.9836
61	20	32.7869
61	21	34.4262
61	22	36.0656
61	23	37.7049
61	22	36.0656
61	22	36.0656
61	24	39.3443
61	25	40.9836
61	20	32.7869
61	24	39.3443
61	24	39.3443
61	26	42.623
61	24	39.3443
61	21	34.4262
61	23	37.7049
61	26	42.623
61	31	50.8197
61	28	45.9016
61	25	40.9836
61	26	42.623
61	24	39.3443
61	22	36.0656
61	24	39.3443
61	17	27.8689
61	23	37.7049
61	24	39.3443
61	23	37.7049
61	23	37.7049
61	24	39.3443
61	23	37.7049
61	26	42.623
61	25	40.9836
61	24	39.3443
61	24	39.3443
61	27	44.2623
61	25	40.9836
61	25	40.9836
61	22	36.0656
61	23	37.7049
61	22	36.0656
61	24	39.3443
61	25	40.9836
61	25	40.9836
61	25	40.9836
61	24	39.3443
61	22	36.0656
61	24	39.3443
61	25	40.9836
61	23	37.7049
61	23	37.7049
61	22	36.0656
61	22	36.0656
61	22	36.0656
61	24	39.3443
61	24	39.3443
61	23	37.7049
61	23	37.7049
61	23	37.7049
61	22	36.0656
61	24	39.3443
61	25	40.9836
61	25	40.9836
61	24	39.3443
61	24	39.3443
61	23	37.7049
61	23	37.7049
61	23	37.7049
61	24	39.3443
61	24	39.3443
61	22	36.0656
61	23	37.7049
61	24	39.3443
61	22	36.0656
61	25	40.9836
61	26	42.623
61	22	36.0656
61	25	40.9836
61	18	29.5082
61	24	39.3443
61	23	37.7049
61	24	39.3443
61	22	36.0656
61	24	39.3443
61	23	37.7049
61	22	36.0656
61	22	36.0656
61	25	40.9836
61	22	36.0656
61	23	37.7049
61	23	37.7049
61	23	37.7049
61	21	34.4262
61	23	37.7049
61	25	40.9836
61	23	37.7049
61	22	36.0656
61	20	32.7869
61	22	36.0656
61	24	39.3443
61	23	37.7049
61	19	31.1475
61	23	37.7049
61	26	42.623
61	24	39.3443
61	24	39.3443
61	23	37.7049
61	24	39.3443
61	23	37.7049
61	24	39.3443
61	22	36.0656
61	19	31.1475
61	23	37.7049
61	21	34.4262
61	24	39.3443
61	24	39.3443
61	20	32.7869
61	19	31.1475
61	23	37.7049
61	21	34.4262
61	22	36.0656
61	22	36.0656
61	21	34.4262
61	22	36.0656
61	21	34.4262
61	20	32.7869
61	17	27.8689
61	22	36.0656
61	22	36.0656
61	21	34.4262
61	16	26.2295
61	22	36.0656
61	23	37.7049
61	18	29.5082
61	22	36.0656
61	23	37.7049
61	21	34.4262
61	20	32.7869
61	27	44.2623
61	24	39.3443
61	24	39.3443
61	21	34.4262
61	22	36.0656
61	19	31.1475
61	24	39.3443
61	16	26.2295
61	24	39.3443
61	22	36.0656
61	25	40.9836
61	21	34.4262
61	20	32.7869
61	26	42.623
61	24	39.3443
61	23	37.7049
61	23	37.7049
61	17	27.8689
61	23	37.7049
61	23	37.7049
61	20	32.7869
61	25	40.9836
61	16	26.2295
61	22	36.0656
61	23	37.7049
61	24	39.3443
61	16	26.2295
61	22	36.0656
61	23	37.7049
61	21	34.4262
61	24	39.3443
61	22	36.0656
61	19	31.1475
61	23	37.7049
61	21	34.4262
61	25	40.9836
61	22	36.0656
61	21	34.4262
61	22	36.0656
61	23	37.7049
61	20	32.7869
61	23	37.7049
61	21	34.4262
61	18	29.5082
61	21	34.4262
61	22	36.0656
61	18	29.5082
61	22	36.0656
61	22	36.0656
61	21	34.4262
61	23	37.7049
61	21	34.4262
61	23	37.7049
61	21	34.4262
61	23	37.7049
61	18	29.5082
61	18	29.5082
61	20	32.7869
61	20	32.7869
61	22	36.0656
61	21	34.4262
61	19	31.1475
61	21	34.4262
61	25	40.9836
61	21	34.4262
61	22	36.0656
61	23	37.7049
61	22	36.0656
61	20	32.7869
61	20	32.7869
61	22	36.0656
61	19	31.1475
61	21	34.4262
61	22	36.0656
61	19	31.1475
61	20	32.7869
61	19	31.1475
61	21	34.4262
61	20	32.7869
61	20	32.7869
61	21	34.4262
61	19	31.1475
61	19	31.1475
61	21	34.4262
61	19	31.1475
61	20	32.7869
61	21	34.4262
61	21	34.4262
61	19	31.1475
61	20	32.7869
61	22	36.0656
61	22	36.0656
61	29	47.541
61	29	47.541
61	25	40.9836
61	28	45.9016
61	23	37.7049
61	30	49.1803
61	30	49.1803
61	32	52.459
61	30	49.1803
61	29	47.541
61	33	54.0984
61	31	50.8197
61	34	55.7377
61	33	54.0984
61	33	54.0984
61	33	54.0984
61	31	50.8197
61	33	54.0984
61	30	49.1803
61	30	49.1803
61	27	44.2623
61	32	52.459
61	37	60.6557
61	34	55.7377
61	33	54.0984
61	28	45.9016
61	32	52.459
61	27	44.2623
61	33	54.0984
61	30	49.1803
61	31	50.8197
61	35	57.377
61	34	55.7377
61	30	49.1803
61	38	62.2951
61	34	55.7377
61	32	52.459
61	30	49.1803
61	30	49.1803
61	31	50.8197
61	34	55.7377
61	31	50.8197
61	30	49.1803
61	34	55.7377
61	31	50.8197
61	33	54.0984
61	29	47.541
61	32	52.459
61	35	57.377
61	25	40.9836
61	27	44.2623
61	25	40.9836
61	33	54.0984
61	36	59.0164
61	21	34.4262
61	21	34.4262
61	28	45.9016
61	31	50.8197
61	28	45.9016
61	26	42.623
61	33	54.0984
61	28	45.9016
61	34	55.7377
61	35	57.377
61	31	50.8197
61	32	52.459
61	31	50.8197
61	31	50.8197
61	32	52.459
61	39	63.9344
61	35	57.377
61	39	63.9344
61	38	62.2951
61	33	54.0984
61	29	47.541
61	39	63.9344
61	33	54.0984
61	32	52.459
61	30	49.1803
61	30	49.1803
61	36	59.0164
61	31	50.8197
61	34	55.7377
61	32	52.459
61	29	47.541
61	36	59.0164
61	38	62.2951
61	34	55.7377
61	26	42.623
61	22	36.0656
61	30	49.1803
61	31	50.8197
61	27	44.2623
61	36	59.0164
61	31	50.8197
61	35	57.377
61	32	52.459
61	29	47.541
61	32	52.459
61	30	49.1803
61	28	45.9016
61	28	45.9016
61	22	36.0656
61	20	32.7869
61	22	36.0656
61	26	42.623
61	19	31.1475
61	27	44.2623
61	31	50.8197
61	26	42.623
61	26	42.623
61	29	47.541
61	25	40.9836
61	26	42.623
61	31	50.8197
61	21	34.4262
61	35	57.377
61	17	27.8689
61	36	59.0164
61	27	44.2623
61	34	55.7377
61	30	49.1803
61	37	60.6557
61	32	52.459
61	31	50.8197
61	34	55.7377
61	37	60.6557
61	37	60.6557
61	36	59.0164
61	36	59.0164
61	32	52.459
61	32	52.459
61	27	44.2623
61	32	52.459
61	31	50.8197
61	39	63.9344
61	31	50.8197
61	31	50.8197
61	24	39.3443
61	37	60.6557
61	36	59.0164
61	28	45.9016
61	31	50.8197
61	33	54.0984
61	22	36.0656
61	28	45.9016
61	27	44.2623
61	27	44.2623
61	30	49.1803
61	33	54.0984
61	31	50.8197
61	26	42.623
61	25	40.9836
61	27	44.2623
61	31	50.8197
61	29	47.541
61	33	54.0984
61	31	50.8197
61	24	39.3443
61	30	49.1803
61	27	44.2623
61	32	52.459
61	31	50.8197
61	32	52.459
61	30	49.1803
61	34	55.7377
61	29	47.541
61	30	49.1803
61	27	44.2623
61	27	44.2623
61	34	55.7377
61	36	59.0164
61	26	42.623
61	31	50.8197
61	30	49.1803
61	24	39.3443
61	28	45.9016
61	27	44.2623
61	25	40.9836
61	26	42.623
61	27	44.2623
61	30	49.1803
61	32	52.459
61	29	47.541
61	26	42.623
61	33	54.0984
61	29	47.541
61	28	45.9016
61	29	47.541
61	23	37.7049
61	17	27.8689
61	28	45.9016
61	28	45.9016
61	29	47.541
61	29	47.541
61	27	44.2623
61	30	49.1803
61	29	47.541
61	27	44.2623
61	31	50.8197
61	33	54.0984
61	29	47.541
61	25	40.9836
61	26	42.623
61	30	49.1803
61	30	49.1803
61	29	47.541
61	18	29.5082
61	27	44.2623
61	13	21.3115
61	23	37.7049
61	33	54.0984
61	31	50.8197
61	35	57.377
61	33	54.0984
61	32	52.459
61	35	57.377
61	29	47.541
61	18	29.5082
61	30	49.1803
61	30	49.1803
61	39	63.9344
61	32	52.459
61	29	47.541
61	23	37.7049
61	28	45.9016
61	29	47.541
61	29	47.541
61	36	59.0164
61	31	50.8197
61	35	57.377
61	27	44.2623
61	34	55.7377
61	39	63.9344
61	44	72.1311
61	31	50.8197
61	32	52.459
61	30	49.1803
61	31	50.8197
61	41	67.2131
61	41	67.2131
61	29	47.541
61	33	54.0984
61	32	52.459
61	33	54.0984
61	32	52.459
61	37	60.6557
61	35	57.377
61	38	62.2951
61	28	45.9016
61	28	45.9016
61	22	36.0656
61	29	47.541
61	28	45.9016
61	29	47.541
61	29	47.541
61	27	44.2623
61	0	0
61	26	42.623
61	25	40.9836
61	27	44.2623
61	30	49.1803
61	31	50.8197
61	30	49.1803
61	28	45.9016
61	25	40.9836
61	24	39.3443
61	24	39.3443
61	30	49.1803
61	23	37.7049
61	28	45.9016
61	25	40.9836
61	25	40.9836
61	25	40.9836
61	22	36.0656
61	26	42.623
61	27	44.2623
61	27	44.2623
61	27	44.2623
61	28	45.9016
61	26	42.623
61	30	49.1803
61	30	49.1803
61	30	49.1803
61	27	44.2623
61	21	34.4262
61	25	40.9836
61	26	42.623
61	26	42.623
61	30	49.1803
61	31	50.8197
61	30	49.1803
61	26	42.623
61	30	49.1803
61	27	44.2623
61	24	39.3443
61	30	49.1803
61	28	45.9016
61	29	47.541
61	28	45.9016
61	27	44.2623
61	30	49.1803
61	26	42.623
61	31	50.8197
61	30	49.1803
61	28	45.9016
61	30	49.1803
61	25	40.9836
61	31	50.8197
61	23	37.7049
61	30	49.1803
61	24	39.3443
61	25	40.9836
61	30	49.1803
61	32	52.459
61	30	49.1803
61	29	47.541
61	24	39.3443
61	29	47.541
61	29	47.541
61	31	50.8197
61	32	52.459
61	32	52.459
61	31	50.8197
61	31	50.8197
61	35	57.377
61	33	54.0984
61	30	49.1803
61	27	44.2623
61	20	32.7869
61	32	52.459
61	27	44.2623
61	30	49.1803
61	31	50.8197
61	27	44.2623
61	28	45.9016
61	30	49.1803
61	27	44.2623
61	30	49.1803
61	29	47.541
61	32	52.459
61	31	50.8197
61	31	50.8197
61	29	47.541
61	30	49.1803
61	29	47.541
61	28	45.9016
61	33	54.0984
61	32	52.459
61	32	52.459
61	29	47.541
61	32	52.459
61	30	49.1803
61	36	59.0164
61	34	55.7377
61	32	52.459
61	31	50.8197
61	34	55.7377
61	41	67.2131
61	34	55.7377
61	30	49.1803
61	28	45.9016
61	31	50.8197
61	30	49.1803
61	33	54.0984
61	31	50.8197
61	30	49.1803
61	32	52.459
61	32	52.459
61	27	44.2623
61	27	44.2623
61	28	45.9016
61	34	55.7377
61	29	47.541
61	32	52.459
61	37	60.6557
61	25	40.9836
61	32	52.459
61	31	50.8197
61	33	54.0984
61	30	49.1803
61	32	52.459
61	1	1.63934
61	27	44.2623
61	33	54.0984
61	28	45.9016
61	30	49.1803
61	29	47.541
61	40	65.5738
61	31	50.8197
61	32	52.459
61	36	59.0164
61	32	52.459
61	32	52.459
61	28	45.9016
61	27	44.2623
61	28	45.9016
61	29	47.541
61	28	45.9016
61	32	52.459
61	27	44.2623
61	31	50.8197
61	30	49.1803
61	32	52.459
61	28	45.9016
61	33	54.0984
61	28	45.9016
61	34	55.7377
61	29	47.541
61	31	50.8197
61	32	52.459
61	31	50.8197
61	36	59.0164
61	31	50.8197
61	28	45.9016
61	33	54.0984
61	30	49.1803
61	32	52.459
61	30	49.1803
61	30	49.1803
61	32	52.459
61	27	44.2623
61	32	52.459
61	32	52.459
61	29	47.541
61	31	50.8197
61	31	50.8197
61	30	49.1803
61	31	50.8197
61	31	50.8197
61	29	47.541
61	31	50.8197
61	27	44.2623
61	29	47.541
61	29	47.541
61	29	47.541
61	34	55.7377
61	29	47.541
61	27	44.2623
61	23	37.7049
61	27	44.2623
61	28	45.9016
61	29	47.541
61	30	49.1803
61	29	47.541
61	31	50.8197
61	28	45.9016
61	26	42.623
61	24	39.3443
61	27	44.2623
61	22	36.0656
61	26	42.623
61	27	44.2623
61	29	47.541
61	30	49.1803
61	30	49.1803
61	31	50.8197
61	29	47.541
61	29	47.541
61	30	49.1803
61	30	49.1803
61	26	42.623
61	31	50.8197
61	29	47.541
61	30	49.1803
61	32	52.459
61	28	45.9016
61	22	36.0656
61	26	42.623
61	27	44.2623
61	15	24.5902
61	23	37.7049
61	19	31.1475
61	30	49.1803

## Sheet: ANOVA RESULTS
Anova: Single Factor
SUMMARY
Groups	Count	Sum	Average	Variance
WARD 5	269	9814.75	36.4861	21.4124
WARD 11	176	8737.7	49.6461	53.1316
WARD 13	303	14462.3	47.7303	55.5195
ANOVA
Source of Variation	SS	df	MS	F	P-value	F crit
Between Groups	25000.3	2	12500.1	292.818	1.46631e-94	3.00781
Within Groups	31803.4	745	42.6892
Total	56803.7	747
F statistic > F critical value; the test is significant; p>0.05, hence there is no difference between the means of the 3 groups

## Sheet: SCORES BY WARD DEC2024
59.0164	34.4262	59.0164
32.7869	31.1475	42.623
39.3443	32.7869	50.8197
49.1803	36.0656	49.1803
14.7541	36.0656	39.3443
47.541	47.541	45.9016
19.6721	47.541	44.2623
29.5082	40.9836	40.9836
54.0984	45.9016	42.623
39.3443	37.7049	44.2623
45.9016	49.1803	49.1803
40.9836	49.1803	52.459
39.3443	52.459	47.541
21.3115	49.1803	42.623
36.0656	47.541	54.0984
31.1475	54.0984	47.541
29.5082	50.8197	45.9016
32.7869	55.7377	47.541
32.7869	54.0984	37.7049
29.5082	54.0984	27.8689
36.0656	54.0984	45.9016
37.7049	50.8197	45.9016
39.3443	54.0984	47.541
36.0656	49.1803	47.541
32.7869	49.1803	44.2623
37.7049	44.2623	49.1803
40.9836	52.459	47.541
34.4262	60.6557	44.2623
37.7049	55.7377	50.8197
32.7869	54.0984	54.0984
37.7049	45.9016	47.541
34.4262	52.459	40.9836
39.3443	44.2623	42.623
29.5082	54.0984	49.1803
32.7869	49.1803	49.1803
34.4262	50.8197	47.541
37.7049	57.377	29.5082
32.7869	55.7377	44.2623
34.4262	49.1803	21.3115
37.7049	62.2951	37.7049
37.7049	55.7377	54.0984
37.7049	52.459	50.8197
31.1475	49.1803	57.377
32.7869	49.1803	54.0984
40.9836	50.8197	52.459
32.7869	55.7377	57.377
34.4262	50.8197	47.541
36.0656	49.1803	29.5082
37.7049	55.7377	49.1803
36.0656	50.8197	49.1803
36.0656	54.0984	63.9344
39.3443	47.541	52.459
40.9836	52.459	47.541
32.7869	57.377	37.7049
39.3443	40.9836	45.9016
39.3443	44.2623	47.541
42.623	40.9836	47.541
39.3443	54.0984	59.0164
34.4262	59.0164	50.8197
37.7049	34.4262	57.377
42.623	34.4262	44.2623
50.8197	45.9016	55.7377
45.9016	50.8197	63.9344
40.9836	45.9016	72.1311
42.623	42.623	50.8197
39.3443	54.0984	52.459
36.0656	45.9016	49.1803
39.3443	55.7377	50.8197
27.8689	57.377	67.2131
37.7049	50.8197	67.2131
39.3443	52.459	47.541
37.7049	50.8197	54.0984
37.7049	50.8197	52.459
39.3443	52.459	54.0984
37.7049	63.9344	52.459
42.623	57.377	60.6557
40.9836	63.9344	57.377
39.3443	62.2951	62.2951
39.3443	54.0984	45.9016
44.2623	47.541	45.9016
40.9836	63.9344	36.0656
40.9836	54.0984	47.541
36.0656	52.459	45.9016
37.7049	49.1803	47.541
36.0656	49.1803	47.541
39.3443	59.0164	44.2623
40.9836	50.8197	0
40.9836	55.7377	42.623
40.9836	52.459	40.9836
39.3443	47.541	44.2623
36.0656	59.0164	49.1803
39.3443	62.2951	50.8197
40.9836	55.7377	49.1803
37.7049	42.623	45.9016
37.7049	36.0656	40.9836
36.0656	49.1803	39.3443
36.0656	50.8197	39.3443
36.0656	44.2623	49.1803
39.3443	59.0164	37.7049
39.3443	50.8197	45.9016
37.7049	57.377	40.9836
37.7049	52.459	40.9836
37.7049	47.541	40.9836
36.0656	52.459	36.0656
39.3443	49.1803	42.623
40.9836	45.9016	44.2623
40.9836	45.9016	44.2623
39.3443	36.0656	44.2623
39.3443	32.7869	45.9016
37.7049	36.0656	42.623
37.7049	42.623	49.1803
37.7049	31.1475	49.1803
39.3443	44.2623	49.1803
39.3443	50.8197	44.2623
36.0656	42.623	34.4262
37.7049	42.623	40.9836
39.3443	47.541	42.623
36.0656	40.9836	42.623
40.9836	42.623	49.1803
42.623	50.8197	50.8197
36.0656	34.4262	49.1803
40.9836	57.377	42.623
29.5082	27.8689	49.1803
39.3443	59.0164	44.2623
37.7049	44.2623	39.3443
39.3443	55.7377	49.1803
36.0656	49.1803	45.9016
39.3443	60.6557	47.541
37.7049	52.459	45.9016
36.0656	50.8197	44.2623
36.0656	55.7377	49.1803
40.9836	60.6557	42.623
36.0656	60.6557	50.8197
37.7049	59.0164	49.1803
37.7049	59.0164	45.9016
37.7049	52.459	49.1803
34.4262	52.459	40.9836
37.7049	44.2623	50.8197
40.9836	52.459	37.7049
37.7049	50.8197	49.1803
36.0656	63.9344	39.3443
32.7869	50.8197	40.9836
36.0656	50.8197	49.1803
39.3443	39.3443	52.459
37.7049	60.6557	49.1803
31.1475	59.0164	47.541
37.7049	45.9016	39.3443
42.623	50.8197	47.541
39.3443	54.0984	47.541
39.3443	36.0656	50.8197
37.7049	45.9016	52.459
39.3443	44.2623	52.459
37.7049	44.2623	50.8197
39.3443	49.1803	50.8197
36.0656	54.0984	57.377
31.1475	50.8197	54.0984
37.7049	42.623	49.1803
34.4262	40.9836	44.2623
39.3443	44.2623	32.7869
39.3443	50.8197	52.459
32.7869	47.541	44.2623
31.1475	54.0984	49.1803
37.7049	50.8197	50.8197
34.4262	39.3443	44.2623
36.0656	49.1803	45.9016
36.0656	44.2623	49.1803
34.4262	52.459	44.2623
36.0656	50.8197	49.1803
34.4262	52.459	47.541
32.7869	49.1803	52.459
27.8689	55.7377	50.8197
36.0656	47.541	50.8197
36.0656	49.1803	47.541
34.4262	44.2623	49.1803
26.2295	44.2623	47.541
36.0656	55.7377	45.9016
37.7049		54.0984
29.5082		52.459
36.0656		52.459
37.7049		47.541
34.4262		52.459
32.7869		49.1803
44.2623		59.0164
39.3443		55.7377
39.3443		52.459
34.4262		50.8197
36.0656		55.7377
31.1475		67.2131
39.3443		55.7377
26.2295		49.1803
39.3443		45.9016
36.0656		50.8197
40.9836		49.1803
34.4262		54.0984
32.7869		50.8197
42.623		49.1803
39.3443		52.459
37.7049		52.459
37.7049		44.2623
27.8689		44.2623
37.7049		45.9016
37.7049		55.7377
32.7869		47.541
40.9836		52.459
26.2295		60.6557
36.0656		40.9836
37.7049		52.459
39.3443		50.8197
26.2295		54.0984
36.0656		49.1803
37.7049		52.459
34.4262		1.63934
39.3443		44.2623
36.0656		54.0984
31.1475		45.9016
37.7049		49.1803
34.4262		47.541
40.9836		65.5738
36.0656		50.8197
34.4262		52.459
36.0656		59.0164
37.7049		52.459
32.7869		52.459
37.7049		45.9016
34.4262		44.2623
29.5082		45.9016
34.4262		47.541
36.0656		45.9016
29.5082		52.459
36.0656		44.2623
36.0656		50.8197
34.4262		49.1803
37.7049		52.459
34.4262		45.9016
37.7049		54.0984
34.4262		45.9016
37.7049		55.7377
29.5082		47.541
29.5082		50.8197
32.7869		52.459
32.7869		50.8197
36.0656		59.0164
34.4262		50.8197
31.1475		45.9016
34.4262		54.0984
40.9836		49.1803
34.4262		52.459
36.0656		49.1803
37.7049		49.1803
36.0656		52.459
32.7869		44.2623
32.7869		52.459
36.0656		52.459
31.1475		47.541
34.4262		50.8197
36.0656		50.8197
31.1475		49.1803
32.7869		50.8197
31.1475		50.8197
34.4262		47.541
32.7869		50.8197
32.7869		44.2623
34.4262		47.541
31.1475		47.541
31.1475		47.541
34.4262		55.7377
31.1475		47.541
32.7869		44.2623
34.4262		37.7049
		44.2623
		45.9016
		47.541
		49.1803
		47.541
		50.8197
		45.9016
		42.623
		39.3443
		44.2623
		36.0656
		42.623
		44.2623
		47.541
		49.1803
		49.1803
		50.8197
		47.541
		47.541
		49.1803
		49.1803
		42.623
		50.8197
		47.541
		49.1803
		52.459
		45.9016
		36.0656
		42.623
		44.2623
		24.5902
		37.7049
		31.1475
		49.1803

## Sheet: KS TEST
SCORE	CUMULATIVE	EXPECTED	(Rank-1)/n	NORM.S.INV	ACTUAL	DIFFERENCE
0	1	0.0013369	0	-3.00295	2.07995e-07	2.07995e-07
1.63934	2	0.0026738	0.0013369	-2.78531	5.48198e-07	0.00133635
14.7541	3	0.0040107	0.0026738	-2.65117	0.000376452	0.00229734
19.6721	4	0.00534759	0.0040107	-2.5525	0.00251136	0.00149933
21.3115	5	0.00668449	0.00534759	-2.47379	0.0044278	0.000919797
21.3115	6	0.00802139	0.00668449	-2.40794	0.0044278	0.0022567
24.5902	7	0.00935829	0.00802139	-2.35113	0.0124939	0.00447246
26.2295	8	0.0106952	0.00935829	-2.30102	0.0200072	0.0106489			COUNT	748
26.2295	9	0.0120321	0.0106952	-2.2561	0.0200072	0.00931204
26.2295	10	0.013369	0.0120321	-2.21532	0.0200072	0.00797515			MEAN	44.1374
26.2295	11	0.0147059	0.013369	-2.17792	0.0200072	0.00663825			SD	8.72023
27.8689	12	0.0160428	0.0147059	-2.14334	0.0310482	0.0163423
27.8689	13	0.0173797	0.0160428	-2.11115	0.0310482	0.0150054
27.8689	14	0.0187166	0.0173797	-2.08101	0.0310482	0.0136685			MAXIMUM	0.0796546	ACTUAL KS STATISTIC, COMPARE TO THE CRITICAL VALUE 0.05 = 0.049, TEST STATISTIC IS MORE THAN THE CRITICAL VALUE, HENCE THE DATA ARE NOT NORMALLY DISTRIBUTED.
27.8689	15	0.0200535	0.0187166	-2.05265	0.0310482	0.0123317
27.8689	16	0.0213904	0.0200535	-2.02584	0.0310482	0.0109948
29.5082	17	0.0227273	0.0213904	-2.00042	0.0467113	0.0253209
29.5082	18	0.0240642	0.0227273	-1.97623	0.0467113	0.023984
29.5082	19	0.0254011	0.0240642	-1.95315	0.0467113	0.0226471
29.5082	20	0.026738	0.0254011	-1.93106	0.0467113	0.0213102
29.5082	21	0.0280749	0.026738	-1.90987	0.0467113	0.0199734
29.5082	22	0.0294118	0.0280749	-1.88951	0.0467113	0.0186365
29.5082	23	0.0307487	0.0294118	-1.8699	0.0467113	0.0172996
29.5082	24	0.0320856	0.0307487	-1.85099	0.0467113	0.0159627
29.5082	25	0.0334225	0.0320856	-1.83272	0.0467113	0.0146258
29.5082	26	0.0347594	0.0334225	-1.81503	0.0467113	0.0132889
29.5082	27	0.0360963	0.0347594	-1.7979	0.0467113	0.011952
29.5082	28	0.0374332	0.0360963	-1.78128	0.0467113	0.0106151
31.1475	29	0.0387701	0.0374332	-1.76514	0.0681621	0.0307289
31.1475	30	0.040107	0.0387701	-1.74945	0.0681621	0.029392
31.1475	31	0.0414439	0.040107	-1.73417	0.0681621	0.0280551
31.1475	32	0.0427807	0.0414439	-1.71929	0.0681621	0.0267182
31.1475	33	0.0441176	0.0427807	-1.70478	0.0681621	0.0253813
31.1475	34	0.0454545	0.0441176	-1.69062	0.0681621	0.0240444
31.1475	35	0.0467914	0.0454545	-1.67679	0.0681621	0.0227075
31.1475	36	0.0481283	0.0467914	-1.66328	0.0681621	0.0213706
31.1475	37	0.0494652	0.0481283	-1.65006	0.0681621	0.0200338
31.1475	38	0.0508021	0.0494652	-1.63713	0.0681621	0.0186969
31.1475	39	0.052139	0.0508021	-1.62446	0.0681621	0.01736
31.1475	40	0.0534759	0.052139	-1.61205	0.0681621	0.0160231
31.1475	41	0.0548128	0.0534759	-1.59988	0.0681621	0.0146862
31.1475	42	0.0561497	0.0548128	-1.58794	0.0681621	0.0133493
31.1475	43	0.0574866	0.0561497	-1.57623	0.0681621	0.0120124
31.1475	44	0.0588235	0.0574866	-1.56473	0.0681621	0.0106755
31.1475	45	0.0601604	0.0588235	-1.55343	0.0681621	0.00933856
32.7869	46	0.0614973	0.0601604	-1.54232	0.096522	0.0363616
32.7869	47	0.0628342	0.0614973	-1.53141	0.096522	0.0350247
32.7869	48	0.0641711	0.0628342	-1.52067	0.096522	0.0336878
32.7869	49	0.065508	0.0641711	-1.51011	0.096522	0.0323509
32.7869	50	0.0668449	0.065508	-1.49971	0.096522	0.031014
32.7869	51	0.0681818	0.0668449	-1.48947	0.096522	0.0296771
32.7869	52	0.0695187	0.0681818	-1.47939	0.096522	0.0283402
32.7869	53	0.0708556	0.0695187	-1.46945	0.096522	0.0270033
32.7869	54	0.0721925	0.0708556	-1.45965	0.096522	0.0256664
32.7869	55	0.0735294	0.0721925	-1.45	0.096522	0.0243295
32.7869	56	0.0748663	0.0735294	-1.44048	0.096522	0.0229926
32.7869	57	0.0762032	0.0748663	-1.43108	0.096522	0.0216557
32.7869	58	0.0775401	0.0762032	-1.42181	0.096522	0.0203188
32.7869	59	0.078877	0.0775401	-1.41267	0.096522	0.0189819
32.7869	60	0.0802139	0.078877	-1.40363	0.096522	0.017645
32.7869	61	0.0815508	0.0802139	-1.39472	0.096522	0.0163081
32.7869	62	0.0828877	0.0815508	-1.38591	0.096522	0.0149712
32.7869	63	0.0842246	0.0828877	-1.3772	0.096522	0.0136343
32.7869	64	0.0855615	0.0842246	-1.3686	0.096522	0.0122974
32.7869	65	0.0868984	0.0855615	-1.3601	0.096522	0.0109605
32.7869	66	0.0882353	0.0868984	-1.3517	0.096522	0.00962361
32.7869	67	0.0895722	0.0882353	-1.34339	0.096522	0.00828671
32.7869	68	0.0909091	0.0895722	-1.33518	0.096522	0.00694981
32.7869	69	0.092246	0.0909091	-1.32705	0.096522	0.00561291
32.7869	70	0.0935829	0.092246	-1.31901	0.096522	0.00427601
32.7869	71	0.0949198	0.0935829	-1.31105	0.096522	0.00293912
32.7869	72	0.0962567	0.0949198	-1.30318	0.096522	0.00160222
32.7869	73	0.0975936	0.0962567	-1.29539	0.096522	0.000265318
34.4262	74	0.0989305	0.0975936	-1.28767	0.132718	0.0351246
34.4262	75	0.100267	0.0989305	-1.28003	0.132718	0.0337877
34.4262	76	0.101604	0.100267	-1.27246	0.132718	0.0324508
34.4262	77	0.102941	0.101604	-1.26497	0.132718	0.0311139
34.4262	78	0.104278	0.102941	-1.25755	0.132718	0.029777
34.4262	79	0.105615	0.104278	-1.25019	0.132718	0.0284401
34.4262	80	0.106952	0.105615	-1.2429	0.132718	0.0271032
34.4262	81	0.108289	0.106952	-1.23568	0.132718	0.0257663
34.4262	82	0.109626	0.108289	-1.22852	0.132718	0.0244294
34.4262	83	0.110963	0.109626	-1.22143	0.132718	0.0230925
34.4262	84	0.112299	0.110963	-1.21439	0.132718	0.0217556
34.4262	85	0.113636	0.112299	-1.20741	0.132718	0.0204187
34.4262	86	0.114973	0.113636	-1.2005	0.132718	0.0190818
34.4262	87	0.11631	0.114973	-1.19364	0.132718	0.0177449
34.4262	88	0.117647	0.11631	-1.18683	0.132718	0.0164081
34.4262	89	0.118984	0.117647	-1.18008	0.132718	0.0150712
34.4262	90	0.120321	0.118984	-1.17338	0.132718	0.0137343
34.4262	91	0.121658	0.120321	-1.16674	0.132718	0.0123974
34.4262	92	0.122995	0.121658	-1.16015	0.132718	0.0110605
34.4262	93	0.124332	0.122995	-1.1536	0.132718	0.00972356
34.4262	94	0.125668	0.124332	-1.14711	0.132718	0.00838666
34.4262	95	0.127005	0.125668	-1.14066	0.132718	0.00704976
34.4262	96	0.128342	0.127005	-1.13426	0.132718	0.00571286
34.4262	97	0.129679	0.128342	-1.12791	0.132718	0.00437597
34.4262	98	0.131016	0.129679	-1.1216	0.132718	0.00303907
34.4262	99	0.132353	0.131016	-1.11534	0.132718	0.00170217
34.4262	100	0.13369	0.132353	-1.10912	0.132718	0.000365271
34.4262	101	0.135027	0.13369	-1.10294	0.132718	0.000971628
34.4262	102	0.136364	0.135027	-1.0968	0.132718	0.00230853
34.4262	103	0.137701	0.136364	-1.09071	0.132718	0.00364542
34.4262	104	0.139037	0.137701	-1.08465	0.132718	0.00498232
34.4262	105	0.140374	0.139037	-1.07864	0.132718	0.00631922
34.4262	106	0.141711	0.140374	-1.07266	0.132718	0.00765612
34.4262	107	0.143048	0.141711	-1.06672	0.132718	0.00899302
34.4262	108	0.144385	0.143048	-1.06082	0.132718	0.0103299
34.4262	109	0.145722	0.144385	-1.05496	0.132718	0.0116668
36.0656	110	0.147059	0.145722	-1.04913	0.177316	0.0315945
36.0656	111	0.148396	0.147059	-1.04334	0.177316	0.0302576
36.0656	112	0.149733	0.148396	-1.03758	0.177316	0.0289207
36.0656	113	0.15107	0.149733	-1.03186	0.177316	0.0275838
36.0656	114	0.152406	0.15107	-1.02617	0.177316	0.0262469
36.0656	115	0.153743	0.152406	-1.02051	0.177316	0.02491
36.0656	116	0.15508	0.153743	-1.01489	0.177316	0.0235731
36.0656	117	0.156417	0.15508	-1.00929	0.177316	0.0222362
36.0656	118	0.157754	0.156417	-1.00373	0.177316	0.0208993
36.0656	119	0.159091	0.157754	-0.998201	0.177316	0.0195624
36.0656	120	0.160428	0.159091	-0.992701	0.177316	0.0182255
36.0656	121	0.161765	0.160428	-0.987231	0.177316	0.0168887
36.0656	122	0.163102	0.161765	-0.98179	0.177316	0.0155518
36.0656	123	0.164439	0.163102	-0.976378	0.177316	0.0142149
36.0656	124	0.165775	0.164439	-0.970995	0.177316	0.012878
36.0656	125	0.167112	0.165775	-0.96564	0.177316	0.0115411
36.0656	126	0.168449	0.167112	-0.960312	0.177316	0.0102042
36.0656	127	0.169786	0.168449	-0.955011	0.177316	0.00886726
36.0656	128	0.171123	0.169786	-0.949737	0.177316	0.00753036
36.0656	129	0.17246	0.171123	-0.944489	0.177316	0.00619346
36.0656	130	0.173797	0.17246	-0.939267	0.177316	0.00485657
36.0656	131	0.175134	0.173797	-0.934071	0.177316	0.00351967
36.0656	132	0.176471	0.175134	-0.928899	0.177316	0.00218277
36.0656	133	0.177807	0.176471	-0.923753	0.177316	0.00084587
36.0656	134	0.179144	0.177807	-0.918631	0.177316	0.000491028
36.0656	135	0.180481	0.179144	-0.913532	0.177316	0.00182793
36.0656	136	0.181818	0.180481	-0.908458	0.177316	0.00316483
36.0656	137	0.183155	0.181818	-0.903407	0.177316	0.00450172
36.0656	138	0.184492	0.183155	-0.898378	0.177316	0.00583862
36.0656	139	0.185829	0.184492	-0.893372	0.177316	0.00717552
36.0656	140	0.187166	0.185829	-0.888389	0.177316	0.00851242
36.0656	141	0.188503	0.187166	-0.883427	0.177316	0.00984932
36.0656	142	0.18984	0.188503	-0.878488	0.177316	0.0111862
36.0656	143	0.191176	0.18984	-0.873569	0.177316	0.0125231
36.0656	144	0.192513	0.191176	-0.868672	0.177316	0.01386
36.0656	145	0.19385	0.192513	-0.863795	0.177316	0.0151969
36.0656	146	0.195187	0.19385	-0.858939	0.177316	0.0165338
36.0656	147	0.196524	0.195187	-0.854103	0.177316	0.0178707
36.0656	148	0.197861	0.196524	-0.849286	0.177316	0.0192076
36.0656	149	0.199198	0.197861	-0.84449	0.177316	0.0205445
36.0656	150	0.200535	0.199198	-0.839713	0.177316	0.0218814
36.0656	151	0.201872	0.200535	-0.834955	0.177316	0.0232183
36.0656	152	0.203209	0.201872	-0.830215	0.177316	0.0245552
36.0656	153	0.204545	0.203209	-0.825494	0.177316	0.0258921
36.0656	154	0.205882	0.204545	-0.820792	0.177316	0.027229
36.0656	155	0.207219	0.205882	-0.816108	0.177316	0.0285659
36.0656	156	0.208556	0.207219	-0.811441	0.177316	0.0299028
36.0656	157	0.209893	0.208556	-0.806792	0.177316	0.0312397
36.0656	158	0.21123	0.209893	-0.802161	0.177316	0.0325766
36.0656	159	0.212567	0.21123	-0.797547	0.177316	0.0339135
36.0656	160	0.213904	0.212567	-0.792949	0.177316	0.0352504
36.0656	161	0.215241	0.213904	-0.788368	0.177316	0.0365873
36.0656	162	0.216578	0.215241	-0.783804	0.177316	0.0379242
36.0656	163	0.217914	0.216578	-0.779256	0.177316	0.0392611
36.0656	164	0.219251	0.217914	-0.774724	0.177316	0.040598
36.0656	165	0.220588	0.219251	-0.770208	0.177316	0.0419349
37.7049	166	0.221925	0.220588	-0.765708	0.230364	0.00977621
37.7049	167	0.223262	0.221925	-0.761223	0.230364	0.00843932
37.7049	168	0.224599	0.223262	-0.756753	0.230364	0.00710242
37.7049	169	0.225936	0.224599	-0.752298	0.230364	0.00576552
37.7049	170	0.227273	0.225936	-0.747859	0.230364	0.00442862
37.7049	171	0.22861	0.227273	-0.743434	0.230364	0.00309172
37.7049	172	0.229947	0.22861	-0.739023	0.230364	0.00175482
37.7049	173	0.231283	0.229947	-0.734627	0.230364	0.000417926
37.7049	174	0.23262	0.231283	-0.730245	0.230364	0.000918973
37.7049	175	0.233957	0.23262	-0.725877	0.230364	0.00225587
37.7049	176	0.235294	0.233957	-0.721522	0.230364	0.00359277
37.7049	177	0.236631	0.235294	-0.717182	0.230364	0.00492967
37.7049	178	0.237968	0.236631	-0.712854	0.230364	0.00626657
37.7049	179	0.239305	0.237968	-0.708541	0.230364	0.00760346
37.7049	180	0.240642	0.239305	-0.70424	0.230364	0.00894036
37.7049	181	0.241979	0.240642	-0.699952	0.230364	0.0102773
37.7049	182	0.243316	0.241979	-0.695677	0.230364	0.0116142
37.7049	183	0.244652	0.243316	-0.691415	0.230364	0.0129511
37.7049	184	0.245989	0.244652	-0.687165	0.230364	0.014288
37.7049	185	0.247326	0.245989	-0.682928	0.230364	0.0156249
37.7049	186	0.248663	0.247326	-0.678703	0.230364	0.0169618
37.7049	187	0.25	0.248663	-0.67449	0.230364	0.0182987
37.7049	188	0.251337	0.25	-0.670289	0.230364	0.0196356
37.7049	189	0.252674	0.251337	-0.666099	0.230364	0.0209724
37.7049	190	0.254011	0.252674	-0.661922	0.230364	0.0223093
37.7049	191	0.255348	0.254011	-0.657756	0.230364	0.0236462
37.7049	192	0.256684	0.255348	-0.653601	0.230364	0.0249831
37.7049	193	0.258021	0.256684	-0.649457	0.230364	0.02632
37.7049	194	0.259358	0.258021	-0.645325	0.230364	0.0276569
37.7049	195	0.260695	0.259358	-0.641204	0.230364	0.0289938
37.7049	196	0.262032	0.260695	-0.637093	0.230364	0.0303307
37.7049	197	0.263369	0.262032	-0.632993	0.230364	0.0316676
37.7049	198	0.264706	0.263369	-0.628904	0.230364	0.0330045
37.7049	199	0.266043	0.264706	-0.624826	0.230364	0.0343414
37.7049	200	0.26738	0.266043	-0.620757	0.230364	0.0356783
37.7049	201	0.268717	0.26738	-0.616699	0.230364	0.0370152
37.7049	202	0.270053	0.268717	-0.612651	0.230364	0.0383521
37.7049	203	0.27139	0.270053	-0.608613	0.230364	0.039689
37.7049	204	0.272727	0.27139	-0.604585	0.230364	0.0410259
37.7049	205	0.274064	0.272727	-0.600567	0.230364	0.0423628
37.7049	206	0.275401	0.274064	-0.596559	0.230364	0.0436997
37.7049	207	0.276738	0.275401	-0.59256	0.230364	0.0450366
37.7049	208	0.278075	0.276738	-0.58857	0.230364	0.0463735
37.7049	209	0.279412	0.278075	-0.58459	0.230364	0.0477104
37.7049	210	0.280749	0.279412	-0.580619	0.230364	0.0490473
37.7049	211	0.282086	0.280749	-0.576657	0.230364	0.0503842
37.7049	212	0.283422	0.282086	-0.572704	0.230364	0.0517211
37.7049	213	0.284759	0.283422	-0.56876	0.230364	0.053058
37.7049	214	0.286096	0.284759	-0.564825	0.230364	0.0543949
37.7049	215	0.287433	0.286096	-0.560899	0.230364	0.0557318
37.7049	216	0.28877	0.287433	-0.556981	0.230364	0.0570687
37.7049	217	0.290107	0.28877	-0.553072	0.230364	0.0584056
37.7049	218	0.291444	0.290107	-0.549172	0.230364	0.0597425
37.7049	219	0.292781	0.291444	-0.545279	0.230364	0.0610794
37.7049	220	0.294118	0.292781	-0.541395	0.230364	0.0624163
37.7049	221	0.295455	0.294118	-0.537519	0.230364	0.0637532
37.7049	222	0.296791	0.295455	-0.533651	0.230364	0.0650901
37.7049	223	0.298128	0.296791	-0.529791	0.230364	0.066427
37.7049	224	0.299465	0.298128	-0.525939	0.230364	0.0677639
37.7049	225	0.300802	0.299465	-0.522095	0.230364	0.0691008
39.3443	226	0.302139	0.300802	-0.518258	0.291278	0.00952376
39.3443	227	0.303476	0.302139	-0.514429	0.291278	0.0108607
39.3443	228	0.304813	0.303476	-0.510608	0.291278	0.0121976
39.3443	229	0.30615	0.304813	-0.506794	0.291278	0.0135345
39.3443	230	0.307487	0.30615	-0.502987	0.291278	0.0148714
39.3443	231	0.308824	0.307487	-0.499188	0.291278	0.0162083
39.3443	232	0.31016	0.308824	-0.495396	0.291278	0.0175452
39.3443	233	0.311497	0.31016	-0.491611	0.291278	0.018882
39.3443	234	0.312834	0.311497	-0.487833	0.291278	0.0202189
39.3443	235	0.314171	0.312834	-0.484061	0.291278	0.0215558
39.3443	236	0.315508	0.314171	-0.480297	0.291278	0.0228927
39.3443	237	0.316845	0.315508	-0.47654	0.291278	0.0242296
39.3443	238	0.318182	0.316845	-0.472789	0.291278	0.0255665
39.3443	239	0.319519	0.318182	-0.469045	0.291278	0.0269034
39.3443	240	0.320856	0.319519	-0.465308	0.291278	0.0282403
39.3443	241	0.322193	0.320856	-0.461577	0.291278	0.0295772
39.3443	242	0.323529	0.322193	-0.457852	0.291278	0.0309141
39.3443	243	0.324866	0.323529	-0.454134	0.291278	0.032251
39.3443	244	0.326203	0.324866	-0.450422	0.291278	0.0335879
39.3443	245	0.32754	0.326203	-0.446716	0.291278	0.0349248
39.3443	246	0.328877	0.32754	-0.443016	0.291278	0.0362617
39.3443	247	0.330214	0.328877	-0.439323	0.291278	0.0375986
39.3443	248	0.331551	0.330214	-0.435635	0.291278	0.0389355
39.3443	249	0.332888	0.331551	-0.431953	0.291278	0.0402724
39.3443	250	0.334225	0.332888	-0.428277	0.291278	0.0416093
39.3443	251	0.335561	0.334225	-0.424607	0.291278	0.0429462
39.3443	252	0.336898	0.335561	-0.420943	0.291278	0.0442831
39.3443	253	0.338235	0.336898	-0.417284	0.291278	0.04562
39.3443	254	0.339572	0.338235	-0.413631	0.291278	0.0469569
39.3443	255	0.340909	0.339572	-0.409983	0.291278	0.0482938
39.3443	256	0.342246	0.340909	-0.406341	0.291278	0.0496307
39.3443	257	0.343583	0.342246	-0.402704	0.291278	0.0509676
39.3443	258	0.34492	0.343583	-0.399073	0.291278	0.0523045
39.3443	259	0.346257	0.34492	-0.395447	0.291278	0.0536414
39.3443	260	0.347594	0.346257	-0.391825	0.291278	0.0549783
39.3443	261	0.34893	0.347594	-0.38821	0.291278	0.0563152
39.3443	262	0.350267	0.34893	-0.384599	0.291278	0.0576521
39.3443	263	0.351604	0.350267	-0.380993	0.291278	0.058989
39.3443	264	0.352941	0.351604	-0.377392	0.291278	0.0603259
39.3443	265	0.354278	0.352941	-0.373796	0.291278	0.0616628
39.3443	266	0.355615	0.354278	-0.370205	0.291278	0.0629997
39.3443	267	0.356952	0.355615	-0.366618	0.291278	0.0643366
39.3443	268	0.358289	0.356952	-0.363037	0.291278	0.0656735
39.3443	269	0.359626	0.358289	-0.35946	0.291278	0.0670104
39.3443	270	0.360963	0.359626	-0.355887	0.291278	0.0683473
39.3443	271	0.362299	0.360963	-0.352319	0.291278	0.0696842
39.3443	272	0.363636	0.362299	-0.348756	0.291278	0.0710211
39.3443	273	0.364973	0.363636	-0.345197	0.291278	0.072358
39.3443	274	0.36631	0.364973	-0.341642	0.291278	0.0736949
39.3443	275	0.367647	0.36631	-0.338092	0.291278	0.0750318
39.3443	276	0.368984	0.367647	-0.334546	0.291278	0.0763687
39.3443	277	0.370321	0.368984	-0.331004	0.291278	0.0777056
40.9836	278	0.371658	0.370321	-0.327466	0.358803	0.0115181
40.9836	279	0.372995	0.371658	-0.323932	0.358803	0.012855
40.9836	280	0.374332	0.372995	-0.320403	0.358803	0.0141919
40.9836	281	0.375668	0.374332	-0.316877	0.358803	0.0155288
40.9836	282	0.377005	0.375668	-0.313355	0.358803	0.0168657
40.9836	283	0.378342	0.377005	-0.309838	0.358803	0.0182026
40.9836	284	0.379679	0.378342	-0.306324	0.358803	0.0195395
40.9836	285	0.381016	0.379679	-0.302813	0.358803	0.0208764
40.9836	286	0.382353	0.381016	-0.299307	0.358803	0.0222133
40.9836	287	0.38369	0.382353	-0.295804	0.358803	0.0235502
40.9836	288	0.385027	0.38369	-0.292305	0.358803	0.0248871
40.9836	289	0.386364	0.385027	-0.288809	0.358803	0.0262239
40.9836	290	0.387701	0.386364	-0.285317	0.358803	0.0275608
40.9836	291	0.389037	0.387701	-0.281829	0.358803	0.0288977
40.9836	292	0.390374	0.389037	-0.278344	0.358803	0.0302346
40.9836	293	0.391711	0.390374	-0.274862	0.358803	0.0315715
40.9836	294	0.393048	0.391711	-0.271383	0.358803	0.0329084
40.9836	295	0.394385	0.393048	-0.267908	0.358803	0.0342453
40.9836	296	0.395722	0.394385	-0.264436	0.358803	0.0355822
40.9836	297	0.397059	0.395722	-0.260967	0.358803	0.0369191
40.9836	298	0.398396	0.397059	-0.257502	0.358803	0.038256
40.9836	299	0.399733	0.398396	-0.254039	0.358803	0.0395929
40.9836	300	0.40107	0.399733	-0.25058	0.358803	0.0409298
40.9836	301	0.402406	0.40107	-0.247123	0.358803	0.0422667
40.9836	302	0.403743	0.402406	-0.24367	0.358803	0.0436036
40.9836	303	0.40508	0.403743	-0.240219	0.358803	0.0449405
40.9836	304	0.406417	0.40508	-0.236771	0.358803	0.0462774
40.9836	305	0.407754	0.406417	-0.233326	0.358803	0.0476143
40.9836	306	0.409091	0.407754	-0.229884	0.358803	0.0489512
40.9836	307	0.410428	0.409091	-0.226445	0.358803	0.0502881
40.9836	308	0.411765	0.410428	-0.223008	0.358803	0.051625
40.9836	309	0.413102	0.411765	-0.219574	0.358803	0.0529619
40.9836	310	0.414439	0.413102	-0.216142	0.358803	0.0542988
40.9836	311	0.415775	0.414439	-0.212713	0.358803	0.0556357
40.9836	312	0.417112	0.415775	-0.209286	0.358803	0.0569726
40.9836	313	0.418449	0.417112	-0.205862	0.358803	0.0583095
40.9836	314	0.419786	0.418449	-0.202441	0.358803	0.0596464
40.9836	315	0.421123	0.419786	-0.199021	0.358803	0.0609833
42.623	316	0.42246	0.421123	-0.195604	0.431063	0.00994039
42.623	317	0.423797	0.42246	-0.19219	0.431063	0.00860349
42.623	318	0.425134	0.423797	-0.188777	0.431063	0.00726659
42.623	319	0.426471	0.425134	-0.185367	0.431063	0.00592969
42.623	320	0.427807	0.426471	-0.181959	0.431063	0.00459279
42.623	321	0.429144	0.427807	-0.178553	0.431063	0.0032559
42.623	322	0.430481	0.429144	-0.175149	0.431063	0.001919
42.623	323	0.431818	0.430481	-0.171747	0.431063	0.000582098
42.623	324	0.433155	0.431818	-0.168347	0.431063	0.0007548
42.623	325	0.434492	0.433155	-0.164949	0.431063	0.0020917
42.623	326	0.435829	0.434492	-0.161553	0.431063	0.0034286
42.623	327	0.437166	0.435829	-0.158159	0.431063	0.0047655
42.623	328	0.438503	0.437166	-0.154767	0.431063	0.00610239
42.623	329	0.43984	0.438503	-0.151376	0.431063	0.00743929
42.623	330	0.441176	0.43984	-0.147987	0.431063	0.00877619
42.623	331	0.442513	0.441176	-0.1446	0.431063	0.0101131
42.623	332	0.44385	0.442513	-0.141214	0.431063	0.01145
42.623	333	0.445187	0.44385	-0.137831	0.431063	0.0127869
42.623	334	0.446524	0.445187	-0.134448	0.431063	0.0141238
42.623	335	0.447861	0.446524	-0.131067	0.431063	0.0154607
42.623	336	0.449198	0.447861	-0.127688	0.431063	0.0167976
42.623	337	0.450535	0.449198	-0.12431	0.431063	0.0181345
42.623	338	0.451872	0.450535	-0.120934	0.431063	0.0194714
42.623	339	0.453209	0.451872	-0.117559	0.431063	0.0208083
42.623	340	0.454545	0.453209	-0.114185	0.431063	0.0221452
42.623	341	0.455882	0.454545	-0.110813	0.431063	0.0234821
42.623	342	0.457219	0.455882	-0.107442	0.431063	0.024819
42.623	343	0.458556	0.457219	-0.104072	0.431063	0.0261559
42.623	344	0.459893	0.458556	-0.100703	0.431063	0.0274928
44.2623	345	0.46123	0.459893	-0.0973356	0.505715	0.0458219
44.2623	346	0.462567	0.46123	-0.0939691	0.505715	0.044485
44.2623	347	0.463904	0.462567	-0.0906037	0.505715	0.0431481
44.2623	348	0.465241	0.463904	-0.0872393	0.505715	0.0418112
44.2623	349	0.466578	0.465241	-0.0838759	0.505715	0.0404743
44.2623	350	0.467914	0.466578	-0.0805135	0.505715	0.0391374
44.2623	351	0.469251	0.467914	-0.0771519	0.505715	0.0378005
44.2623	352	0.470588	0.469251	-0.0737913	0.505715	0.0364636
44.2623	353	0.471925	0.470588	-0.0704314	0.505715	0.0351267
44.2623	354	0.473262	0.471925	-0.0670724	0.505715	0.0337898
44.2623	355	0.474599	0.473262	-0.0637141	0.505715	0.0324529
44.2623	356	0.475936	0.474599	-0.0603566	0.505715	0.031116
44.2623	357	0.477273	0.475936	-0.0569997	0.505715	0.0297791
44.2623	358	0.47861	0.477273	-0.0536434	0.505715	0.0284422
44.2623	359	0.479947	0.47861	-0.0502878	0.505715	0.0271053
44.2623	360	0.481283	0.479947	-0.0469327	0.505715	0.0257684
44.2623	361	0.48262	0.481283	-0.0435782	0.505715	0.0244315
44.2623	362	0.483957	0.48262	-0.0402241	0.505715	0.0230946
44.2623	363	0.485294	0.483957	-0.0368705	0.505715	0.0217577
44.2623	364	0.486631	0.485294	-0.0335173	0.505715	0.0204208
44.2623	365	0.487968	0.486631	-0.0301645	0.505715	0.0190839
44.2623	366	0.489305	0.487968	-0.0268121	0.505715	0.017747
44.2623	367	0.490642	0.489305	-0.0234599	0.505715	0.0164101
44.2623	368	0.491979	0.490642	-0.020108	0.505715	0.0150732
44.2623	369	0.493316	0.491979	-0.0167563	0.505715	0.0137363
44.2623	370	0.494652	0.493316	-0.0134048	0.505715	0.0123994
44.2623	371	0.495989	0.494652	-0.0100535	0.505715	0.0110625
44.2623	372	0.497326	0.495989	-0.00670226	0.505715	0.00972562
44.2623	373	0.498663	0.497326	-0.00335111	0.505715	0.00838872
44.2623	374	0.5	0.498663	0	0.505715	0.00705182
44.2623	375	0.501337	0.5	0.00335111	0.505715	0.00571493
44.2623	376	0.502674	0.501337	0.00670226	0.505715	0.00437803
44.2623	377	0.504011	0.502674	0.0100535	0.505715	0.00304113
44.2623	378	0.505348	0.504011	0.0134048	0.505715	0.00170423
44.2623	379	0.506684	0.505348	0.0167563	0.505715	0.000367333
44.2623	380	0.508021	0.506684	0.020108	0.505715	0.000969566
44.2623	381	0.509358	0.508021	0.0234599	0.505715	0.00230646
44.2623	382	0.510695	0.509358	0.0268121	0.505715	0.00364336
44.2623	383	0.512032	0.510695	0.0301645	0.505715	0.00498026
44.2623	384	0.513369	0.512032	0.0335173	0.505715	0.00631716
44.2623	385	0.514706	0.513369	0.0368705	0.505715	0.00765406
44.2623	386	0.516043	0.514706	0.0402241	0.505715	0.00899096
44.2623	387	0.51738	0.516043	0.0435782	0.505715	0.0103279
44.2623	388	0.518717	0.51738	0.0469327	0.505715	0.0116648
44.2623	389	0.520053	0.518717	0.0502878	0.505715	0.0130017
45.9016	390	0.52139	0.520053	0.0536434	0.580166	0.0601128
45.9016	391	0.522727	0.52139	0.0569997	0.580166	0.0587759
45.9016	392	0.524064	0.522727	0.0603566	0.580166	0.057439
45.9016	393	0.525401	0.524064	0.0637141	0.580166	0.0561021
45.9016	394	0.526738	0.525401	0.0670724	0.580166	0.0547652
45.9016	395	0.528075	0.526738	0.0704314	0.580166	0.0534283
45.9016	396	0.529412	0.528075	0.0737913	0.580166	0.0520914
45.9016	397	0.530749	0.529412	0.0771519	0.580166	0.0507545
45.9016	398	0.532086	0.530749	0.0805135	0.580166	0.0494176
45.9016	399	0.533422	0.532086	0.0838759	0.580166	0.0480807
45.9016	400	0.534759	0.533422	0.0872393	0.580166	0.0467438
45.9016	401	0.536096	0.534759	0.0906037	0.580166	0.0454069
45.9016	402	0.537433	0.536096	0.0939691	0.580166	0.04407
45.9016	403	0.53877	0.537433	0.0973356	0.580166	0.0427331
45.9016	404	0.540107	0.53877	0.100703	0.580166	0.0413962
45.9016	405	0.541444	0.540107	0.104072	0.580166	0.0400593
45.9016	406	0.542781	0.541444	0.107442	0.580166	0.0387224
45.9016	407	0.544118	0.542781	0.110813	0.580166	0.0373855
45.9016	408	0.545455	0.544118	0.114185	0.580166	0.0360486
45.9016	409	0.546791	0.545455	0.117559	0.580166	0.0347117
45.9016	410	0.548128	0.546791	0.120934	0.580166	0.0333748
45.9016	411	0.549465	0.548128	0.12431	0.580166	0.0320379
45.9016	412	0.550802	0.549465	0.127688	0.580166	0.030701
45.9016	413	0.552139	0.550802	0.131067	0.580166	0.0293641
45.9016	414	0.553476	0.552139	0.134448	0.580166	0.0280272
45.9016	415	0.554813	0.553476	0.137831	0.580166	0.0266903
45.9016	416	0.55615	0.554813	0.141214	0.580166	0.0253535
45.9016	417	0.557487	0.55615	0.1446	0.580166	0.0240166
45.9016	418	0.558824	0.557487	0.147987	0.580166	0.0226797
45.9016	419	0.56016	0.558824	0.151376	0.580166	0.0213428
45.9016	420	0.561497	0.56016	0.154767	0.580166	0.0200059
45.9016	421	0.562834	0.561497	0.158159	0.580166	0.018669
45.9016	422	0.564171	0.562834	0.161553	0.580166	0.0173321
45.9016	423	0.565508	0.564171	0.164949	0.580166	0.0159952
45.9016	424	0.566845	0.565508	0.168347	0.580166	0.0146583
45.9016	425	0.568182	0.566845	0.171747	0.580166	0.0133214
45.9016	426	0.569519	0.568182	0.175149	0.580166	0.0119845
45.9016	427	0.570856	0.569519	0.178553	0.580166	0.0106476
45.9016	428	0.572193	0.570856	0.181959	0.580166	0.00931067
47.541	429	0.573529	0.572193	0.185367	0.651847	0.0796546
47.541	430	0.574866	0.573529	0.188777	0.651847	0.0783177
47.541	431	0.576203	0.574866	0.19219	0.651847	0.0769808
47.541	432	0.57754	0.576203	0.195604	0.651847	0.0756439
47.541	433	0.578877	0.57754	0.199021	0.651847	0.074307
47.541	434	0.580214	0.578877	0.202441	0.651847	0.0729701
47.541	435	0.581551	0.580214	0.205862	0.651847	0.0716332
47.541	436	0.582888	0.581551	0.209286	0.651847	0.0702963
47.541	437	0.584225	0.582888	0.212713	0.651847	0.0689594
47.541	438	0.585561	0.584225	0.216142	0.651847	0.0676225
47.541	439	0.586898	0.585561	0.219574	0.651847	0.0662856
47.541	440	0.588235	0.586898	0.223008	0.651847	0.0649487
47.541	441	0.589572	0.588235	0.226445	0.651847	0.0636118
47.541	442	0.590909	0.589572	0.229884	0.651847	0.0622749
47.541	443	0.592246	0.590909	0.233326	0.651847	0.060938
47.541	444	0.593583	0.592246	0.236771	0.651847	0.0596011
47.541	445	0.59492	0.593583	0.240219	0.651847	0.0582642
47.541	446	0.596257	0.59492	0.24367	0.651847	0.0569273
47.541	447	0.597594	0.596257	0.247123	0.651847	0.0555904
47.541	448	0.59893	0.597594	0.25058	0.651847	0.0542535
47.541	449	0.600267	0.59893	0.254039	0.651847	0.0529166
47.541	450	0.601604	0.600267	0.257502	0.651847	0.0515797
47.541	451	0.602941	0.601604	0.260967	0.651847	0.0502428
47.541	452	0.604278	0.602941	0.264436	0.651847	0.0489059
47.541	453	0.605615	0.604278	0.267908	0.651847	0.047569
47.541	454	0.606952	0.605615	0.271383	0.651847	0.0462321
47.541	455	0.608289	0.606952	0.274862	0.651847	0.0448952
47.541	456	0.609626	0.608289	0.278344	0.651847	0.0435583
47.541	457	0.610963	0.609626	0.281829	0.651847	0.0422214
47.541	458	0.612299	0.610963	0.285317	0.651847	0.0408845
47.541	459	0.613636	0.612299	0.288809	0.651847	0.0395476
47.541	460	0.614973	0.613636	0.292305	0.651847	0.0382107
47.541	461	0.61631	0.614973	0.295804	0.651847	0.0368738
47.541	462	0.617647	0.61631	0.299307	0.651847	0.035537
47.541	463	0.618984	0.617647	0.302813	0.651847	0.0342001
47.541	464	0.620321	0.618984	0.306324	0.651847	0.0328632
47.541	465	0.621658	0.620321	0.309838	0.651847	0.0315263
47.541	466	0.622995	0.621658	0.313355	0.651847	0.0301894
47.541	467	0.624332	0.622995	0.316877	0.651847	0.0288525
47.541	468	0.625668	0.624332	0.320403	0.651847	0.0275156
47.541	469	0.627005	0.625668	0.323932	0.651847	0.0261787
47.541	470	0.628342	0.627005	0.327466	0.651847	0.0248418
47.541	471	0.629679	0.628342	0.331004	0.651847	0.0235049
47.541	472	0.631016	0.629679	0.334546	0.651847	0.022168
47.541	473	0.632353	0.631016	0.338092	0.651847	0.0208311
47.541	474	0.63369	0.632353	0.341642	0.651847	0.0194942
47.541	475	0.635027	0.63369	0.345197	0.651847	0.0181573
47.541	476	0.636364	0.635027	0.348756	0.651847	0.0168204
47.541	477	0.637701	0.636364	0.352319	0.651847	0.0154835
47.541	478	0.639037	0.637701	0.355887	0.651847	0.0141466
47.541	479	0.640374	0.639037	0.35946	0.651847	0.0128097
49.1803	480	0.641711	0.640374	0.363037	0.718471	0.0780967
49.1803	481	0.643048	0.641711	0.366618	0.718471	0.0767598
49.1803	482	0.644385	0.643048	0.370205	0.718471	0.0754229
49.1803	483	0.645722	0.644385	0.373796	0.718471	0.074086
49.1803	484	0.647059	0.645722	0.377392	0.718471	0.0727491
49.1803	485	0.648396	0.647059	0.380993	0.718471	0.0714122
49.1803	486	0.649733	0.648396	0.384599	0.718471	0.0700753
49.1803	487	0.65107	0.649733	0.38821	0.718471	0.0687384
49.1803	488	0.652406	0.65107	0.391825	0.718471	0.0674015
49.1803	489	0.653743	0.652406	0.395447	0.718471	0.0660646
49.1803	490	0.65508	0.653743	0.399073	0.718471	0.0647277
49.1803	491	0.656417	0.65508	0.402704	0.718471	0.0633908
49.1803	492	0.657754	0.656417	0.406341	0.718471	0.0620539
49.1803	493	0.659091	0.657754	0.409983	0.718471	0.060717
49.1803	494	0.660428	0.659091	0.413631	0.718471	0.0593801
49.1803	495	0.661765	0.660428	0.417284	0.718471	0.0580432
49.1803	496	0.663102	0.661765	0.420943	0.718471	0.0567063
49.1803	497	0.664439	0.663102	0.424607	0.718471	0.0553694
49.1803	498	0.665775	0.664439	0.428277	0.718471	0.0540325
49.1803	499	0.667112	0.665775	0.431953	0.718471	0.0526956
49.1803	500	0.668449	0.667112	0.435635	0.718471	0.0513587
49.1803	501	0.669786	0.668449	0.439323	0.718471	0.0500218
49.1803	502	0.671123	0.669786	0.443016	0.718471	0.0486849
49.1803	503	0.67246	0.671123	0.446716	0.718471	0.047348
49.1803	504	0.673797	0.67246	0.450422	0.718471	0.0460111
49.1803	505	0.675134	0.673797	0.454134	0.718471	0.0446742
49.1803	506	0.676471	0.675134	0.457852	0.718471	0.0433373
49.1803	507	0.677807	0.676471	0.461577	0.718471	0.0420004
49.1803	508	0.679144	0.677807	0.465308	0.718471	0.0406635
49.1803	509	0.680481	0.679144	0.469045	0.718471	0.0393266
49.1803	510	0.681818	0.680481	0.472789	0.718471	0.0379897
49.1803	511	0.683155	0.681818	0.47654	0.718471	0.0366528
49.1803	512	0.684492	0.683155	0.480297	0.718471	0.0353159
49.1803	513	0.685829	0.684492	0.484061	0.718471	0.033979
49.1803	514	0.687166	0.685829	0.487833	0.718471	0.0326421
49.1803	515	0.688503	0.687166	0.491611	0.718471	0.0313052
49.1803	516	0.68984	0.688503	0.495396	0.718471	0.0299683
49.1803	517	0.691176	0.68984	0.499188	0.718471	0.0286314
49.1803	518	0.692513	0.691176	0.502987	0.718471	0.0272945
49.1803	519	0.69385	0.692513	0.506794	0.718471	0.0259576
49.1803	520	0.695187	0.69385	0.510608	0.718471	0.0246207
49.1803	521	0.696524	0.695187	0.514429	0.718471	0.0232838
49.1803	522	0.697861	0.696524	0.518258	0.718471	0.0219469
49.1803	523	0.699198	0.697861	0.522095	0.718471	0.02061
49.1803	524	0.700535	0.699198	0.525939	0.718471	0.0192731
49.1803	525	0.701872	0.700535	0.529791	0.718471	0.0179362
49.1803	526	0.703209	0.701872	0.533651	0.718471	0.0165993
49.1803	527	0.704545	0.703209	0.537519	0.718471	0.0152624
49.1803	528	0.705882	0.704545	0.541395	0.718471	0.0139255
49.1803	529	0.707219	0.705882	0.545279	0.718471	0.0125886
49.1803	530	0.708556	0.707219	0.549172	0.718471	0.0112517
49.1803	531	0.709893	0.708556	0.553072	0.718471	0.00991484
49.1803	532	0.71123	0.709893	0.556981	0.718471	0.00857795
49.1803	533	0.712567	0.71123	0.560899	0.718471	0.00724105
49.1803	534	0.713904	0.712567	0.564825	0.718471	0.00590415
49.1803	535	0.715241	0.713904	0.56876	0.718471	0.00456725
49.1803	536	0.716578	0.715241	0.572704	0.718471	0.00323035
49.1803	537	0.717914	0.716578	0.576657	0.718471	0.00189345
49.1803	538	0.719251	0.717914	0.580619	0.718471	0.000556555
49.1803	539	0.720588	0.719251	0.58459	0.718471	0.000780343
49.1803	540	0.721925	0.720588	0.58857	0.718471	0.00211724
49.1803	541	0.723262	0.721925	0.59256	0.718471	0.00345414
49.1803	542	0.724599	0.723262	0.596559	0.718471	0.00479104
49.1803	543	0.725936	0.724599	0.600567	0.718471	0.00612794
49.1803	544	0.727273	0.725936	0.604585	0.718471	0.00746483				546	not knowledgeable	0.73
49.1803	545	0.72861	0.727273	0.608613	0.718471	0.00880173				202	knowledgeable	0.27
49.1803	546	0.729947	0.72861	0.612651	0.718471	0.0101386				748
50.8197	547	0.731283	0.729947	0.616699	0.778251	0.0483041
50.8197	548	0.73262	0.731283	0.620757	0.778251	0.0469672
50.8197	549	0.733957	0.73262	0.624826	0.778251	0.0456303
50.8197	550	0.735294	0.733957	0.628904	0.778251	0.0442934
50.8197	551	0.736631	0.735294	0.632993	0.778251	0.0429565
50.8197	552	0.737968	0.736631	0.637093	0.778251	0.0416196
50.8197	553	0.739305	0.737968	0.641204	0.778251	0.0402827
50.8197	554	0.740642	0.739305	0.645325	0.778251	0.0389458
50.8197	555	0.741979	0.740642	0.649457	0.778251	0.0376089
50.8197	556	0.743316	0.741979	0.653601	0.778251	0.036272
50.8197	557	0.744652	0.743316	0.657756	0.778251	0.0349351
50.8197	558	0.745989	0.744652	0.661922	0.778251	0.0335982
50.8197	559	0.747326	0.745989	0.666099	0.778251	0.0322613
50.8197	560	0.748663	0.747326	0.670289	0.778251	0.0309244
50.8197	561	0.75	0.748663	0.67449	0.778251	0.0295875
50.8197	562	0.751337	0.75	0.678703	0.778251	0.0282506				Knowledgeable	0.27
50.8197	563	0.752674	0.751337	0.682928	0.778251	0.0269138				Not Knowledgeable	0.73
50.8197	564	0.754011	0.752674	0.687165	0.778251	0.0255769
50.8197	565	0.755348	0.754011	0.691415	0.778251	0.02424
50.8197	566	0.756684	0.755348	0.695677	0.778251	0.0229031
50.8197	567	0.758021	0.756684	0.699952	0.778251	0.0215662
50.8197	568	0.759358	0.758021	0.70424	0.778251	0.0202293
50.8197	569	0.760695	0.759358	0.708541	0.778251	0.0188924
50.8197	570	0.762032	0.760695	0.712854	0.778251	0.0175555
50.8197	571	0.763369	0.762032	0.717182	0.778251	0.0162186
50.8197	572	0.764706	0.763369	0.721522	0.778251	0.0148817
50.8197	573	0.766043	0.764706	0.725877	0.778251	0.0135448
50.8197	574	0.76738	0.766043	0.730245	0.778251	0.0122079
50.8197	575	0.768717	0.76738	0.734627	0.778251	0.010871
50.8197	576	0.770053	0.768717	0.739023	0.778251	0.00953407
50.8197	577	0.77139	0.770053	0.743434	0.778251	0.00819717
50.8197	578	0.772727	0.77139	0.747859	0.778251	0.00686027
50.8197	579	0.774064	0.772727	0.752298	0.778251	0.00552338
50.8197	580	0.775401	0.774064	0.756753	0.778251	0.00418648
50.8197	581	0.776738	0.775401	0.761223	0.778251	0.00284958
50.8197	582	0.778075	0.776738	0.765708	0.778251	0.00151268
50.8197	583	0.779412	0.778075	0.770208	0.778251	0.000175783
50.8197	584	0.780749	0.779412	0.774724	0.778251	0.00116112
50.8197	585	0.782086	0.780749	0.779256	0.778251	0.00249801
50.8197	586	0.783422	0.782086	0.783804	0.778251	0.00383491
50.8197	587	0.784759	0.783422	0.788368	0.778251	0.00517181
50.8197	588	0.786096	0.784759	0.792949	0.778251	0.00650871
50.8197	589	0.787433	0.786096	0.797547	0.778251	0.00784561
50.8197	590	0.78877	0.787433	0.802161	0.778251	0.00918251
50.8197	591	0.790107	0.78877	0.806792	0.778251	0.0105194
50.8197	592	0.791444	0.790107	0.811441	0.778251	0.0118563
50.8197	593	0.792781	0.791444	0.816108	0.778251	0.0131932
50.8197	594	0.794118	0.792781	0.820792	0.778251	0.0145301
50.8197	595	0.795455	0.794118	0.825494	0.778251	0.015867
50.8197	596	0.796791	0.795455	0.830215	0.778251	0.0172039
50.8197	597	0.798128	0.796791	0.834955	0.778251	0.0185408
50.8197	598	0.799465	0.798128	0.839713	0.778251	0.0198777
50.8197	599	0.800802	0.799465	0.84449	0.778251	0.0212146
50.8197	600	0.802139	0.800802	0.849286	0.778251	0.0225515
50.8197	601	0.803476	0.802139	0.854103	0.778251	0.0238884
50.8197	602	0.804813	0.803476	0.858939	0.778251	0.0252253
50.8197	603	0.80615	0.804813	0.863795	0.778251	0.0265622
50.8197	604	0.807487	0.80615	0.868672	0.778251	0.0278991
52.459	605	0.808824	0.807487	0.873569	0.830032	0.0225454
52.459	606	0.81016	0.808824	0.878488	0.830032	0.0212085
52.459	607	0.811497	0.81016	0.883427	0.830032	0.0198716
52.459	608	0.812834	0.811497	0.888389	0.830032	0.0185347
52.459	609	0.814171	0.812834	0.893372	0.830032	0.0171978
52.459	610	0.815508	0.814171	0.898378	0.830032	0.0158609
52.459	611	0.816845	0.815508	0.903407	0.830032	0.014524
52.459	612	0.818182	0.816845	0.908458	0.830032	0.0131871
52.459	613	0.819519	0.818182	0.913532	0.830032	0.0118502
52.459	614	0.820856	0.819519	0.918631	0.830032	0.0105133
52.459	615	0.822193	0.820856	0.923753	0.830032	0.00917639
52.459	616	0.823529	0.822193	0.928899	0.830032	0.00783949
52.459	617	0.824866	0.823529	0.934071	0.830032	0.00650259
52.459	618	0.826203	0.824866	0.939267	0.830032	0.00516569
52.459	619	0.82754	0.826203	0.944489	0.830032	0.00382879
52.459	620	0.828877	0.82754	0.949737	0.830032	0.00249189
52.459	621	0.830214	0.828877	0.955011	0.830032	0.001155
52.459	622	0.831551	0.830214	0.960312	0.830032	0.000181902
52.459	623	0.832888	0.831551	0.96564	0.830032	0.0015188
52.459	624	0.834225	0.832888	0.970995	0.830032	0.0028557
52.459	625	0.835561	0.834225	0.976378	0.830032	0.0041926
52.459	626	0.836898	0.835561	0.98179	0.830032	0.0055295
52.459	627	0.838235	0.836898	0.987231	0.830032	0.00686639
52.459	628	0.839572	0.838235	0.992701	0.830032	0.00820329
52.459	629	0.840909	0.839572	0.998201	0.830032	0.00954019
52.459	630	0.842246	0.840909	1.00373	0.830032	0.0108771
52.459	631	0.843583	0.842246	1.00929	0.830032	0.012214
52.459	632	0.84492	0.843583	1.01489	0.830032	0.0135509
52.459	633	0.846257	0.84492	1.02051	0.830032	0.0148878
52.459	634	0.847594	0.846257	1.02617	0.830032	0.0162247
52.459	635	0.84893	0.847594	1.03186	0.830032	0.0175616
52.459	636	0.850267	0.84893	1.03758	0.830032	0.0188985
52.459	637	0.851604	0.850267	1.04334	0.830032	0.0202354
52.459	638	0.852941	0.851604	1.04913	0.830032	0.0215723
52.459	639	0.854278	0.852941	1.05496	0.830032	0.0229092
52.459	640	0.855615	0.854278	1.06082	0.830032	0.0242461
52.459	641	0.856952	0.855615	1.06672	0.830032	0.025583
52.459	642	0.858289	0.856952	1.07266	0.830032	0.0269199
52.459	643	0.859626	0.858289	1.07864	0.830032	0.0282568
52.459	644	0.860963	0.859626	1.08465	0.830032	0.0295937
52.459	645	0.862299	0.860963	1.09071	0.830032	0.0309306
52.459	646	0.863636	0.862299	1.0968	0.830032	0.0322675
52.459	647	0.864973	0.863636	1.10294	0.830032	0.0336044
52.459	648	0.86631	0.864973	1.10912	0.830032	0.0349413
52.459	649	0.867647	0.86631	1.11534	0.830032	0.0362782
52.459	650	0.868984	0.867647	1.1216	0.830032	0.0376151
52.459	651	0.870321	0.868984	1.12791	0.830032	0.038952
52.459	652	0.871658	0.870321	1.13426	0.830032	0.0402889
54.0984	653	0.872995	0.871658	1.14066	0.873332	0.00167444
54.0984	654	0.874332	0.872995	1.14711	0.873332	0.000337546
54.0984	655	0.875668	0.874332	1.1536	0.873332	0.000999353
54.0984	656	0.877005	0.875668	1.16015	0.873332	0.00233625
54.0984	657	0.878342	0.877005	1.16674	0.873332	0.00367315
54.0984	658	0.879679	0.878342	1.17338	0.873332	0.00501005
54.0984	659	0.881016	0.879679	1.18008	0.873332	0.00634695
54.0984	660	0.882353	0.881016	1.18683	0.873332	0.00768384
54.0984	661	0.88369	0.882353	1.19364	0.873332	0.00902074
54.0984	662	0.885027	0.88369	1.2005	0.873332	0.0103576
54.0984	663	0.886364	0.885027	1.20741	0.873332	0.0116945
54.0984	664	0.887701	0.886364	1.21439	0.873332	0.0130314
54.0984	665	0.889037	0.887701	1.22143	0.873332	0.0143683
54.0984	666	0.890374	0.889037	1.22852	0.873332	0.0157052
54.0984	667	0.891711	0.890374	1.23568	0.873332	0.0170421
54.0984	668	0.893048	0.891711	1.2429	0.873332	0.018379
54.0984	669	0.894385	0.893048	1.25019	0.873332	0.0197159
54.0984	670	0.895722	0.894385	1.25755	0.873332	0.0210528
54.0984	671	0.897059	0.895722	1.26497	0.873332	0.0223897
54.0984	672	0.898396	0.897059	1.27246	0.873332	0.0237266
54.0984	673	0.899733	0.898396	1.28003	0.873332	0.0250635
54.0984	674	0.90107	0.899733	1.28767	0.873332	0.0264004
54.0984	675	0.902406	0.90107	1.29539	0.873332	0.0277373
54.0984	676	0.903743	0.902406	1.30318	0.873332	0.0290742
54.0984	677	0.90508	0.903743	1.31105	0.873332	0.0304111
54.0984	678	0.906417	0.90508	1.31901	0.873332	0.031748
54.0984	679	0.907754	0.906417	1.32705	0.873332	0.0330849
54.0984	680	0.909091	0.907754	1.33518	0.873332	0.0344218
54.0984	681	0.910428	0.909091	1.34339	0.873332	0.0357587
55.7377	682	0.911765	0.910428	1.3517	0.908287	0.00214113
55.7377	683	0.913102	0.911765	1.3601	0.908287	0.00347803
55.7377	684	0.914439	0.913102	1.3686	0.908287	0.00481493
55.7377	685	0.915775	0.914439	1.3772	0.908287	0.00615183
55.7377	686	0.917112	0.915775	1.38591	0.908287	0.00748873
55.7377	687	0.918449	0.917112	1.39472	0.908287	0.00882562
55.7377	688	0.919786	0.918449	1.40363	0.908287	0.0101625
55.7377	689	0.921123	0.919786	1.41267	0.908287	0.0114994
55.7377	690	0.92246	0.921123	1.42181	0.908287	0.0128363
55.7377	691	0.923797	0.92246	1.43108	0.908287	0.0141732
55.7377	692	0.925134	0.923797	1.44048	0.908287	0.0155101
55.7377	693	0.926471	0.925134	1.45	0.908287	0.016847
55.7377	694	0.927807	0.926471	1.45965	0.908287	0.0181839
55.7377	695	0.929144	0.927807	1.46945	0.908287	0.0195208
55.7377	696	0.930481	0.929144	1.47939	0.908287	0.0208577
55.7377	697	0.931818	0.930481	1.48947	0.908287	0.0221946
55.7377	698	0.933155	0.931818	1.49971	0.908287	0.0235315
55.7377	699	0.934492	0.933155	1.51011	0.908287	0.0248684
55.7377	700	0.935829	0.934492	1.52067	0.908287	0.0262053
55.7377	701	0.937166	0.935829	1.53141	0.908287	0.0275422
57.377	702	0.938503	0.937166	1.54232	0.935527	0.00163878
57.377	703	0.93984	0.938503	1.55343	0.935527	0.00297568
57.377	704	0.941176	0.93984	1.56473	0.935527	0.00431258
57.377	705	0.942513	0.941176	1.57623	0.935527	0.00564948
57.377	706	0.94385	0.942513	1.58794	0.935527	0.00698637
57.377	707	0.945187	0.94385	1.59988	0.935527	0.00832327
57.377	708	0.946524	0.945187	1.61205	0.935527	0.00966017
57.377	709	0.947861	0.946524	1.62446	0.935527	0.0109971
57.377	710	0.949198	0.947861	1.63713	0.935527	0.012334
57.377	711	0.950535	0.949198	1.65006	0.935527	0.0136709
57.377	712	0.951872	0.950535	1.66328	0.935527	0.0150078
59.0164	713	0.953209	0.951872	1.67679	0.956021	0.00414892
59.0164	714	0.954545	0.953209	1.69062	0.956021	0.00281203
59.0164	715	0.955882	0.954545	1.70478	0.956021	0.00147513
59.0164	716	0.957219	0.955882	1.71929	0.956021	0.000138229
59.0164	717	0.958556	0.957219	1.73417	0.956021	0.00119867
59.0164	718	0.959893	0.958556	1.74945	0.956021	0.00253557
59.0164	719	0.96123	0.959893	1.76514	0.956021	0.00387247
59.0164	720	0.962567	0.96123	1.78128	0.956021	0.00520936
59.0164	721	0.963904	0.962567	1.7979	0.956021	0.00654626
59.0164	722	0.965241	0.963904	1.81503	0.956021	0.00788316
59.0164	723	0.966578	0.965241	1.83272	0.956021	0.00922006
59.0164	724	0.967914	0.966578	1.85099	0.956021	0.010557
59.0164	725	0.969251	0.967914	1.8699	0.956021	0.0118939
59.0164	726	0.970588	0.969251	1.88951	0.956021	0.0132308
60.6557	727	0.971925	0.970588	1.90987	0.970905	0.000316362
60.6557	728	0.973262	0.971925	1.93106	0.970905	0.00102054
60.6557	729	0.974599	0.973262	1.95315	0.970905	0.00235743
60.6557	730	0.975936	0.974599	1.97623	0.970905	0.00369433
60.6557	731	0.977273	0.975936	2.00042	0.970905	0.00503123
60.6557	732	0.97861	0.977273	2.02584	0.970905	0.00636813
60.6557	733	0.979947	0.97861	2.05265	0.970905	0.00770503
62.2951	734	0.981283	0.979947	2.08101	0.98134	0.0013937
62.2951	735	0.98262	0.981283	2.11115	0.98134	5.68014e-05
62.2951	736	0.983957	0.98262	2.14334	0.98134	0.0012801
62.2951	737	0.985294	0.983957	2.17792	0.98134	0.002617
63.9344	738	0.986631	0.985294	2.21532	0.988404	0.0031095
63.9344	739	0.987968	0.986631	2.2561	0.988404	0.0017726
63.9344	740	0.989305	0.987968	2.30102	0.988404	0.000435699
63.9344	741	0.990642	0.989305	2.35113	0.988404	0.000901199
63.9344	742	0.991979	0.990642	2.40794	0.988404	0.0022381
63.9344	743	0.993316	0.991979	2.47379	0.988404	0.003575
65.5738	744	0.994652	0.993316	2.5525	0.993019	0.000296551
67.2131	745	0.995989	0.994652	2.65117	0.99593	0.00127788
67.2131	746	0.997326	0.995989	2.78531	0.99593	5.90204e-05
67.2131	747	0.998663	0.997326	3.00295	0.99593	0.00139592
72.1311	748	1	0.998663		0.999337	0.000673709

## Sheet: all QNSs &Scores
Form Number	1. COVID-19 is the disease caused by a new coronavirus called SARS-CoV-2. WHO first learned of this new virus on 31 December 2019, following a report of a cluster of cases of ‘viral pneumonia’ in Wuhan, People’s Republic of China.	2. What are the most common symptoms of COVID-19? (Tick all that apply)/Fever	2. What are the most common symptoms of COVID-19? (Tick all that apply)/Dry cough	2. What are the most common symptoms of COVID-19? (Tick all that apply)/Fatigue	2. What are the most common symptoms of COVID-19? (Tick all that apply)/ALL OF THE ABOVE	2. What are the most common symptoms of COVID-19? (Tick all that apply)/0	2. What are the most common symptoms of COVID-19? (Tick all that apply)/0	3. List other COVID-19 symptoms that are less common and may affect some patients	3. List other COVID-19 symptoms that are less common and may affect some patients/Loss of taste or smell	3. List other COVID-19 symptoms that are less common and may affect some patients/Nasal congestion	3. List other COVID-19 symptoms that are less common and may affect some patients/Conjunctivitis (also k0wn as red e1)	3. List other COVID-19 symptoms that are less common and may affect some patients/Sore throat	3. List other COVID-19 symptoms that are less common and may affect some patients/Headache	3. List other COVID-19 symptoms that are less common and may affect some patients/Muscle or joint pain	3. List other COVID-19 symptoms that are less common and may affect some patients/Different types of skin rash	3. List other COVID-19 symptoms that are less common and may affect some patients/Nausea or vomiting	3. List other COVID-19 symptoms that are less common and may affect some patients/Diarrhoea	3. List other COVID-19 symptoms that are less common and may affect some patients/Chills or dizziness	3. List other COVID-19 symptoms that are less common and may affect some patients/ALL OF THE ABOVE	3. List other COVID-19 symptoms that are less common and may affect some patients/0	4. Which of the following are complications of COVID-19 which lead to death? /Respiratory failure	4. Which of the following are complications of COVID-19 which lead to death? /Acute respiratory distress syndrome (ARDS)	4. Which of the following are complications of COVID-19 which lead to death? /Sepsis and septic shock	4. Which of the following are complications of COVID-19 which lead to death? /Thromboembolism and/or multiorgan failure, including injury of the heart, liver or kidneys	4. Which of the following are complications of COVID-19 which lead to death? /ALL OF THE ABOVE	4. Which of the following are complications of COVID-19 which lead to death? /0	5. Who is most at risk of severe illness from COVID-19? /People aged 60 years and over	5. Who is most at risk of severe illness from COVID-19? /Those with underlying medical problems like high blood pressure, heart and lung problems, diabetes, obesity or cancer	5. Who is most at risk of severe illness from COVID-19? /Anyone can get sick with COVID-19 and become seriously ill or die at any age	5. Who is most at risk of severe illness from COVID-19? /ALL OF THE ABOVE	5. Who is most at risk of severe illness from COVID-19? /0	6. How can we protect others and ourselves if we don’t k0w who is infected? /Physical distancing	6. How can we protect others and ourselves if we don’t k0w who is infected? /Wearing a mask, especially when distancing can0t be maintained	6. How can we protect others and ourselves if we don’t k0w who is infected? /Keeping rooms well ventilated	6. How can we protect others and ourselves if we don’t k0w who is infected? /Avoiding crowds and close contact	6. How can we protect others and ourselves if we don’t k0w who is infected? /Regularly cleaning your hands	6. How can we protect others and ourselves if we don’t k0w who is infected? /Coughing into a bent elbow or tissue	6. How can we protect others and ourselves if we don’t k0w who is infected? /Check local advice where you live and work	6. How can we protect others and ourselves if we don’t k0w who is infected? /DO ALL OF THE ABOVE	6. How can we protect others and ourselves if we don’t k0w who is infected? /0	7. When should one get a test for COVID-19? /When one develops symptoms	7. When should one get a test for COVID-19? /When you have had close contact with someone who is, or may be, infected	7. When should one get a test for COVID-19? /As per your local health guidelines	7. When should one get a test for COVID-19? /ALL OF THE ABOVE	7. When should one get a test for COVID-19? /0	8. What do you do when exposed to someone who has COVID-19? /Call or visit your health care provider or COVID-19 hotline (if available) to find out where and when to get a test.	8. What do you do when exposed to someone who has COVID-19? /Cooperate with contact-tracing procedures to stop the spread of the virus.	8. What do you do when exposed to someone who has COVID-19? /If testing is 0t available, stay home and away from others for 14 days.	8. What do you do when exposed to someone who has COVID-19? /While you are in quarantine, do 0t go to work, to school or to public places. Ask someone to bring you supplies.
1	1	0	0	0	1	0	0	1	1	1	0	1	1	1	0	0	1	1	0	0	1	0	1	0	0	0	0	0	0	1	0	1	1	1	0	1	1	1	0	0	1	0	1	0	0	1	0	0	0
2	1	0	0	0	1	0	0	1	1	0	0	1	0	0	0	0	0	1	0	0	0	1	0	0	0	0	0	0	0	1	0	1	1	1	1	1	0	1	0	0	1	1	0	0	0	1	1	0	1
1	1	0	1	0	0	0	0	1	0	0	0	0	0	1	0	0	0	0	0	0	1	0	0	0	0	0	1	0	0	0	0	1	1	0	0	1	0	0	0	0	1	1	0	0	0	1	0	0	0
3	1	1	1	1	1	0	0	1	0	0	1	1	0	1	0	0	0	1	0	0	1	0	1	0	0	0	0	1	0	0	0	1	1	0	1	1	0	0	0	0	1	0	0	0	0	0	0	1	0
3	0	0	1	0	0	0	0	1	0	0	0	0	0	0	0	0	1	0	0	0	0	0	0	0	0	1	1	0	1	0	0	0	0	0	1	0	0	0	0	0	0	1	0	0	0	0	0	0	0
2	0	0	0	0	0	0	1	0	0	0	0	0	0	0	0	0	0	0	0	1	0	0	0	0	0	1	0	0	1	0	0	1	0	0	0	0	0	0	0	0	0	1	0	0	0	0	0	0	0
4	0	1	1	0	0	0	0	1	0	0	0	0	0	0	0	0	0	1	0	0	0	0	0	0	0	1	1	0	0	0	0	1	1	0	0	1	0	0	0	0	1	0	0	0	0	1	0	0	0
5	1	1	1	1	0	0	0	1	0	0	0	1	1	0	0	0	1	1	0	0	1	0	0	0	0	0	0	0	1	0	0	1	1	0	0	0	0	0	0	0	1	0	0	0	0	1	0	0	0
4	1	0	0	0	1	0	0	1	1	0	0	1	1	0	0	0	1	1	0	0	1	0	0	0	0	0	1	1	1	0	0	1	1	0	1	0	0	1	0	0	1	1	1	0	0	1	0	1	0
6	1	1	1	0	0	0	0	1	0	1	0	1	1	0	0	0	0	0	0	0	1	0	0	0	0	0	0	1	0	0	0	1	1	0	0	1	0	0	0	0	1	0	0	0	0	1	0	0	0
5	1	1	1	1	0	0	0	1	0	0	0	0	0	0	0	0	1	1	0	0	1	0	0	0	0	0	1	1	0	0	0	1	1	0	0	0	0	1	0	0	1	1	0	0	0	0	0	1	0
5	1	1	1	1	0	0	0	1	1	1	0	1	1	0	0	0	1	1	0	0	1	0	0	0	0	0	0	0	1	0	0	1	1	0	0	0	0	0	0	0	1	0	0	0	0	1	0	0	0
5	1	1	1	1	0	0	0	1	1	0	0	1	1	0	0	0	1	1	0	0	1	0	0	0	0	0	1	0	1	0	0	0	1	0	1	1	0	0	0	0	1	0	0	0	0	1	0	0	0
5	1	0	0	1	0	0	0	1	0	1	0	0	1	0	0	0	1	0	0	0	0	0	0	0	0	1	0	0	1	0	0	1	1	0	0	0	0	0	0	0	1	0	0	0	0	1	0	0	0
11	1	0	0	0	1	0	0	1	0	0	1	0	0	1	0	0	0	1	0	0	1	0	1	0	0	0	0	0	0	1	0	1	1	0	1	1	1	0	0	0	0	0	0	1	0	0	0	0	1
11	1	1	1	1	0	0	0	1	0	0	0	0	1	0	0	0	0	1	0	0	1	0	0	0	0	0	1	1	0	0	0	1	1	1	0	0	0	0	0	0	1	1	0	0	0	0	1	0	0
5	1	1	0	1	0	0	0	1	1	0	0	0	0	1	0	1	1	1	0	0	1	0	0	0	0	0	0	0	1	0	0	1	1	0	0	0	0	0	0	0	1	0	0	0	0	1	0	0	0
11	1	1	1	0	0	0	0	1	1	0	0	0	1	0	0	0	0	0	0	0	1	0	0	0	0	0	1	1	1	0	0	1	1	0	0	0	0	0	0	0	1	0	0	0	0	0	0	0	0
5		0	1	0	0	0	0	1	0	0	0	1	1	0	0	0	1	0	0	0	1	0	0	0	0	0	0	1	0	0	0	1	1	0	0	0	0	0	0	0	1	0	0	0	0	1	0	0	0
5	1	1	1	0	0	0	0	1	0	0	0	1	1	0	0	0	0	0	0	0	0	0	0	0	0	1	1	1	0	0	0	0	1	0	0	0	0	0	0	0	1	0	0	0	0	1	0	0	0
11	1	0	0	0	1	0	0	1	1	0	0	0	1	0	0	0	0	1	0	0	1	0	0	0	0	0	1	0	1	0	0	1	1	0	0	1	0	0	0	0	1	1	1	0	0	0	0	0	0
5	1	0	1	1	0	0	0	1	1	1	0	0	0	0	0	0	0	0	0	0	0	0	0	0	0	1	1	1	0	0	0	0	1	0	0	1	0	0	0	0	1	0	0	0	0	1	0	0	0
5	1	0	1	1	0	0	0	1	0	0	0	0	0	1	0	1	0	0	0	0	0	0	0	0	0	0	1	1	0	0	0	1	1	0	0	0	0	0	0	0	1	0	0	0	0	1	0	0	0
13	1	1	1	0	0	0	0	1	0	0	0	0	1	0	0	0	0	1	0	0	1	0	0	1	0	0	1	1	0	0	0	1	1	0	0	1	1	0	0	0	1	0	0	0	0	1	0	0	0
14	1	1	0	0	0	0	0	1	1	0	0	1	1	0	0	0	0	1	0	0	1	0	0	0	0	0	1	0	0	0	0	0	0	0	0	0	0	0	1	0	0	0	0	1	0	0	0	0	0
15	1	1	0	0	0	0	0	1	0	0	0	0	1	0	0	1	1	0	0	0	0	1	0	0	0	0	1	0	0	0	0	0	1	0	0	1	0	0	0	0	1	1	1	0	0	0	1	0	1
16	1	1	1	1	0	0	0	1	0	1	0	0	1	0	0	0	0	0	0	0	0	0	0	0	0	0	1	1	1	0	0	1	1	0	1	1	0	0	0	0	1	0	1	0	0	0	0	0	1
17	1	0	0	0	0	0	0	1	0	0	0	1	1	0	0	0	0	1	0	0	0	0	0	1	0	0	0	0	0	0	0	1	1	0	1	0	0	0	0	0	1	0	0	0	0	0	0	0	0
18	1	0	0	0	0	0	0	1	0	1	0	0	1	0	0	0	0	1	0	0	0	0	0	1	0	0	0	0	0	0	0	1	1	0	1	1	0	0	0	0	1	1	0	0	0	1	0	0	0
19	1	0	0	0	0	0	0	1	0	0	0	0	1	0	0	0	0	0	0	0	0	0	0	1	0	0	1	0	0	0	0	1	1	0	0	0	0	0	0	0	1	0	1	0	0	0	0	0	0
11	1	0	0	0	1	0	0	1	0	0	0	0	0	1	0	1	0	0	0	0	1	0	0	0	0	0	0	0	0	1	0	1	1	1	0	0	0	0	0	0	1	1	0	0	0	0	0	0	0
11	1	0	1	1	0	0	0	1	0	1	0	1	1	0	0	0	0	0	0	0	1	0	1	0	0	0	0	0	0	1	0	1	1	1	0	1	0	0	0	0	1	1	0	0	0	0	0	1	1
5	1	0	1	0	0	0	0	1	0	1	0	0	1	0	0	0	0	0	0	0	0	0	0	0	0	1	0	1	1	0	0	1	1	0	0	0	0	0	0	0	1	0	0	0	0	1	0	0	0
5	1	1	0	1	0	0	0	1	1	1	0	0	0	0	0	0	0	1	0	0	1	0	0	0	0	0	1	1	0	0	0	1	1	0	0	1	0	0	0	0	1	0	0	0	0	1	0	0	0
5	1	1	1	1	0	0	0	1	0	1	0	1	1	0	0	0	0	1	0	0	1	0	0	0	0	0	1	0	0	0	0	1	1	0	0	0	0	0	0	0	0	1	1	0	0	1	0	0	0
5	1	1	1	1	0	0	0	1	1	0	0	1	1	0	0	0	0	1	0	0	0	0	0	0	0	0	0	0	0	1	0	1	1	0	0	1	0	0	0	0	1	1	0	0	0	1	0	0	0
11	1	1	1	1	0	0	0	1	1	0	0	1	0	0	0	0	1	0	0	0	1	1	0	0	0	0	0	1	0	0	0	1	1	0	1	1	0	0	0	0	1	0	1	0	0	0	1	1	0
5	1	1	1	1	0	0	0	1	0	0	0	1	0	0	0	0	0	1	0	0	1	0	0	0	0	0	1	1	0	0	0	1	1	0	0	0	0	0	0	0	1	1	0	0	0	1	0	0	0
11	1	0	0	0	1	0	0	1	0	0	0	1	1	1	0	0	1	0	0	0	1	0	1	0	0	0	1	1	0	0	0	1	1	1	1	1	0	0	0	0	1	1	1	0	0	0	1	1	0
5	1	0	1	1	0	0	0	1	0	0	0	1	1	0	0	0	0	0	0	0	0	0	0	0	0	0	0	0	1	0	0	1	0	0	1	1	0	0	0	0	1	1	0	0	0	1	0	0	0
11	1	1	1	1	0	0	0	1	0	1	0	1	1	0	0	0	0	0	0	0	1	1	0	0	0	0	0	0	0	1	0	1	1	0	0	1	0	0	0	0	1	1	1	0	0	0	0	1	0
5	1	1	0	1	0	0	0	1	1	1	0	0	1	0	0	0	0	1	0	0	1	0	0	0	0	0	1	1	0	0	0	0	1	0	0	0	0	0	0	0	1	0	0	0	0	1	0	0	0
11	1	1	0	1	0	0	0	1	0	0	0	0	0	1	0	1	1	0	0	0	1	0	1	0	0	0	1	1	0	0	0	1	1	1	0	0	0	0	0	0	1	1	0	0	0	0	0	1	0
5	1	1	1	1	0	0	0	1	1	1	0	0	1	0	0	0	0	1	0	0	1	0	0	0	0	0	0	1	1	0	0	0	1	0	0	1	0	0	0	0	1	1	0	0	0	1	0	0	0
11	1	0	0	0	1	0	0	1	1	0	0	1	1	0	0	0	0	0	0	0	1	0	1	0	0	0	1	1	1	0	0	1	1	1	1	1	1	0	0	0	0	0	0	1	0	0	1	1	1
5	1	1	1	1	0	0	0	1	1	0	0	0	1	0	0	0	0	1	0	0	0	0	0	0	0	0	1	0	1	0	0	1	1	0	0	0	0	0	0	0	1	0	0	0	0	0	0	0	0
11	1	1	1	1	0	0	0	1	0	0	0	1	0	1	0	0	0	0	0	0	1	0	0	0	0	0	1	1	0	0	0	0	1	1	1	0	1	0	0	0	0	0	0	1	0	1	1	1	1
5	1	1	0	1	0	0	0	1	0	1	0	0	0	0	0	0	0	0	0	0	1	0	0	0	0	0	1	0	1	0	0	1	1	0	1	1	0	0	0	0	1	0	0	0	0	1	0	0	0
5	1	1	1	0	0	0	0	1	0	0	0	0	1	0	0	0	0	0	0	0	1	0	0	0	0	0	1	0	0	0	0	1	0	0	0	0	0	0	0	0	1	1	0	0	0	1	0	0	0
11	1	1	1	1	0	0	0	1	0	0	0	1	1	0	0	0	0	0	1	0	1	1	0	0	0	0	1	0	1	0	0	1	1	1	0	1	1	0	0	0	1	1	1	0	0	0	1	1	0
11	1	0	0	0	1	0	0	1	0	0	0	0	1	1	1	1	1	1	0	0	1	0	0	0	0	0	0	0	0	1	0	1	1	0	1	0	1	0	0	0	1	1	0	0	0	0	1	0	1
11	1	0	1	1	1	0	0	1	1	1	0	1	0	0	1	0	0	0	0	0	1	0	0	0	0	0	1	1	0	0	0	1	1	0	1	0	0	0	0	0	1	1	0	0	0	1	0	1	1
11	1	1	1	1	0	0	0	1	0	0	0	0	1	1	0	0	1	1	0	0	0	0	0	0	1	0	0	0	0	1	0	1	1	1	0	1	1	0	0	0	0	0	0	1	0	0	1	1	1
11	1	0	0	0	1	0	0	1	1	1	1	1	1	1	0	0	0	0	0	0	1	1	0	0	0	0	0	0	0	1	0	0	0	0	0	0	0	0	1	0	0	0	0	1	0	0	0	1	1
11	1	1	1	0	0	0	0	1	0	0	0	1	1	1	0	0	1	0	0	0	1	0	0	0	0	0	0	1	1	0	0	1	1	1	1	0	0	0	0	0	1	0	1	0	0	0	0	1	0
5	1	1	1	0	0	0	0	1	0	0	0	0	1	0	0	1	0	1	0	0	1	0	0	0	0	0	0	1	1	0	0	1	1	0	0	0	0	0	0	0	1	1	0	0	0	1	0	0	0
5	1	1	1	0	0	0	0	1	0	0	0	0	0	0	0	1	1	1	0	0	1	0	0	0	0	0	0	1	1	0	0	1	0	0	1	0	0	0	0	0	1	0	0	0	0	1	0	0	0
5	1	1	0	1	0	0	0	1	1	0	0	0	0	0	0	1	0	1	0	0	1	0	0	0	0	0	1	0	1	0	0	1	0	0	1	0	0	0	0	0	1	1	0	0	0	1	0	0	0
5	0	1	0	0	0	0	0	1	0	1	0	0	1	0	0	0	1	0	0	0	0	0	0	0	0	0	0	1	0	0	0	0	1	0	0	1	0	0	0	0	0	1	0	0	0	1	0	0	0
5	1	0	1	1	0	0	0	1	0	0	0	1	0	0	0	0	1	1	0	0	1	0	0	0	0	0	1	1	0	0	0	0	0	0	1	0	0	0	0	0	1	0	0	0	0	1	0	0	0
13	1	0	1	0	0	0	0	1	1	1	0	1	1	1	0	1	0	1	0	0	0	0	0	1	0	0	1	1	1	0	0	1	1	0	1	1	1	0	0	0	1	0	1	0	0	0	0	0	0
13	1	1	1	1	0	0	0	1	1	0	0	0	1	1	0	1	0	1	0	0	1	0	0	0	0	0	1	1	0	0	0	0	1	0	0	1	1	0	0	0	1	0	1	0	0	1	0	0	0
13	1	0	0	0	1	0	0	1	0	0	0	1	1	1	0	0	0	0	0	0	0	1	0	0	0	0	1	0	1	0	0	0	1	0	0	1	1	0	0	0	1	0	1	0	0	1	0	0	0
13	1	1	0	0	0	0	0	1	1	0	0	1	1	1	0	0	0	0	0	0	0	0	0	1	0	0	1	1	1	0	0	1	1	0	0	1	1	0	0	0	1	0	0	0	0	1	0	0	0
13	1	0	0	0	0	0	0	1	1	0	0	1	1	1	0	1	0	1	0	0	0	0	0	1	0	0	1	1	0	0	0	1	1	0	0	1	1	0	0	0	1	0	0	0	0	1	0	0	0
13	1	1	0	0	0	0	0	1	1	1	0	1	1	0	0	0	0	0	0	0	0	0	0	1	0	0	1	0	0	0	0	0	1	0	0	1	1	0	0	0	1	0	1	0	0	1	0	0	0
13	1	0	1	0	0	0	0	1	1	0	0	1	1	0	0	0	0	0	0	0	0	1	0	0	0	0	0	0	0	1	0	1	1	1	0	1	1	0	0	0	1	0	1	0	0	0	0	1	0
13	1	0	1	0	0	0	0	1	0	1	0	0	1	0	0	0	0	0	0	0	0	1	0	0	0	0	1	1	1	0	0	1	0	0	0	1	1	0	0	0	0	0	0	1	0	1	0	0	0
13	1	0	0	0	1	0	0	1	0	1	0	1	1	1	0	0	1	0	0	0	0	1	0	0	0	0	0	0	0	1	0	1	1	0	1	1	1	0	0	0	0	0	0	1	0	1	0	0	0
13	1	1	0	0	0	0	0	1	1	0	0	0	1	1	0	1	1	0	0	0	0	0	0	1	0	0	1	1	1	0	0	1	1	0	1	1	1	0	0	0	1	1	1	0	0	1	0	0	0
13	1	1	0	1	0	0	0	1	1	0	0	0	1	0	0	1	1	1	0	0	0	0	0	1	0	0	0	0	0	1	0	1	1	1	0	1	0	0	0	0	1	0	1	0	0	1	0	1	0
13	1	1	0	0	0	0	0	1	1	1	0	0	1	1	0	0	1	0	0	0	0	0	0	1	0	0	0	0	0	1	0	0	0	0	0	0	0	0	1	0	1	0	1	0	0	1	0	0	0
11	1	1	1	1	0	0	0	1	0	0	0	0	1	0	0	0	1	1	0	0	1	0	0	0	0	0	0	0	0	1	0	1	1	0	1	1	1	0	0	0	0	0	0	1	0	0	1	1	0
5	1	1	1	1	0	0	0	1	0	0	0	1	1	0	0	0	0	0	0	0	1	0	0	0	0	0	1	0	1	0	0	0	0	0	1	1	0	0	0	0	1	0	0	0	0	1	0	0	0
5	1	1	1	0	0	0	0	1	0	1	0	1	0	0	0	0	1	0	0	0	1	0	0	0	0	0	0	1	1	0	0	1	1	0	1	0	0	0	0	0	0	1	0	0	0	1	0	0	0
5	1	0	1	1	0	0	0	1	0	0	0	1	1	0	0	0	0	0	0	0	1	0	0	0	0	0	1	1	0	0	0	0	0	0	1	0	0	0	0	0	1	0	0	0	0	1	0	0	0
5	1	1	1	0	0	0	0	1	0	0	0	0	1	0	0	0	1	1	0	0	0	0	0	0	0	0	0	1	1	0	0	1	0	0	0	1	0	0	0	0	1	0	0	0	0	1	0	0	0
11	1	0	0	0	1	0	0	1	0	1	0	1	1	0	0	0	0	0	0	0	1	0	0	0	0	0	0	1	0	0	0	1	1	1	1	1	1	0	0	1	0	0	0	1	0	0	1	1	1
11	1	0	0	0	1	0	0	1	1	0	0	1	0	0	0	0	1	0	0	0	1	0	1	0	0	0	1	1	0	0	0	0	1	0	0	1	1	0	0	0	0	0	0	1	0	0	0	1	0
5	1	1	0	1	0	0	0	1	1	0	0	0	1	0	0	0	1	0	0	0	1	0	0	0	0	0	0	1	1	0	0	0	1	0	1	0	0	0	0	0	1	0	0	0	0	1	0	0	0
5	1	1	0	1	0	0	0	1	0	0	0	1	1	0	0	0	1	0	0	0	1	0	0	0	0	0	1	1	0	0	0	0	1	0	0	0	0	0	0	0	1	0	0	0	0	1	0	0	0
5	1	0	1	1	0	0	0	1	0	0	0	1	1	0	0	1	0	0	0	0	1	0	0	0	0	0	1	1	0	0	0	1	0	0	1	0	0	0	0	0	1	0	0	0	0	1	0	0	0
5	1	1	1	0	0	0	0	1	0	0	0	1	0	0	0	0	0	1	0	0	0	0	0	0	0	0	1	1	0	0	0	0	1	0	1	0	0	0	0	0	1	0	0	0	0	1	0	0	0
11	1	1	1	0	0	0	0	1	1	0	0	0	1	1	0	0	0	1	0	0	1	0	1	0	0	0	1	1	0	0	0	0	1	1	1	1	0	0	0	0	1	1	0	0	0	0	0	0	0
11	1	1	1	0	0	0	0	1	1	0	0	1	1	1	0	1	0	1	0	0	1	1	0	0	0	0	1	1	0	0	0	1	1	1	1	1	1	0	0	0	1	1	0	0	0	1	1	0	0
11	1	1	1	1	0	0	0	1	1	0	0	1	1	1	0	0	1	1	0	0	0	0	0	0	1	0	0	0	0	1	0	0	1	1	1	1	0	0	0	0	1	1	0	0	0	1	0	0	1
11	1	0	0	0	1	0	0	1	1	0	0	1	1	0	0	1	1	0	0	0	1	0	1	0	0	0	0	0	0	1	0	1	1	1	0	1	1	0	0	0	0	0	0	1	0	1	1	0	0
5	0	1	0	1	0	0	0	1	0	0	0	1	1	0	0	0	1	0	0	0	1	0	0	0	0	0	1	1	0	0	0	0	1	0	1	0	0	0	0	0	1	0	0	0	0	1	0	0	0
5	1	1	1	1	0	0	0	1	0	0	0	1	1	1	0	0	0	0	0	0	1	0	0	0	0	0	1	1	0	0	0	1	1	0	0	0	0	0	0	0	1	1	0	0	0	1	0	0	0
5	1	0	1	1	0	0	0	1	0	0	0	1	1	0	0	0	0	0	0	0	1	0	0	0	0	0	1	1	0	0	0	0	1	0	0	0	0	0	0	0	1	0	0	0	0	1	0	0	0
5	1	1	1	0	0	0	0	1	0	0	0	1	1	0	0	0	0	0	0	0	1	0	0	0	0	0	0	1	1	0	0	1	1	0	0	0	0	0	0	0	1	0	0	0	0	0	0	0	0
5	1	1	0	0	0	0	0	1	1	0	0	0	0	0	0	0	1	1	0	0	1	0	0	0	0	0	0	1	1	0	0	0	1	0	1	0	0	0	0	0	0	1	0	0	0	1	0	0	0
11	1	0	0	0	1	0	0	1	0	0	0	1	1	0	0	0	1	1	0	0	0	0	0	1	0	0	0	0	0	1	0	0	1	0	0	1	1	0	0	0	1	1	0	0	0	1	0	0	0
5	1	1	1	1	0	0	0	1	1	0	0	0	0	1	0	0	0	1	0	0	1	0	0	0	0	0	1	1	0	0	0	0	1	0	0	0	0	0	0	0	0	1	0	0	0	1	0	0	0
5	1	1	1	0	0	0	0	1	1	0	0	1	1	0	0	0	0	0	0	0	1	0	0	0	0	0	0	1	1	0	0	0	0	0	0	1	0	0	0	0	0	1	0	0	0	1	0	0	0
11	1	1	1	0	0	0	0	1	1	0	0	1	0	0	0	0	1	0	0	0	1	0	0	1	0	0	1	0	1	0	0	1	1	0	0	1	1	0	0	0	1	1	0	0	0	0	0	0	0
11	1	0	0	0	1	0	0	1	0	0	0	0	1	0	0	0	1	1	0	0	1	0	0	1	0	0	0	0	0	1	0	1	1	1	0	1	1	0	0	0	0	0	0	1	0	1	0	0	0
11	1	0	0	0	1	0	0	1	1	0	0	1	1	0	0	0	1	1	0	0	1	0	1	0	0	0	0	1	0	0	0	1	1	1	1	1	1	0	0	0	0	0	0	1	0	1	0	0	0
11	1	0	0	0	1	0	0	1	1	0	0	0	0	0	0	0	1	1	0	0	1	0	0	1	0	0	1	1	0	0	0	1	1	1	0	1	0	0	0	0	1	1	0	0	0	1	0	0	1
11	1	0	1	1	0	0	0	1	1	0	0	1	1	0	0	0	1	0	0	0	1	0	0	1	0	0	1	1	0	0	0	1	1	1	1	1	0	0	0	0	1	1	0	0	0	1	0	0	0
11	1	0	0	0	1	0	0	1	1	0	0	0	0	1	0	1	1	1	0	0	1	0	0	1	0	0	1	1	0	0	0	1	1	1	1	1	1	0	0	0	1	1	0	0	0	1	1	0	1
13	1	0	1	0	0	0	0	1	0	0	0	1	1	1	0	0	1	0	0	0	0	0	0	1	0	0	1	0	0	0	0	1	1	1	1	1	1	0	0	0	1	1	1	0	0	1	0	0	1
13	1	1	1	0	0	0	0	1	0	0	0	1	1	0	0	0	1	0	0	0	0	1	0	0	0	0	0	0	0	1	0	1	1	1	1	1	1	0	0	0	0	0	0	1	0	1	0	0	0
13	1	0	0	0	1	0	0	1	1	0	0	0	0	1	0	0	1	0	0	0	0	1	0	0	0	0	1	1	1	0	0	1	1	0	1	1	1	0	0	0	1	0	0	0	0	1	0	0	0
13	1	0	0	0	1	0	0	1	1	0	0	0	1	0	0	0	1	0	0	0	0	1	0	0	0	0	1	1	1	0	0	1	1	1	0	1	0	0	0	0	0	0	0	1	0	1	0	0	1
13	1	0	1	0	0	0	0	1	1	0	0	1	1	1	0	0	0	0	0	0	0	1	0	0	0	0	0	0	0	1	0										0	0	0	1	0	1	0	0	0
13	1	0	1	0	0	0	0	1	0	0	0	1	1	0	0	0	0	0	0	0	0	1	0	0	0	0	0	0	1	0	0	0	1	0	0	1	0	0	0	0	1	0	0	0	0	1	0	0	0
13	1	1	0	0	0	0	0	1	1	0	0	0	1	0	0	0	1	0	0	0	0	1	0	1	0	0	0	0	0	1	0	1	1	1	0	1	1	0	0	0	0	0	0	1	0	1	0	0	0
13	1	0	1	0	0	0	0	1	1	0	0	1	1	0	0	0	0	0	0	0	0	1	0	0	0	0	1	1	1	0	0	1	1	0	0	1	0	0	0	0	1	0	1	0	0	1	0	1	0
13	1	1	0	1	0	0	0	1	1	0	0	1	1	0	0	1	0	0	0	0	0	1	0	0	0	0	0	0	0	1	0	1	1	0	1	1	1	0	0	0	0	0	0	1	0	0	1	1	0
13	1	0	1	1	0	0	0	1	1	0	0	1	1	0	0	0	0	1	0	0	1	0	0	0	0	0	0	0	0	1	0	1	1	1	1	1	1	0	0	0	0	0	0	1	0	1	0	0	0
13	1	0	1	0	0	0	0	1	0	1	0	1	1	1	0	0	0	0	0	0	0	1	0	0	0	0	0	0	1	0	0	1	1	0	1	1	0	0	0	0	0	1	1	0	0	1	1	0	1
13	1	0	0	0	1	0	0	1	1	0	1	1	1	1	0	1	0	0	0	0	0	0	0	0	1	0	0	0	0	1	0	1	1	0	1	1	1	0	0	0	0	0	0	1	0	1	1	0	0
13	1	0	0	0	1	0	0	1	1	0	0	0	1	1	0	1	0	0	0	0	0	1	0	0	0	0	0	0	0	1	0	1	1	0	1	1	1	0	0	0	0	0	0	1	0	1	0	0	0
13	1	0	1	1	0	0	0	1	0	0	0	1	1	1	0	1	0	0	0	0	0	1	0	0	0	0	0	0	0	1	0	0	1	1	0	1	0	0	0	0	1	0	1	0	0	1	0	0	0
13	1	0	1	1	0	0	0	1	1	0	0	1	1	1	0	0	1	0	0	0	1	0	0	0	0	0	0	0	0	1	0	0	1	0	1	1	1	0	0	0	0	0	0	1	0	1	1	0	0
13	1	0	0	0	1	0	0	1	1	0	0	1	1	0	0	0	1	0	0	0	0	1	0	0	0	0	1	1	1	0	0	1	1	1	1	1	1	0	0	0	0	0	0	1	0	1	0	0	0
13	1	0	1	0	0	0	0	1	1	0	0	0	1	1	0	0	1	0	0	0	0	1	0	1	0	0	0	0	0	1	0	1	1	1	1	1	1	0	0	0	1	0	1	0	0	1	0	0	0
13	1	0	1	0	0	0	0	1	1	0	0	1	1	1	0	0	0	0	0	0	0	1	0	0	0	0	1	0	1	0	0	1	1	0	0	1	0	0	0	0	1	1	1	0	0	0	0	0	0
13	1	0	0	0	1	0	0	1	1	0	0	1	1	0	0	0	1	0	0	0	0	1	0	0	0	0	0	0	0	1	0	1	1	1	1	1	0	0	0	0	0	0	0	1	0	1	1	0	0
13	1	0	1	1	0	0	0	1	0	0	0	1	1	1	0	0	0	0	0	0	0	1	0	0	0	0	0	0	0	1	0	1	1	1	0	1	1	0	0	0	1	0	1	0	0	1	0	0	0
11	1	1	1	1	0	0	0	1	1	1	0	1	0	0	0	0	1	0	0	0	1	0	0	0	0	0	1	1	0	0	0	1	1	1	1	1	1	0	0	0	1	1	0	0	0	1	1	1	1
11	1	0	0	0	1	0	0	1	1	0	0	1	1	0	0	0	1	1	0	0	1	0	0	0	0	0	1	1	0	0	0	1	1	1	1	0	0	0	0	0	1	1	0	0	0	0	1	1	1
5	1	1	1	0	0	0	0	1	0	0	0	1	1	0	0	0	1	0	0	0	0	0	0	0	0	0	1	1	0	0	0	0	1	0	0	1	1	0	0	0	0	1	0	0	0	1	0	0	0
11	1	1	1	1	0	0	0	1	1	1	0	1	1	1	0	0	1	0	0	0	1	0	0	1	0	0	1	1	0	0	0	1	1	1	1	1	1	0	0	0	1	1	0	0	0	0	1	0	1
11	1	1	1	1	0	0	0	1	1	0	0	1	1	0	1	0	0	0	0	0	1	0	1	0	0	0	1	1	0	0	0	1	1	1	1	1	1	0	0	0	1	1	0	0	0	1	1	0	1
5	1	1	1	0	0	0	0	1	0	0	0	1	1	0	0	0	0	1	0	0	1	0	0	0	0	0	1	1	0	0	0	1	1	0	0	0	0	0	0	0	1	0	0	0	0	1	0	0	0
5	1	1	1	0	0	0	0	1	1	0	0	1	1	0	0	0	0	0	0	0	1	0	0	0	0	0	1	0	1	0	0	0	1	0	0	1	0	0	0	0	1	1	0	0	0	1	0	0	0
5	0	0	1	1	0	0	0	1	0	0	0	0	0	1	0	0	0	1	0	0	1	0	0	0	0	0	0	1	1	0	0	0	1	0	0	1	0	0	0	0	0	1	0	0	0	0	0	0	0
5	1	1	1	0	0	0	0	1	1	0	0	1	0	0	0	1	0	0	0	0	1	0	0	0	0	0	0	1	1	0	0	0	0	0	1	0	0	0	0	0	1	1	0	0	0	0	0	0	0
1	1	1	1	1	0	0	0	1	0	0	0	1	1	1	0	0	1	0	0	0	1	0	0	0	0	0	0	0	0	0	0	1	1	0	0	1	0	0	0	0	1	0	0	0	0	0	0	1	0
5	1	1	1	0	0	0	0	1	0	0	0	1	1	0	0	1	0	0	0	0	1	0	0	0	0	0	0	1	1	0	0	0	1	0	1	0	0	0	0	0	1	1	0	0	0	0	0	0	0
5	1	1	1	0	0	0	0	1	0	0	0	1	1	0	0	0	1	1	0	0	1	0	0	0	0	0	1	1	1	0	0	0	1	0	1	0	0	0	0	0	1	1	0	0	0	0	0	0	0
5	1	1	1	0	0	0	0	1	0	0	0	0	0	1	0	1	1	0	0	0	1	0	0	0	0	0	1	0	1	0	0	0	1	0	0	1	0	0	0	0	1	0	0	0	0	0	0	0	0
5	1	1	1	0	0	0	0	1	0	0	0	1	1	0	0	1	0	0	0	0	0	0	0	0	0	0	0	1	1	0	0	0	1	0	1	0	0	0	0	0	0	1	0	0	0	0	0	0	0
5	1	1	1	0	0	0	0	1	1	0	0	0	1	0	0	1	0	0	0	0	1	0	0	0	0	0	1	1	0	0	0	0	1	0	1	0	0	0	0	0	1	1	0	0	0	0	0	0	0
5	1	1	1	0	0	0	0	1	0	0	0	0	1	0	0	0	1	1	0	0	1	0	0	0	0	0	0	1	1	0	0	1	1	0	1	0	0	0	0	0	1	1	0	0	0	1	0	0	0
5	1	1	1	1	0	0	0	1	1	0	0	1	1	0	0	1	0	1	0	0	1	0	0	0	0	0	1	1	1	0	0	1	1	0	1	0	0	0	0	0	1	1	0	0	0	1	0	0	0
5	1	1	1	1	0	0	0	1	1	0	0	1	1	1	0	0	0	0	0	0	1	0	0	0	0	0	1	1	0	0	0	1	1	0	0	0	0	0	0	0	1	1	0	0	0	1	0	0	0
5	1	1	1	0	0	0	0	1	0	0	0	1	1	0	0	0	1	0	0	0	1	0	0	0	0	0	0	1	1	0	0	0	1	0	1	0	0	0	0	0	1	1	0	0	0	0	0	0	0
5	1	1	1	0	0	0	0	1	0	0	0	1	1	0	0	1	1	0	0	0	1	0	0	0	0	0	1	0	1	0	0	1	1	0	0	0	0	0	0	0	1	1	0	0	0	1	0	0	0
5	1	1	1	0	0	0	0	1	0	0	0	1	0	0	0	1	1	0	0	0	1	0	0	0	0	0	1	0	1	0	0	0	1	0	1	0	0	0	0	0	0	1	0	0	0	0	0	1	0
5	1	1	1	0	0	0	0	1	0	0	0	1	1	0	0	0	0	0	0	0	1	0	0	0	0	0	1	1	1	0	0	0	1	0	0	0	0	0	0	0	0	1	0	0	0	1	0	0	0
13	1	1	1	1	0	0	0	1	1	1	0	1	1	0	0	0	0	0	0	0	0	1	0	0	0	0	1	1	0	0	0	1	1	0	1	1	0	0	0	0	0	0	0	1	0	1	1	0	0
13	1	1	1	0	0	0	0	1	0	0	0	0	1	1	0	0	0	0	0	0	0	1	0	0	0	0	1	0	0	0	0	1	1	0	1	1	0	0	0	0	1	1	1	0	0	0	1	0	0
13	1	1	1	1	0	0	0	1	0	0	0	1	1	0	0	0	0	0	0	0	0	1	0	0	0	0	1	0	0	0	0	0	1	1	1	1	0	0	0	0	0	1	0	0	0	1	0	0	0
13	1	0	1	0	0	0	0	1	0	0	0	1	1	1	0	0	0	0	0	0	0	0	0	1	0	0	0	0	0	1	0	1	0	1	1	1	1	0	0	0	0	0	0	1	0	1	0	0	0
13	1	0	0	0	1	0	0	1	1	0	0	1	1	0	0	0	1	0	0	0	0	1	0	0	0	0	0	0	0	1	0	1	1	0	0	1	0	0	0	0	0	0	0	1	0
13	1	0	1	0	0	0	0	1	0	0	0	0	1	0	0	0	0	0	0	0	0	1	0	0	0	0	0	0	0	0	0	0	0	1	0	1	0	1	0	0	1	0	0	0	0	1	1	1	0
13	1	1	1	0	0	0	0	1	0	0	0	1	1	1	0	0	1	0	0	0	0	1	0	0	0	0	1	1	1	0	0	1	1	1	1	0	1	0	0	0	1	1	1	0	0	1	0	0	0
13	1	1	1	0	0	0	0	1	1	0	0	1	1	1	1	0	0	0	0	0	1	0	0	0	0	0	1	1	0	0	0	1	1	1	1	1	0	0	0	0	0	0	0	1	0	1	1	0	0
13	1	0	0	0	1	0	0	1	1	1	0	0	1	0	1	0	0	1	0	0	1	1	0	0	0	0	1	1	1	0	0	1	1	1	1	1	1	0	0	0	1	1	1	0	0	1	0	1	0
13	1	0	1	1	0	0	0	1	1	0	1	1	1	1	0	0	0	0	0	0	1	0	0	0	0	0	1	1	1	0	0	1	1	0	1	1	1	0	0	0	1	0	1	0	0	1	1	1	0
13	1	0	0	0	1	0	0	1	1	0	1	0	1	1	0	0	1	1	0	0	0	0	0	1	0	0	0	1	1	0	0	1	1	0	0	1	1	1	0	0	0	0	0	1	0	1	0	0	1
13	1	1	0	0	0	0	0	1	1	1	1	1	1	1	0	0	0	0	0	0	0	1	0	1	0	0	1	1	1	0	0	1	1	1	1	1	0	1	0	0	1	1	1	0	0	1	1	1	0
11	1	0	0	0	1	0	0	1	0	0	0	0	1	1	0	1	1	1	0	0	1	0	0	1	0	0	1	1	0	0	0	0	0	0	1	1	1	0	0	0	1	1	0	0	0	0	0	0	0
5	1	1	1	0	0	0	0	1	0	0	0	0	1	1	0	0	1	0	0	0	1	0	0	0	0	0	0	1	1	0	0	1	1	0	0	0	0	0	0	0	1	1	0	0	0	0	0	0	0
5	1	0	1	0	0	0	0	1	0	0	0	0	1	1	0	0	0	0	0	0	1	0	0	0	0	0	0	1	1	0	0	0	1	0	0	0	0	0	0	0	0	1	0	0	0	0	0	1	0
5	0	0	1	1	0	0	0	1	0	0	0	1	1	0	0	0	0	1	0	0	1	0	0	0	0	0	1	1	0	0	0	1	1	0	0	0	0	0	0	0	1	1	0	0	0	0	0	0	0
11	1	1	1	0	0	0	0	1	1	1	0	1	1	0	0	0	0	0	0	0	1	0	0	0	0	0	1	1	0	0	0	0	1	1	0	1	0	0	0	0	1	1	0	0	0	1	1	0	0
11	1	0	0	0	1	0	0	1	0	0	0	0	1	0	0	0	1	0	0	0	1	0	1	0	0	0	0	0	0	1	0	1	1	0	1	1	1	0	0	0	1	1	0	0	0	1	1	0	0
5	1	1	1	1	0	0	0	1	0	0	0	1	1	0	0	0	1	0	0	0	1	0	0	0	0	0	1	1	0	0	0	0	1	0	0	0	0	0	0	0	0	1	0	0	0	1	0	0	0
5	1	1	1	0	0	0	0	1	1	0	0	1	1	0	0	0	0	0	0	0	1	0	0	0	0	0	0	1	1	0	0	1	1	0	0	0	0	0	0	0	1	0	0	0	0	0	0	1	0
5	1	1	0	1	0	0	0	1	1	0	0	1	1	0	0	0	0	0	0	0	1	0	0	0	0	0	1	1	0	0	0	0	1	0	0	0	0	0	0	0	0	1	0	0	0	0	0	0	0
11	1	0	0	0	1	0	0	1	1	0	0	1	1	0	0	0	1	0	0	0	1	0	0	1	0	0	1	1	0	0	0	1	1	1	1	1	0	0	0	0	1	1	0	0	0	1	0	0	0
11	1	0	0	0	1	0	0	1	1	1	0	0	1	1	0	0	0	0	0	0	1	0	0	1	0	0	1	1	0	0	0	1	1	1	1	1	1	0	0	0	1	1	0	0	0	1	1	0	0
11	1	0	0	0	1	0	0	1	1	0	0	1	1	0	0	0	0	0	0	0	1	1	0	0	0	0	1	1	0	0	0	1	1	1	0	1	0	0	0	0	1	1	0	0	0	1	1	0	0
11	1	0	0	0	1	0	0	1	0	0	0	0	0	0	0	1	1	1	0	0	1	1	0	0	0	0	1	1	0	0	0	1	1	1	1	1	0	0	0	0	1	1	0	0	0	0	0	0	0
11	1	1	1	0	0	0	0	1	1	1	0	1	1	0	0	0	0	0	0	0	1	0	1	1	0	0	1	1	0	0	0	1	1	1	1	1	1	0	0	0	1	1	0	0	0	1	0	0	1
11	1	1	1	0	0	0	0	1	1	0	0	1	1	0	0	0	0	0	0	0	1	0	0	1	0	0	1	1	0	0	0	1	1	1	0	1	0	0	0	0	1	1	0	0	0	1	0	0	1
11	1	1	0	1	0	0	0	1	1	0	0	0	0	1	0	1	0	0	0	0	1	0	0	1	0	0	1	1	0	0	0	1	1	1	1	1	0	0	0	0	1	1	1	0	0	1	1	0	0
11	1	1	1	0	0	0	0	1	1	0	0	0	0	0	0	0	1	0	0	0	1	1	0	1	0	0	1	1	0	0	0	1	1	1	0	0	0	0	0	0	1	1	0	0	0	1	0	0	0
11	1	1	1	0	0	0	0	1	1	0	0	1	1	0	0	0	0	0	0	0	1	0	0	1	0	0	1	1	0	0	0	1	1	1	1	1	1	0	0	0	1	1	0	0	0	1	0	0	0
11	1	0	0	0	1	0	0	1	1	1	0	1	1	0	0	0	1	0	0	0	1	0	0	1	0	0	1	1	0	0	0	1	1	1	1	1	0	0	0	0	1	1	0	0	0	1	0	0	1
11	1	0	1	0	0	0	0	1	0	0	0	1	1	0	0	0	0	0	0	0	1	0	0	0	0	0	0	1	0	0	0	1	1	1	0	0	0	0	0	0	1	1	0	0	0	1	0	0	0
11	1	0	1	0	0	0	0	1	0	0	0	0	0	0	0	0	1	1	0	0	1	0	0	0	0	0	1	1	0	0	0	1	1	0	0	0	1	0	0	0	1	1	0	0	0	0	1	0	0
11	1	0	1	0	0	0	0	1	1	1	0	1	0	0	0	0	0	0	0	0	1	0	0	1	0	0	1	0	0	0	0	1	1	1	0	0	0	0	0	0	1	1	0	0	0	0	0	0	0
11	1	1	0	0	0	0	0	1	0	1	0	1	1	0	0	0	0	0	0	0	1	0	0	1	0	0	1	1	0	0	0	1	1	1	1	1	1	1	1	0	1	1	0	0	0	1	0	0	0
11	1	0	0	0	1	0	0	1	1	0	0	1	1	1	0	1	1	1	0	0	1	0	1	1	0	0	1	1	1	0	0	1	0	0	1	1	0	0	0	0	1	1	1	0	0	1	0	0	0
11	1	1	0	0	0	0	0	1	1	0	0	0	1	0	0	0	0	0	0	0	1	0	0	0	0	0	1	1	0	0	0	0	1	0	0	0	0	0	0	0	1	0	0	0	0	0	0	0	0
11	1	1	0	0	0	0	0	1	0	0	0	1	0	0	0	0	0	0	0	0	1	0	0	0	0	0	1	1	0	0	0	1	1	0	0	0	0	0	0	0	1	0	0	0	0	0	0	0	0
11	1	1	1	0	0	0	0	1	1	0	0	1	1	0	0	0	0	0	0	0	1	0	0	0	0	0	1	1	0	0	0	1	1	1	0	1	0	0	0	0	1	0	0	0	0	1	0	0	0
5	1	1	1	0	0	0	0	1	0	0	0	1	1	0	0	0	1	0	0	0	1	0	0	0	0	0	1	1	0	0	0	1	1	0	0	0	0	0	0	0	0	1	0	0	0	0	0	0	0
5	0	1	1	0	0	0	0	1	1	0	0	1	1	0	0	0	0	0	0	0	1	0	0	0	0	0	1	1	0	0	0	1	1	0	0	0	0	0	0	0	1	1	0	0	0	0	0	0	0
5	1	1	1	0	0	0	0	1	1	0	0	0	1	0	0	1	1	0	0	0	1	0	0	0	0	0	0	1	1	0	0	1	1	0	0	0	0	0	0	0	1	1	0	0	0	0	0	0	0
5	1	1	1	0	0	0	0	1	1	0	0	0	1	0	0	1	0	0	0	0	1	0	0	0	0	0	0	1	1	0	0	1	1	0	0	0	0	0	0	0	1	1	0	0	0	0	0	0	0
5	1	1	1	0	0	0	0	1	0	0	0	1	1	0	0	1	0	0	0	0	0	0	0	0	0	1	0	1	1	0	0	1	1	0	0	0	0	0	0	0	1	1	0	0	0	0	0	0	0
5	1	1	1	0	0	0	0	1	0	1	0	1	0	1	0	1	0	0	0	0	1	0	0	0	0	0	1	1	0	0	0	0	1	0	0	0	0	0	0	0	0	1	0	0	0	0	0	0	0
11	1	1	1	1	0	0	0	1	0	0	0	0	0	0	0	0	1	1	0	0	1	0	0	1	0	0	1	1	0	0	0	1	1	1	0	1	0	0	0	0	1	1	1	0	0	0	1	0	0
13	1	1	0	0	0	0	0	1	1	1	1	1	1	1	0	0	0	0	0	0	0	1	0	0	0	0	1	1	0	0	0	0	1	0	1	1	0	0	0	0	1	0	0	0	0	1	1	0	0
13	1	0	0	0	1	0	0	1	0	1	0	0	0	0	0	0	0	0	0	0	1	0	0	0	0	0	0	1	0	0	0	0	0	0	0	0	0	0	1	0	0	0	0	1	0	0	0	0	0
13	1	0	1	0	0	0	0	1	1	0	0	1	1	0	0	0	0	0	0	0	0	1	0	0	0	0	1	0	1	0	0	1	1	0	1	1	1	0	0	0	1	0	0	0	0	1	0	1	1
13	1	1	1	0	0	0	0	1	1	0	0	1	1	0	0	1	0	0	0	0	0	1	0	0	0	0	1	0	1	0	0	0	1	0	0	1	1	0	0	0	1	1	0	0	0	0	0	1	1
13	1	1	1	1	0	0	0	1	0	1	0	1	1	0	0	0	1	0	0	0	0	1	0	1	0	0	1	1	1	0	0	1	1	1	1	1	1	0	0	0	1	1	1	0	0	1	0	1	0
13	1	0	0	1	0	0	0	1	1	0	0	1	1	0	0	0	1	0	0	0	0	1	0	0	0	0	0	0	0	1	0	1	1	0	1	1	1	1	0	0	1	1	1	0	0	1	0	0	1
13	1	1	1	0	0	0	0	1	1	1	0	0	1	0	0	0	0	1	0	0	0	0	0	1	0	0	1	0	0	0	0	0	1	0	1	1	0	0	0	0	1	1	1	0	0	1	0	1	1
13	1	0	0	0	0	0	0	1	0	0	0	0	0	1	0	0	1	0	0	0	0	1	0	0	0	0	1	0	0	0	0	0	1	0	0	1	0	0	0	0	1	1	0	0	0	1	1	0	0
13	1	0	1	0	0	0	0	1	0	1	0	0	1	1	0	0	0	1	0	0	0	1	0	0	0	0	0	0	1	0	0	1	1	0	0	1	0	0	0	0	1	1	0	0	0	1	0	0	1
13	1	1	1	0	0	0	0	1	1	1	0	1	0	1	0	0	0	1	0	0	0	1	0	0	0	0	1	0	0	0	0	1	1	0	0	1	0	0	0	0	1	0	0	0	0	1	0	1	0
13	1	1	0	0	0	0	0	1	1	0	0	0	1	0	0	0	0	1	0	0	0	1	0	0	0	0	1	1	0	0	0	1	1	1	1	1	1	0	0	0	1	1	0	0	0	1	0	0	0
13	1	1	1	0	0	0	0	1	1	1	1	1	1	1	0	0	0	1	0	0	0	1	1	0	0	0	1	1	1	0	0	1	1	0	1	0	1	1	0	0	1	1	1	0	0	1	1	1	0
13	1	1	1	0	0	0	0	1	1	1	0	1	1	0	0	0	1	0	0	0	1	0	0	1	0	0	1	1	1	0	0	0	0	0	0	0	0	0	1	0	0	0	0	1	0	1	1	0	0
13	1	0	1	0	0	0	0	1	1	1	0	1	1	0	0	1	0	0	0	0	0	0	0	1	0	0	1	1	1	0	0	1	1	0	1	1	1	1	0	0	0	0	0	1	0	1	1	1	0
13	1	0	0	0	1	0	0	1	1	1	0	0	1	1	0	1	1	0	0	0	0	1	0	0	0	0	0	0	0	1	0	0	0	0	0	0	0	0	1	0	0	0	0	1	0	1	1	0	0
13	1	1	1	0	0	0	0	1	1	1	0	0	1	1	1	0	1	1	0	0	1	1	0	0	0	0	0	0	0	1	0	0	0	0	0	0	0	0	1	0	1	1	0	0	0	1	1	0	0
5	1	1	1	1	0	0	0	1	0	0	0	1	1	0	0	0	0	1	0	0	1	0	0	0	0	0	1	1	1	0	0	1	1	0	0	0	0	0	0	0	0	1	1	0	0	1	0	0	0
5	1	1	1	1	0	0	0	1	0	0	0	1	1	0	0	1	0	0	0	0	1	0	0	0	0	0	0	1	1	0	0	1	1	0	0	0	0	0	0	0	0	1	1	0	0	1	0	0	0
5	1	1	1	1	0	0	0	1	0	0	0	1	1	0	0	0	1	0	0	0	1	0	0	0	0	0	1	1	0	0	0	1	1	0	0	0	0	0	0	0	1	0	0	0	0	1	0	0	0
5	1	1	1	0	0	0	0	1	1	0	0	0	0	0	0	1	0	1	0	0	1	0	0	0	0	0	0	0	1	0	0	1	1	0	0	0	0	0	0	0	1	0	0	0	0	1	0	0	0
5	1	1	1	0	0	0	0	1	1	0	0	0	1	1	0	0	0	0	0	0	1	0	0	0	0	0	1	1	0	0	0	1	1	0	0	0	0	0	0	0	1	0	0	0	0	1	0	0	0
5	1	1	0	0	0	0	0	1	1	1	0	0	1	0	0	1	0	0	0	0	1	0	0	0	0	0	0	0	1	0	0	1	1	0	0	0	0	0	0	0	1	0	0	0	0	0	0	0	0
5	1	1	0	1	0	0	0	1	0	0	0	1	1	0	0	1	0	0	0	0	1	0	0	0	0	0	1	1	0	0	0	1	1	0	0	0	0	0	0	0	1	0	0	0	0	1	0	0	0
5	1	1	1	1	0	0	0	1	0	0	0	1	1	1	0	0	0	0	0	0	1	0	0	0	0	0	1	1	0	0	0	1	1	0	0	0	0	0	0	0	1	0	0	0	0	1	0	0	0
5	1	1	1	1	0	0	0	1	0	0	0	1	1	0	0	0	1	0	0	0	1	0	0	0	0	0	1	1	0	0	0	1	1	0	0	0	0	0	0	0	1	1	0	0	0	0	0	0	0
5	1	1	1	0	0	0	0	1	0	0	0	1	1	0	0	0	1	1	0	0	1	0	0	0	0	0	1	1	0	0	0	1	1	0	0	0	0	0	0	0	1	1	0	0	0	0	0	0	0
5	1	1	0	1	0	0	0	1	0	0	0	1	0	0	0	0	1	1	0	0	1	0	0	0	0	0	0	1	1	0	0	1	1	0	0	0	0	0	0	0	1	1	0	0	0	0	0	1	0
5	1	1	1	1	0	0	0	1	1	0	0	0	1	1	0	0	0	0	0	0	1	0	0	0	0	0	1	1	0	0	0	1	1	0	0	0	0	0	0	0	1	0	0	0	0	0	0	0	0
5	1	1	1	0	0	0	0	1	0	0	0	1	1	1	0	0	0	0	0	0	0	0	0	0	0	0	1	0	1	0	0	1	1	0	0	0	0	0	0	0	1	1	0	0	0	1	0	1	0
5	1	1	1	0	0	0	0	1	0	0	0	1	1	1	0	0	0	0	0	0	1	0	0	0	0	0	1	1	0	0	0	1	1	0	0	0	0	0	0	0	1	1	0	0	0	1	0	1	0
13	1	0	0	0	1	0	0	1	1	1	1	1	1	1	0	0	0	1	0	0	1	1	0	0	0	0	1	1	1	0	0	1	1	1	1	1	0	0	0	0	1	1	0	0	0	1	1	0	1
13	1	0	0	0	1	0	0	1	1	1	1	1	1	1	0	0	0	0	0	0	1	1	0	0	0	0	1	1	1	0	0	1	1	1	1	1	1	1	0	0	1	1	1	0	0	1	1	1	1
13	1	0	1	0	0	0	0	1	1	1	0	1	1	1	0	0	0	0	0	0	0	1	0	0	0	0	0	0	0	1	0	1	1	0	1	1	1	0	0	0	1	1	0	0	0	1	0	0	0
13	1	0	0	0	1	0	0	1	1	1	1	1	1	1	0	1	1	1	0	0	0	1	0	1	0	0	1	0	1	0	0	1	1	1	0	1	1	0	0	0	0	1	0	0	0	1	0	0	0
13	1	1	1	0	0	0	0	1	1	0	0	0	1	1	0	0	1	0	0	0	0	0	0	1	0	0	0	0	0	1	0	1	1	1	1	1	0	0	0	0	0	0	0	1	0	1	0	0	0
13	1	0	0	0	1	0	0	1	0	1	0	1	1	1	0	1	0	0	0	0	0	0	0	1	0	0	0	0	0	1	0	1	1	0	1	1	1	1	0	0	0	0	0	1	0	1	0	1	0
13	1	1	0	1	0	0	0	1	0	0	0	0	1	1	1	0	1	1	0	0	1	1	1	1	0	0	0	1	1	0	0	1	1	1	0	1	1	0	0	0	1	1	1	0	0	1	0	0	1
13	1	0	1	1	0	0	0	1	1	0	0	1	1	0	1	1	0	0	0	0	0	0	0	1	0	0	1	1	1	0	0	1	1	1	1	1	1	1	0	0	1	1	1	0	0	1	1	1	0
13	1	1	0	0	0	0	0	1	0	0	0	0	1	0	0	1	0	0	0	0	0	0	1	1	0	0	0	1	1	0	0	0	1	1	0	1	1	0	0	0	0	1	1	0	0	1	0	0	1
13	1	0	1	1	0	0	0	1	1	1	0	1	1	0	0	1	0	0	0	0	0	0	1	1	0	0	1	1	1	0	0	1	1	0	0	1	1	1	0	0	1	0	0	0	0	1	0	0	1
11	1	1	1	0	0	0	0	1	1	1	0	1	0	0	0	0	0	0	0	0	1	0	0	0	0	0	1	1	0	0	0	1	1	1	1	0	0	0	0	0	0	0	0	1	0	1	0	0	1
11	1	0	0	0	1	0	0	1	1	1	0	1	0	0	0	0	0	0	0	0	1	0	0	0	0	0	0	0	0	1	0	1	1	1	0	0	0	0	0	0	1	1	1	0	0	0	0	0	0
11	1	1	1	1	0	0	0	1	1	0	0	1	0	0	0	0	1	0	0	0	1	0	1	0	0	0	1	0	1	0	0	1	1	1	0	1	0	0	0	0	1	1	1	0	0	1	0	0	0
11	1	0	1	1	0	0	0	1	0	0	0	0	1	1	0	1	0	0	0	0	1	0	1	0	0	0	0	1	0	0	0	0	1	0	0	1	0	0	0	0	1	1	0	0	0	1	0	0	0
5	1	1	1	0	0	0	0	1	0	0	0	1	1	0	0	1	0	0	0	0	1	0	0	0	0	0	1	1	0	0	0	1	1	0	0	0	0	0	0	0	0	1	0	0	0	0	0	0	0
11	1	1	1	0	0	0	0	1	1	1	0	1	0	0	0	0	0	1	0	0	1	0	0	0	0	0	1	1	1	0	0	1	1	1	0	1	1	0	0	0	1	1	1	0	0	1	0	0	1
11	1	1	1	1	0	0	0	1	0	1	0	1	1	0	0	0	1	0	0	0	1	0	1	1	0	0	1	1	0	0	0	1	1	1	1	1	1	0	0	0	1	1	0	0	0	1	0	0	0
11	1	1	1	1	0	0	0	1	0	1	0	0	1	1	0	1	1	0	0	0							1	1	0	0	0	1	1	1	0	1	0	0	0	0	1	1	1	0	0	1	0	0	0
11	1	1	1	1	0	0	0	1	1	1	0	1	1	0	0	0	1	0	0	0	1	0	1	0	0	0	0	0	0	1	0	1	1	0	1	0	1	0	0	0	1	1	1	0	0	1	0	0	0
11	1	1	1	1	0	0	0	1	1	1	0	1	1	0	0	0	0	0	0	0	1	0	0	0	0	0	1	1	0	0	0	1	1	1	0	0	0	0	0	0	1	1	1	0	0	1	1	0	0
5	1	1	0	1	0	0	0	1	0	0	0	0	0	0	0	1	1	1	0	0	1	0	0	0	0	0	0	1	1	0	0	0	1	0	1	0	0	0	0	0	1	1	0	0	0	0	0	1	0
5	0	1	1	0	0	0	0	1	0	0	0	1	1	0	0	0	1	0	0	0	1	0	0	0	0	0	0	1	0	0	0	0	1	0	1	1	0	0	0	0	1	0	0	0	0	0	0	1	0
5	1	0	1	1	0	0	0	1	0	0	0	0	0	0	0	0	1	1	0	0	1	0	0	0	0	0	1	1	0	0	0	0	1	0	1	0	0	0	0	0	0	1	0	0	0	0	0	1	0
11	1	1	1	0	1	0	0	1	1	0	0	1	0	0	0	0	0	0	0	0	1	0	1	0	0	0	1	1	0	0	0	1	1	0	0	1	0	0	0	0	1	1	1	0	0	0	0	1	1
11	1	1	1	1	0	0	0	1	1	1	0	1	0	0	0	0	0	0	0	0	1	0	0	0	0	0	1	1	0	0	0	1	1	0	1	1	0	0	0	0	1	1	0	0	0	1	0	0	1
11	1	1	1	1	0	0	0	1	1	1	0	1	1	1	0	0	1	1	0	0	1	0	0	1	0	0	1	1	1	0	0	1	0	1	1	1	1	0	0	0	1	1	1	0	0	1	0	0	1
11	1	1	1	1	0	0	0	1	1	0	0	0	1	1	0	0	0	0	0	1	1	0	1	0	0	0	1	1	1	0	0	1	1	1	0	1	1	0	0	0	1	1	1	0	0	1	0	1	0
13	1	0	1	1	0	0	0	1	1	0	0	0	1	0	0	0	1	0	0	0	0	1	0	1	0	0	0	0	0	1	0	1	1	0	1	1	1	0	0	0	1	1	1	0	0	1	0	0	0
13	1	0	1	0	0	0	0	1	1	1	0	1	1	0	0	0	0	1	0	0	0	1	0	1	0	0	0	0	0	1	0	1	1	0	1	1	1	0	0	0	1	0	1	0	0	1	1	0	1
13	1	0	1	0	0	0	0	1	1	0	1	1	0	0	0	1	0	0	0	0	0	0	0	1	0	0	0	0	0	1	0	1	1	0	1	1	1	0	0	0	1	1	0	0	0	1	1	0	1
13	1	0	0	0	1	0	0	1	1	1	1	1	1	1	0	0	1	0	0	0	0	0	0	1	0	0	1	1	0	0	0	1	1	1	1	1	1	0	0	0	1	1	0	0	0	1	1	0	0
13	1	0	1	1	0	0	0	1	1	0	1	0	1	1	0	0	1	0	0	0	0	1	0	1	0	0	0	1	1	0	0	1	1	0	1	1	1	0	0	0	1	1	1	0	0	1	0	0	1
13	1	1	1	0	0	0	0	1	1	1	1	1	1	1	0	1	1	1	0	0	0	1	0	1	0	1	0	0	0	1	0	1	1	1	1	1	0	0	0	0	1	1	0	0	0	1	0	0	1
13	1	0	0	0	1	0	0	1	1	1	0	1	1	0	0	1	0	0	0	0	0	1	0	1	0	0	0	1	1	0	0	0	1	1	1	1	0	0	0	0	1	0	0	0	0	1	0	0	0
13	1	0	0	1	0	0	0	1	1	0	0	0	1	1	0	1	0	1	0	0	0	1	0	1	0	0	1	1	0	0	0	0	1	1	0	1	0	0	0	0	1	1	0	0	0	1	0	0	0
13	1	0	1	0	0	0	0	1	1	1	1	0	0	0	0	0	0	0	0	0	0	1	0	0	0	0	1	1	0	0	0	1	1	0	0	1	0	0	0	0	1	1	0	0	0	1	0	0	0
13	1	0	0	0	1	0	0	1	1	0	0	1	1	0	0	1	0	0	0	0	0	0	0	1	0	0	1	1	1	0	0	1	1	0	0	1	0	0	0	0	1	1	1	0	0	0	1	0	0
13	1	0	0	1	0	0	0	1	1	0	1	0	1	1	0	1	0	0	0	0	0	0	0	1	0	0	0	0	1	0	0	0	1	0	1	1	0	0	0	0	1	0	1	0	0	1	0	0	0
13	1	0	1	0	0	0	0	1	1	0	1	1	1	0	0	0	0	0	0	0	0	0	0	1	0	0	0	1	1	0	0	0	1	0	0	1	0	0	0	0	1	1	1	0	0	1	0	0	0
5	1	1	1	0	0	0	0	1	0	0	0	1	0	0	0	0	1	0	0	0	1	0	0	0	0	0	1	0	1	0	0	0	1	0	1	0	0	0	0	0	1	0	0	0	0	0	0	1	0
5	1	1	1	0	0	0	0	1	0	0	0	1	1	0	0	0	1	1	0	0	1	0	0	0	0	0	0	1	1	0	0	0	1	0	1	0	0	0	0	0	0	1	0	0	0	0	0	0	0
5	1	1	1	1	0	0	0	1	1	0	0	1	0	0	0	1	0	0	0	0	1	0	0	0	0	0	0	1	0	0	0	0	1	0	1	0	0	0	0	0	1	1	0	0	0	0	0	1	0
5	1	1	1	0	0	0	0	1	1	0	0	1	1	0	0	0	0	0	0	0	1	0	0	0	0	0	1	1	0	0	0	0	1	0	1	0	0	0	0	0	0	1	0	0	0	0	0	1	0
5	1	1	1	0	0	0	0	1	0	0	0	1	0	1	0	0	0	1	0	0	1	0	0	0	0	0	0	0	1	0	0	0	1	0	1	0	0	0	0	0	1	1	0	0	0	0	0	1	0
5	1	1	1	0	0	0	0	1	0	0	0	1	1	0	0	0	0	1	0	0	1	0	0	0	0	0	0	1	1	0	0	0	0	0	1	0	0	0	0	0	1	1	0	0	0	0	0	0	0
5	1	0	1	0	0	0	0	1	0	0	0	1	1	0	0	0	0	1	0	0	1	0	0	0	0	0	0	1	1	0	0	0	0	0	1	0	0	0	0	0	1	1	0	0	0	0	0	1	0
5	1	1	1	0	0	0	0	1	0	0	0	1	1	0	0	0	0	0	0	0	1	0	0	0	0	0	1	1	0	0	0	0	1	0	1	0	0	0	0	0	1	1	0	0	0	0	0	0	0
5	1	0	1	1	0	0	0	1	0	0	0	1	1	0	0	0	0	1	0	0	1	0	0	0	0	0	1	1	0	0	0	0	0	0	1	1	0	0	0	0	1	1	0	0	0	0	0	0	0
5	1	1	0	1	0	0	0	1	0	0	0	1	1	1	0	0	0	0	0	0	1	0	0	0	0	0	1	1	0	0	0	0	1	0	1	0	0	0	0	0	1	1	0	0	0	0	0	0	0
5	1	1	1	0	0	0	0	1	0	1	0	0	1	1	0	0	0	0	0	0	1	0	0	0	0	0	0	0	1	0	0	0	0	0	1	1	1	0	0	0	1	1	0	0	0	0	0	0	0
5	1	0	1	0	0	0	0	1	0	0	0	1	1	1	0	0	0	0	0	0	1	0	0	0	0	0	0	1	1	0	0	0	0	0	1	1	0	0	0	0	1	1	0	0	0	0	0	0	0
5	1	1	1	0	0	0	0	1	0	0	0	1	1	0	0	0	0	1	0	0	1	0	0	0	0	0	1	1	0	0	0	0	1	0	1	0	0	0	0	0	1	1	0	0	0	0	0	0	0
13	1	1	0	0	0	0	0	1	1	1	1	0	1	1	0	0	0	0	0	0	0	0	0	1	0	0	1	1	0	0	0	1	1	1	0	1	0	0	0	0	1	0	1	0	0	1	0	0	0
13	1	0	1	1	0	0	0	1	1	0	1	0	1	1	0	0	1	0	0	0	0	1	0	0	0	0	1	0	0	0	0	1	1	0	0	1	0	0	0	0	1	0	0	0	0	1	0	0	0
13
13	1	0	1	1	0	0	0	1	0	0	0	0	1	1	0	0	1	1	0	0	0	1	0	0	0	0	0	0	0	1	0	0	1	1	0	1	0	0	0	0	1	0	0	0	0	1	0	0	0
13	1	0	1	0	0	0	0	1	1	0	0	1	1	0	0	0	0	0	0	0	0	1	0	0	0	0	0	0	0	1	0	1	1	0	0	1	0	0	0	0	1	1	0	0	0	1	0	0	0
13	1	0	0	0	1	0	0	1	1	0	1	1	1	1	0	1	0	0	0	0	0	1	0	0	0	0						1	1	0	0	1	0	0	0	0	1	0	1	0	0	1	0	0	0
13	1	0	1	1	0	0	0	1	1	0	0	0	1	1	0	0	1	0	0	0	0	1	0	0	0	0	1	1	1	0	0	1	1	0	0	1	0	0	0	0	1	1	1	0	0	1	0	0	0
13	1	1	0	0	0	0	0	1	1	0	0	1	1	1	0	1	0	0	0	0	0	1	0	0	0	0	1	1	1	0	0	1	1	0	0	1	1	0	0	0	1	1	1	0	0	1	0	0	0
13	1	0	1	1	0	0	0	1	1	0	0	1	1	1	0	1	0	0	0	0	0	0	0	1	0	0	1	1	1	0	0	0	1	0	1	1	0	0	0	0	1	1	1	0	0	1	0	0	0
13	1	1	1	0	0	0	0	1	1	1	1	0	1	0	0	0	0	0	0	0	0	0	0	1	0	0	1	1	1	0	0	1	1	0	0	1	0	0	0	0	1	0	0	0	0	1	0	0	0
13	1	0	1	0	0	0	0	1	0	1	0	1	1	0	0	1	0	0	0	0	0	1	0	0	0	0	1	1	0	0	0	0	1	0	0	1	0	0	0	0	1	0	0	0	0	1	0	0	0
13	1	0	1	1	0	0	0	1	1	1	0	1	1	0	0	0	0	0	0	0	0	1	0	0	0	0	1	0	1	0	0	0	1	0	0	1	0	0	0	0	1	0	1	0	0	1	0	0	0
13	1	1	0	0	0	0	0	1	0	0	0	0	1	0	0	1	0	1	0	0	1	0	0	0	0	0	1	1	0	0	0	0	1	0	0	1	0	0	0	0	1	0	0	0	0	0	0	0	1
13	1	1	1	1	0	0	0	1	1	0	0	1	1	0	0	0	1	1	0	0	1	0	0	0	0	0	1	1	0	0	0	0	1	0	0	1	1	0	0	0	1	0	1	0	0	1	0	0	0
13	1	0	1	0	0	0	0	1	0	0	0	1	1	0	0	0	0	0	0	0	0	0	0	1	0	0	1	0	0	0	0	0	1	0	0	1	0	0	0	0	1	1	0	0	0	1	0	0	0
13	1	0	0	0	1	0	0	1	1	1	0	1	1	1	0	0	0	1	0	0	1	0	0	0	0	0						0	0	0	0	0	0	0	1	0	1	0	0	0	0	0	1	1	1
11	1	1	1	1	1	0	0	1	1	0	0	1	1	0	0	0	1	0	0	0	1	0	1	0	0	0	1	1	1	0	0	1	1	1	1	1	1	0	0	0	1	1	1	0	0	1	1	0	0
11	1	1	1	1	0	0	0	1	1	1	0	1	1	1	0	0	0	0	0	0	1	0	0	1	0	0	1	1	1	0	0	0	1	1	1	1	1	0	0	0	1	1	1	0	0	1	0	1	0
11	1	1	1	1	0	0	0	1	1	0	0	1	1	0	0	0	1	0	0	0	1	0	0	0	0	0	1	1	0	0	0	1	1	1	0	1	1	0	0	0	1	0	1	0	0	0	0	0	1
11	1	1	1	1	0	0	0	1	1	0	0	0	1	1	0	0	0	0	0	0	1	0	0	1	0	0	0	1	0	0	0	0	1	1	0	1	1	0	0	0	1	1	0	0	0	0	0	0	0
11	1	1	1	1	0	0	0	1	1	1	0	1	1	1	0	0	0	0	0	0	1	0	0	0	0	0	1	1	1	0	0	1	1	1	1	1	1	0	0	0	1	1	1	0	0	0	0	1	1
11	1	1	1	1	0	0	0	1	1	0	0	1	1	0	0	0	0	0	0	0	1	0	0	0	1	0	1	1	1	0	0	1	1	1	0	1	0	0	0	0	1	1	1	0	0	1	0	0	0
11	1	1	1	1	0	0	0	1	0	0	0	1	1	0	0	0	0	0	0	0	1	0	0	1	0	0	1	1	1	0	0	1	1	1	0	1	0	0	0	0	1	1	0	1	0	1	0	0	0
11	1	1	1	1	0	0	0	1	1	1	0	1	0	0	0	0	0	0	0	0	1	0	1	0	0	0	1	1	0	0	0	1	1	1	1	0	0	0	0	0	1	1	0	0	0	1	0	1	0
11	1	1	1	1	0	0	0	1	1	0	0	1	1	0	0	0	0	0	0	0	1	0	0	0	0	0	1	1	0	0	0	1	1	1	1	1	0	0	0	0	1	1	0	0	0	0	0	0	0
11	1	1	1	1	0	0	0	1	1	1	0	1	1	0	0	0	0	0	0	0	1	0	0	1	0	0	1	1	0	1	0	1	1	1	0	1	0	1	0	0	1	1	0	0	0	1	1	1	1
11	1	1	1	1	0	0	0	1	1	1	0	1	1	0	0	0	0	0	0	0	1	0	0	1	0	0	1	1	0	0	0	1	1	1	1	1	0	0	0	0	1	1	0	0	0	1	0	1	0
13	1	0	1	0	0	0	0	1	1	0	0	1	1	0	0	0	0	0	0	0	0	1	0	0	0	0	1	1	0	0	0	0	1	0	0	1	0	0	0	0	1	0	1	0	0	1	0	0	0
11	1	1	1	1	0	0	0	1	0	0	0	0	0	1	0	1	0	0	0	0	1	0	0	1	0	0	0	1	1	0	0	1	1	1	1	0	1	0	0	0	1	1	1	0	0	0	0	1	1
11	1	0	0	0	1	0	0	1	1	1	0	1	1	0	0	0	0	0	0	0	1	0	0	0	0	0	1	1	0	0	0	1	1	1	1	1	0	0	0	0	1	1	0	0	0	0	1	0	1
5	1	0	1	0	0	0	0	1	0	0	0	1	1	0	0	0	1	1	0	0							1	1	0	0	0	0	1	0	1	0	0	0	0	0	1	1	0	0	0	0	0	1	0
11	1	1	1	1	0	0	0	0	0	0	0	0	0	0	0	0	0	0	0	0	1	0	0	1	0	0	1	1	0	0	0	1	1	1	0	1	1	0	0	0	1	1	0	0	0	1	0	1	0
5	1	1	1	0	0	0	0	1	0	0	0	1	1	0	0	0	0	0	0	0	1	0	0	0	0	0	1	1	0	0	0	0	1	0	0	1	0	0	0	0	1	1	0	0	0	0	0	0	0
11	1	1	1	1	0	0	0	1	1	1	0	0	0	0	0	0	0	0	0	0	1	0	0	0	0	0	1	1	0	0	0	1	1	1	1	1	1	0	0	0	1	1	1	0	0	0	0	1	1
11	1	1	1	1	0	0	0	1	1	1	0	1	1	0	0	1	1	0	0	0	1	0	0	0	0	0	1	1	0	0	0	1	1	1	1	1	1	0	0	0	1	1	1	0	0	0	0	1	0
11	1	1	1	0	0	0	0	1	1	1	0	1	1	0	0	0	0	0	0	0	1	0	0	1	0	0	1	1	0	0	0	1	1	1	0	1	1	0	0	0	1	1	1	0	0	1	0	0	0
11	1	0	0	0	1	0	0	1	0	0	0	0	0	1	0	1	1	1	0	0	1	0	0	1	0	0	1	1	0	0	0	0	0	0	0	0	0	0	1	0	1	1	0	0	0	0	0	0	0
11	1	1	1	0	0	0	0	1	0	0	0	0	1	0	0	0	1	0	0	0	1	0	0	0	0	0	1	0	0	0	0	1	1	0	0	0	0	0	0	0	1	0	0	0	0	1	0	0	0
11	1	1	1	1	0	0	0	1	0	0	0	1	1	1	0	0	0	0	0	0	1	0	0	1	0	0	1	1	0	0	0	1	1	0	1	0	0	0	0	0	1	1	0	0	0	1	0	1	0
11	1	0	0	0	1	0	0	1	0	0	0	1	1	1	0	0	0	0	0	0	1	0	0	1	0	0	1	1	0	0	0	1	1	1	0	1	0	0	0	0	1	0	0	1	0	1	0	0	1
13	1	0	1	0	0	0	0	1	0	0	0	1	1	0	0	0	0	0	0	0	0	0	0	1	0	0	1	1	0	0	0	1	1	1	0	1	0	0	0	0	1	0	0	0	0	1	0	0	0
13	1	0	1	0	0	0	0	1	0	0	0	1	1	1	0	0	0	0	0	0	0	1	0	0	0	0	1	1	0	0	0	1	0	0	0	1	0	0	0	0	1	0	0	0	0	1	0	0	1
13	1	0	0	0	0	0	0	1	0	0	0	0	1	0	0	1	1	0	0	0	0	1	0	0	0	0	1	0	0	0	0	0	1	0	0	1	0	0	0	0	1	0	0	0	0	1	0	0	0
13	1	1	1	0	0	0	0	1	1	0	0	0	1	1	0	0	0	0	0	0	0	0	0	0	1	0	1	1	0	0	0	1	1	0	0	1	1	0	0	0	1	1	0	0	0	1	1	0	0
13	1	0	1	0	0	0	0	1	0	0	0	1	1	0	0	0	0	1	0	0	1	1	0	0	0	0	1	1	0	0	0	1	1	0	1	1	0	0	0	0	1	1	0	0	0	1	0	0	0
13	1	1	1	0	0	0	0	1	0	0	0	1	1	0	0	0	0	1	0	0	0	1	0	0	0	0	1	1	0	0	0	1	1	1	1	0	0	0	0	0	1	1	0	0	0	1	0	0	1
13	1	0	1	0	0	0	0	1	1	0	0	1	1	0	0	0	0	1	0	0	0	1	0	0	0	0	1	1	0	0	0	1	1	0	0	1	0	0	0	0	1	1	0	0	0	1	0	0	0
13	1	0	1	0	0	0	0	1	1	0	0	1	1	0	0	0	1	0	0	0	0	1	0	0	0	0	1	1	0	0	0	1	1	0	0	1	0	0	0	0	1	1	1	0	0	1	0	0	0
13	1	1	1	0	0	0	0	1	1	0	0	1	1	1	0	0	0	1	0	0	0	1	0	0	0	0	1	1	0	0	0	1	1	1	0	0	0	0	0	0	1	0	0	0	0	1	0	0	0
13	1	1	0	1	0	0	0	1	0	1	0	1	1	0	0	1	0	0	0	0	0	0	0	1	0	0	1	1	0	0	0	1	0	1	0	1	1	0	0	0	1	1	0	0	0	1	0	0	0
13	1	1	1	0	0	0	0	1	1	0	0	1	1	1	0	0	0	0	0	0	0	0	0	1	0	0	1	1	1	0	0	1	1	0	0	0	0	0	0	0	1	1	0	0	0	1	0	0	0
13	1	1	0	1	0	0	0	1	0	0	0	0	1	0	0	1	1	1	0	0	0	1	0	0	0	0	1	1	0	0	0	1	0	0	1	1	1	0	0	0	1	1	1	0	0	1	0	0	0
13	1	0	1	0	0	0	0	1	1	1	0	1	1	0	0	0	0	0	0	0	1	1	0	0	0	0	0	0	0	1	0	0	1	1	0	0	1	0	0	0	1	1	1	0	0	1	0	0	0
13	1	1	1	0	0	0	0	1	0	0	0	1	1	0	0	1	0	0	0	0	0	0	0	0	0	0	1	1	0	0	0	1	0	0	1	1	0	0	0	0	1	0	0	0	0	0	0	0	0
13	1	0	1	0	0	0	0	1	0	0	0	0	0	1	0	1	1	0	0	0	1	0	0	0	0	0	1	1	0	0	0	0	1	0	0	1	0	0	0	0	1	1	0	0	0	0	0	0	0
13	1	0	1	0	0	0	0	1	1	0	0	1	1	0	0	0	0	0	0	0	0	1	0	0	0	0	1	1	0	0	0	1	0	1	0	1	0	0	0	0	1	1	0	0	0	1	0	0	0
13	1	0	1	0	0	0	0	1	1	0	0	0	1	0	0	1	1	0	0	0	0	1	0	0	0	0	1	0	0	0	0	0	1	0	0	1	0	0	0	0	1	1	1	0	0	1	0	0	0
13	1	1	1	0	0	0	0	1	1	1	0	1	1	1	0	0	0	0	0	0	1	0	0	0	0	0	1	1	0	0	0	1	0	0	1	1	0	0	0	0	1	1	1	0	0	0	0	0	0
13	1	0	1	1	0	0	0	1	0	0	1	1	1	0	0	1	1	0	0	0	0	0	0	1	0	0	0	0	0	1	0	1	1	1	1	1	1	0	0	0	0	0	0	1	0	0	1	0	0
13	1	0	1	1	0	0	0	1	1	0	0	1	1	0	0	0	0	1	0	0	1	0	0	0	0	0	1	1	1	0	0	1	1	0	0	1	0	0	0	0	1	1	1	0	0	0	0	0	1
5	1	1	1	0	0	0	0	1	0	0	0	1	1	0	0	0	1	1	0	0	1	0	0	0	0	0	0	1	1	0	0	1	1	0	1	0	0	0	0	0	1	1	0	0	0	0	0	0	0
5	1	1	0	1	0	0	0	1	0	0	0	1	1	0	0	0	0	0	0	0	1	0	0	0	0	0	0	1	1	0	0	0	1	0	1	1	0	0	0	0	0	1	0	0	0	0	0	0	0
5	1	1	1	0	0	0	0	1	0	0	0	0	1	0	0	1	0	1	0	0	1	0	0	0	0	0	1	1	0	0	0	0	0	0	1	0	0	0	0	0	1	0	0	0	0	0	0	1	0
5	1	1	1	0	0	0	0	1	0	0	0	1	1	0	0	0	1	0	0	0	1	0	0	0	0	0	1	1	0	0	0	0	1	0	1	0	0	0	0	0	1	0	0	0	0	0	0	0	0
5	1	1	1	0	0	0	0	1	0	0	0	1	1	0	0	0	1	1	0	0	1	0	0	0	0	0	0	1	0	0	0	0	1	0	1	0	0	0	0	0	1	0	0	0	0	0	0	0	0
5	1	1	1	0	0	0	0	1	0	0	0	1	1	0	0	1	0	0	0	0	1	0	0	0	0	0	1	1	0	0	0	0	1	0	1	0	0	0	0	0	1	0	0	0	0	0	0	1	0
5	1	1	1	0	0	0	0	1	0	0	0	1	1	0	0	0	1	0	0	0	1	0	0	0	0	0	1	1	0	0	0	0	1	0	1	0	1	0	0	0	1	1	0	0	0	0	0	0	0
5	1	1	1	0	0	0	0	1	0	0	0	1	1	0	0	1	0	1	0	0	1	0	0	0	0	0	1	1	0	0	0	0	1	0	1	0	1	0	0	0	1	1	0	0	0	0	0	0	0
5	1	1	1	0	0	0	0	1	0	0	0	1	1	0	0	0	0	0	0	0	1	0	0	0	0	0	0	1	0	0	0	0	1	0	1	0	0	0	0	0	1	0	0	0	0	0	0	0	0
5	1	1	1	0	0	0	0	1	0	1	0	1	1	0	0	0	0	0	0	0	1	0	0	0	0	0	0	1	1	0	0	0	1	0	1	0	0	0	0	0	1	0	1	0	0	1	0	0	0
5	1	1	0	0	0	0	0	1	0	0	0	1	0	0	0	0	1	0	0	0	0	0	0	0	0	0	0	1	0	0	0	0	1	0	1	0	0	0	0	0	1	0	0	0	0	0	1	0	0
5	1	1	1	0	0	0	0	1	0	0	0	1	0	0	0	0	1	1	0	0	1	0	0	0	0	0	1	0	1	0	0	0	0	0	1	0	0	0	0	0	1	1	0	0	0	0	0	1	0
5	1	1	1	0	0	0	0	1	0	0	0	1	1	0	0	0	1	0	0	0	1	0	0	0	0	0	0	1	1	0	0	0	1	0	1	0	0	0	0	0	0	1	0	0	0	0	0	1	0
5	1	1	1	0	0	0	0	1	0	0	0	1	1	0	0	0	1	1	0	0	1	0	0	0	0	0	0	1	1	0	0	0	1	0	1	0	0	0	0	0	0	1	0	0	0	0	0	0	0
5	1	1	1	0	0	0	0	1	1	0	0	1	1	0	0	0	0	0	0	0	1	0	0	0	0	0	1	1	0	0	0	0	1	0	1	0	0	0	0	0	1	0	0	0	0	0	0	0	0
5	1	1	0	1	0	0	0	1	0	0	0	0	1	0	0	0	1	1	0	0	1	0	0	0	0	0	1	1	0	0	0	0	1	0	1	0	0	0	0	0	1	1	0	0	0	0	0	1	0
5	1	1	1	0	0	0	0	1	0	0	0	0	1	0	0	1	0	1	0	0	1	0	0	0	0	0	1	1	0	0	0	0	1	0	0	0	0	0	0	0	1	1	0	0	0	0	0	0	0
5	1	1	1	0	0	0	0	1	0	0	0	1	1	0	0	0	0	0	0	0	1	0	0	0	0	0	0	1	1	0	0	0	1	0	1	0	0	0	0	0	0	1	0	0	0	0	0	1	0
5	1	1	1	0	0	0	0	1	0	0	0	1	1	0	0	0	0	1	0	0	1	0	0	0	0	0	0	1	1	0	0	0	1	0	1	0	0	0	0	0	1	0	0	0	0	0	0	0	0
5	1	1	1	1	0	0	0	1	0	0	0	0	1	0	0	0	1	1	0	0	1	0	0	0	0	0	0	1	1	0	0	0	1	0	1	0	0	0	0	0	1	0	0	0	0	1	0	0	0
5	1	1	0	1	0	0	0	1	0	0	0	1	1	1	0	0	0	0	0	0	0	0	0	0	0	1	0	1	1	0	0	0	1	0	1	0	0	0	0	0	1	0	0	0	0	0	0	0	0
5	1	1	1	0	0	0	0	1	0	0	0	1	1	0	0	0	1	0	0	0	1	0	0	0	0	0	1	1	0	0	0	0	0	0	1	1	0	0	0	0	1	0	0	0	0	0	0	0	0
5	1	1	1	0	0	0	0	1	0	0	1	0	1	0	0	0	1	0	0	0	1	0	0	0	0	0	1	1	0	0	0	0	1	0	1	0	0	0	0	0	0	1	0	0	0	0	0	0	0
5	1	1	1	0	0	0	0	1	0	0	0	1	1	0	0	0	0	1	0	0	1	0	0	0	0	0	0	1	1	0	0	0	0	0	1	0	0	0	0	0	1	1	0	0	0	0	0	1	0
5	1	1	0	1	0	0	0	1	0	0	0	1	1	0	0	0	1	0	0	0	1	0	0	0	0	0	0	1	0	0	0	0	1	0	1	0	0	0	0	0	1	0	0	0	0	0	0	1	0
5	1	1	0	1	0	0	0	1	0	0	0	1	1	0	0	0	0	0	0	0	1	0	0	0	0	0	0	1	0	0	0	0	1	0	1	0	0	0	0	0	1	1	0	0	0	0	0	0	0
5	1	0	1	1	0	0	0	1	0	0	0	0	1	0	0	1	1	0	0	0	1	0	0	0	0	0	1	1	0	0	0	0	1	0	1	0	1	0	0	0	1	1	0	0	0	0	0	1	0
5	1	1	1	0	0	0	0	1	0	0	0	0	1	0	0	0	1	1	0	0	1	0	0	0	0	0	0	1	0	0	0	0	1	0	1	0	0	0	0	0	1	0	0	0	0	0	0	0	0
5	1	1	0	1	0	0	0	1	1	0	0	1	1	0	0	0	0	0	0	0	1	0	0	0	0	0	1	1	0	0	0	0	1	0	0	0	0	0	0	0	1	0	0	0	0	0	0	1	0
5	1	0	1	1	0	0	0	1	0	0	0	0	1	0	0	1	1	0	0	0	1	0	0	0	0	0	0	1	0	0	0	0	1	0	1	1	0	0	0	0	1	0	0	0	0	0	0	0	0
5	1	1	0	1	0	0	0	1	0	0	0	1	1	0	0	1	0	0	0	0	1	0	0	0	0	0	0	1	0	0	0	0	1	0	1	0	0	0	0	0	1	0	0	0	0	0	0	0	0
5	1	1	0	1	0	0	0	1	0	0	0	1	1	0	0	0	0	1	0	0	1	0	0	0	0	0	1	1	0	0	0	0	1	0	1	0	1	0	0	0	1	0	0	0	0	0	0	1	0
5	1	1	1	0	0	0	0	1	0	0	0	1	1	0	0	1	0	0	0	0	1	0	0	0	0	0	0	1	0	0	0	0	0	0	1	1	0	0	0	0	1	0	0	0	0	0	0	1	0
5	1	1	0	0	0	0	0	1	0	0	0	1	1	1	0	0	0	0	0	0	1	0	0	0	0	0	0	0	1	0	0	0	0	0	1	0	1	0	0	0	1	0	0	0	0	0	0	0	0
13	1	1	1	0	0	0	0	1	1	0	0	1	1	1	0	0	1	0	0	0	1	0	0	0	0	0	1	1	0	0	0	1	1	0	1	1	0	0	0	0	0	0	0	1	0	1	0	0	0
13	1	0	0	1	0	0	0	1	0	0	0	0	1	0	0	1	1	1	0	0	0	1	0	0	0	0	1	1	1	0	0	1	1	0	0	1	0	0	0	0	1	1	1	0	0	1	0	0	0
13	1	0	1	1	0	0	0	1	0	0	0	0	1	1	0	1	0	0	0	0	1	0	0	0	0	0	0	0	0	1	0	1	1	0	0	1	0	0	0	0	1	1	1	0	0	1	0	0	0
13	1	1	1	0	0	0	0	1	0	0	0	0	1	0	0	1	1	0	0	0	0	1	0	0	0	0	1	1	0	0	0	1	1	0	0	1	0	0	0	0	1	1	0	0	0	0	0	0	0
13	1	0	1	0	0	0	0	1	1	1	1	0	0	1	0	0	0	0	0	0	1	0	0	0	0	0	1	1	0	0	0	1	1	1	1	1	0	0	0	0	0	0	0	1	0	1	0	0	1
13	1	0	1	1	0	0	0	1	1	1	1	1	1	1	0	0	0	0	0	0	0	1	0	0	0	0	0	1	0	0	0	1	1	0	0	1	0	0	0	0	1	0	0	0	0	1	0	0	0
13	1	0	1	0	0	0	0	1	1	0	0	1	1	0	0	1	1	1	0	0	1	0	0	0	0	0	1	1	0	0	0	1	1	1	0	1	0	0	0	0	1	0	0	0	0	1	0	0	0
13	1	0	1	1	0	0	0	1	1	1	0	0	1	1	0	0	1	0	0	0							1	1	1	0	0	1	1	0	0	1	0	0	0	0	1	1	1	0	0	1	1	0	0
13	1	0	1	1	0	0	0	1	1	0	0	1	1	1	0	0	0	0	0	0	0	0	0	1	0	0	1	1	1	0	0	1	1	0	0	1	0	0	0	0	1	1	0	0	0	0	1	0	1
13	1	0	1	0	0	0	0	1	0	0	0	1	1	1	0	1	1	0	0	0	0	0	1	0	0	0	1	1	1	0	0	1	1	0	0	1	0	0	0	0	1	1	0	0	0	1	0	0	0
5	1	1	1	1	0	0	0	1	0	0	0	1	1	0	0	0	0	0	0	0	1	0	0	0	0	0	1	1	0	0	0	0	1	0	1	1	0	0	0	0	1	0	0	0	0	0	0	0	0
5	1	1	0	1	0	0	0	1	0	0	0	1	1	0	0	1	0	0	0	0	1	0	0	0	0	0	0	1	1	0	0	0	1	0	1	1	0	0	0	0	1	1	0	0	0	0	0	0	0
5	1	1	1	0	0	0	0	1	0	0	0	1	1	0	0	0	1	0	0	0	1	0	0	0	0	0	0	1	1	0	0	0	1	0	0	1	0	0	0	0	1	0	0	0	0	0	0	1	0
5	1	1	1	0	0	0	0	1	0	0	0	1	1	0	0	1	0	0	0	0	0	0	0	0	0	1	1	1	0	0	0	0	1	0	1	1	0	0	0	0	1	0	0	0	0	0	0	1	0
5	1	1	1	0	0	0	0	1	0	0	0	1	1	0	0	0	1	0	0	0	1	0	0	0	0	0	0	1	1	0	0	0	0	0	1	1	0	0	0	0	1	0	0	0	0	0	0	1	0
5	1	1	1	0	0	0	0	1	0	0	0	1	1	0	0	1	0	0	0	0	1	0	0	0	0	0	1	1	0	0	0	0	1	0	1	1	0	0	0	0	1	0	0	0	0	0	0	0	0
11	1	1	1	0	0	0	0	1	1	1	0	1	0	0	0	0	0	0	0	0	1	0	0	0	0	0	1	1	0	0	0	1	1	1	0	1	1	0	0	0	0	0	1	0	0	0	0	1	0
11	1	1	1	1	0	0	0	1	0	1	0	1	1	0	0	0	0	0	0	0	1	0	0	1	0	0	1	1	0	0	0	1	1	1	1	1	1	0	0	0	1	1	1	0	0	1	1	1	1
11	1	1	1	1	0	0	0	1	1	1	0	1	0	0	0	0	0	0	0	0	1	1	0	0	0	0	1	1	0	0	0	1	1	0	1	1	0	0	0	0	1	1	0	0	0	1	1	0	1
11	1	1	1	1	0	0	0	1	0	0	0	1	1	1	1	0	1	0	0	0	1	1	1	0	0	0	1	0	1	0	0	1	1	1	0	1	0	0	0	0	1	1	0	0	0	1	1	1	0
11	1	0	1	1	0	0	0	1	1	1	0	1	0	1	0	0	0	0	0	0	1	0	0	0	0	0	1	1	0	0	0	1	1	0	1	1	0	0	0	0	1	1	0	0	0	0	1	1	0
11	1	1	1	1	0	0	0	1	1	1	0	0	0	0	0	0	0	0	0	0	1	0	0	1	0	0	1	1	0	0	0	0	1	1	0	0	0	0	0	0	1	1	0	0	0	1	1	0	0
5	1	1	1	0	0	0	0	1	0	0	0	0	0	1	0	1	1	0	0	0	1	0	0	0	0	0	0	1	0	0	0	0	1	0	1	0	0	0	0	0	1	1	0	0	0	0	0	1	0
5	1	1	1	0	0	0	0	1	0	0	0	0	1	1	0	1	0	1	0	0	1	0	0	0	0	0	0	1	0	0	0	0	1	0	1	1	0	0	0	0	1	0	0	0	0	0	0	1	0
5	1	1	1	0	0	0	0	1	0	1	0	1	0	0	0	0	0	1	0	0	1	0	0	0	0	0	0	1	0	0	0	0	1	0	0	1	0	0	0	0	1	0	0	0	0	0	0	0	0
5	0	0	1	1	0	0	0	1	0	0	0	1	1	0	0	0	0	1	0	0	0	0	0	0	0	0	0	1	0	0	0	0	1	0	1	0	0	0	0	0	1	0	0	0	0	0	0	1	0
5	0	1	1	0	0	0	0	1	0	0	0	1	1	0	0	0	0	1	0	0	1	0	0	0	0	0	1	1	0	0	0	0	1	0	0	1	0	0	0	0	1	0	1	0	0	0	0	0	0
5	0	1	1	0	0	0	0	1	0	0	0	1	0	0	0	0	0	1	0	0	1	0	0	0	0	0	0	0	1	0	0	0	1	0	1	1	0	0	0	0	1	0	0	0	0	0	0	0	0
5	1	1	1	1	0	0	0	1	0	0	0	1	1	0	0	0	0	1	0	0	1	0	0	0	0	0	1	1	0	0	0	0	0	0	1	1	0	0	0	0	1	0	0	0	0	0	0	0	0
5	1	1	1	0	0	0	0	1	0	0	0	1	1	0	0	0	0	0	0	0	1	0	0	0	0	0	1	1	0	0	0	0	1	0	1	0	0	0	0	0	1	1	0	0	0	0	0	0	0
11	1	1	1	0	0	0	0	1	1	1	0	0	1	1	0	1	0	0	0	0	1	0	0	0	0	0	0	1	1	0	0	1	1	0	0	1	0	0	0	0	1	1	1	0	0	0	0	0	1
13	1	0	1	0	0	0	0	1	0	1	1	0	1	1	0	0	0	0	0	0	0	0	0	1	0	0	1	1	0	0	0	0	1	1	0	1	0	0	0	0	0	0	0	1	0	1	0	0	0
13	1	1	1	0	0	0	0	1	1	1	0	1	0	0	0	0	0	0	0	0	1	0	0	0	0	0	1	1	0	0	0	1	1	0	1	1	0	0	0	0	1	1	0	0	0	1	0	0	0
13	1	0	1	1	0	0	0	1	0	0	0	1	1	1	0	1	0	1	0	0	0	0	0	0	0	1	1	1	0	0	0	1	1	0	0	0	0	0	0	1	1	1	1	0	0	1	0	1	0
13	1	0	1	1	0	0	0	1	1	1	0	1	1	0	0	1	0	0	0	0	1	0	0	0	0	0	1	1	0	0	0	1	1	0	0	1	0	0	0	0	1	1	0	0	0	1	0	0	0
13	1	1	0	1	0	0	0	1	0	0	0	0	0	1	0	1	1	1	0	0	1	0	0	0	0	0	1	1	0	0	0	1	1	0	1	1	0	0	0	0	1	1	1	0	0	1	1	0	0
13	1							1	0	0	0	1	1	0	0	0	0	0	0	0	0	1	0	0	0	0	1	1	0	0	0	1	1	1	0	0	0	0	0	0	1	0	1	0	0	0	0	0	1
13	1	1	1	0	0	0	0	1	0	0	1	0	1	1	0	1	0	1	0	0	1	0	0	0	0	0	1	1	0	0	0	1	1	0	0	1	0	0	0	0	1	1	1	0	0	1	0	0	0
13	1	0	1	0	0	0	0	1	1	1	0	1	1	0	0	0	0	0	0	0	0	1	0	0	0	0	0	0	0	1	0	0	1	1	0	1	0	0	0	0	1	0	1	0	0	1	0	0	0
13	1	0	0	0	1	0	0	1	1	1	1	1	0	1	0	0	0	0	0	0	0	0	0	1	0	0	1	1	0	0	0	1	1	0	0	1	1	0	0	0	1	1	1	0	0	1	0	0	0
13	1	0	1	1	0	0	0	1	0	0	0	0	0	1	0	0	1	1	0	0	0	0	0	1	0	0	1	1	0	0	0	1	1	0	0	1	0	0	0	0	1	0	0	0	0	0	0	0	0
13	1	0	0	0	1	0	0	1	1	0	0	1	1	1	0	1	0	0	0	0							1	1	0	0	0	1	0	0	1	1	0	0	0	0	1	0	0	0	0	0	0	0	0
13	1	0	0	0	1	0	0	1	0	0	0	0	1	1	0	1	1	0	0	0	1	0	0	0	0	0	1	1	0	0	0	1	1	0	0	1	1	0	0	0	1	1	0	0	0	1	1	0	0
13	1	1	1	0	0	0	0	1	1	0	0	0	0	0	1	1	1	1	0	0	1	0	0	0	0	0	1	1	0	0	0	1	1	0	0	1	0	0	0	0	1	1	1	0	0	1	0	0	0
13	1	0	0	0	1	0	0	1	1	0	0	1	1	1	0	0	0	0	0	0	0	0	0	1	0	0	1	1	1	0	0	1	1	1	0	1	1	0	0	0	1	1	1	0	0	1	0	0	0
13	1	1	1	0	0	0	0	1	0	0	0	1	1	1	0	1	0	1	0	0	0	0	0	1	0	0	1	1	0	0	0	1	1	0	0	1	0	0	0	0	1	1	0	0	0	1	0	0	0
13	1	0	1	1	0	0	0	1	0	0	0	0	1	0	0	1	1	0	0	0	0	1	0	0	0	0	1	1	0	0	0	1	1	0	0	1	0	0	0	0	1	0	0	0	0	1	0	0	0
13	1	1	0	0	0	0	0	1	0	0	0	1	1	1	0	0	0	0	0	0	0	0	0	1	0	0	1	1	1	0	0	0	1	0	1	0	1	0	0	0	1	1	0	0	0	1	0	0	1
13	1	1	1	0	0	0	0	1	1	1	0	0	1	1	0	1	0	0	0	0	0	0	0	1	0	0	1	1	0	0	0	1	1	1	0	1	0	0	0	0	1	1	0	0	0	0	1	0	0
13	1	0	1	1	0	0	0	1	1	0	0	1	1	0	0	0	0	0	0	0	0	1	0	0	0	0	1	1	1	0	0	1	1	1	0	1	0	0	0	0	1	1	1	0	0	1	0	0	0
13	1	1	1	0	0	0	0	1	0	0	0	1	1	1	0	1	1	0	0	0	1	0	0	0	0	0	1	1	1	0	0	1	1	1	0	0	0	0	0	0	1	1	1	0	0	1	0	0	0
13	1	0	1	0	0	0	0	1	1	0	0	1	1	1	0	0	1	1	0	0	1	0	0	0	0	0	1	0	1	0	0	1	1	0	1	0	1	0	0	0	1	1	0	0	0	1	0	0	0
13	1	0	1	1	0	0	0	1	1	0	0	0	0	1	1	1	1	1	0	0	1	0	0	0	0	0	1	1	1	0	0	1	1	1	1	1	1	0	0	0	1	0	0	0	0	1	1	0	0
13	1	1	1	0	0	0	0	1	0	0	0	1	1	0	1	1	1	1	0	0	1	0	0	0	0	0	1	1	0	0	0	1	1	1	0	1	1	0	0	0	1	0	1	0	0	0	1	0	1
13	1	1	0	1	0	0	0	1	1	0	0	0	1	1	0	1	1	1	0	0	0	1	0	0	0	0	1	1	1	0	0	1	0	1	0	1	1	0	0	0	1	1	1	0	0	1	0	0	0
13	1	1	1	1	0	0	0	1	1	0	0	1	1	1	0	0	0	0	0	0	1	0	0	0	0	0	1	1	1	0	0	1	1	0	0	1	1	0	0	0	1	1	0	0	0	1	0	0	0
5	1	1	0	0	0	0	0	1	0	0	0	1	1	0	0	0	0	0	0	0	1	0	0	0	0	0	0	1	0	0	0	0	1	0	1	0	0	0	0	0	1	0	0	0	0	0	0	0	0
5	1	1	1	0	0	0	0	1	0	0	0	0	1	0	0	1	0	0	0	0	1	0	0	0	0	0	0	1	0	0	0	0	1	0	1	0	0	0	0	0	1	0	0	0	0	0	0	0	0
5	1	1	0	0	0	0	0	1	0	0	0	1	1	0	0	0	0	1	0	0	1	0	0	0	0	0	0	1	0	0	0	0	1	0	1	1	0	0	0	0	1	1	0	0	0	0	0	0	0
5	1	1	1	0	0	0	0	1	0	0	0	1	0	0	0	0	0	1	0	0	1	0	0	0	0	0	0	1	0	0	0	0	1	0	1	0	0	0	0	0	1	0	0	0	0	0	0	1	0
5	1	1	0	1	0	0	0	1	0	0	0	1	1	1	0	0	0	0	0	0	1	0	0	0	0	0	0	1	0	0	0	0	1	0	1	0	0	0	0	0	1	0	0	0	0	0	0	0	0
5	1	1	1	0	0	0	0	1	0	1	0	1	0	0	0	0	0	0	0	0	1	0	0	0	0	0	0	1	0	0	0	0	1	0	1	0	0	0	0	0	1	1	0	0	0	0	0	1	0
5	1	1	1	0	0	0	0	1	0	0	0	1	0	0	0	1	1	0	0	0	1	0	0	0	0	0	0	1	0	0	0	0	0	0	1	0	0	0	0	0	0	1	0	0	0	0	0	1	0
5	1	1	0	1	0	0	0	1	0	1	0	1	1	0	0	0	0	1	0	0	1	0	0	0	0	0	1	1	0	0	0	0	0	0	1	1	0	0	0	0	1	0	0	0	0	0	0	1	0
5	1	1	0	1	0	0	0	1	0	0	0	1	0	0	0	1	0	0	0	0	1	0	0	0	0	0	0	1	0	0	0	0	1	0	1	0	0	0	0	0	1	0	0	0	0	0	0	1	0
5	1	1	0	1	0	0	0	1	0	0	0	0	0	0	0	0	1	1	0	0	1	0	0	0	0	0	1	1	0	0	0	0	0	0	1	0	0	0	0	0	1	0	0	0	0	0	0	1	0
5	1	1	1	0	0	0	0	1	0	0	0	1	0	1	0	0	0	0	0	0	1	0	0	0	0	0	0	0	1	0	0	0	0	0	1	0	0	0	0	0	1	0	0	0	0	0	0	0	0
5	1	1	0	1	0	0	0	1	0	0	0	0	0	1	0	0	0	1	0	0	1	0	0	0	0	0	0	1	0	0	0	0	1	0	1	1	0	0	0	0	1	0	0	0	0	0	0	1	0
5	1	1	0	1	0	0	0	1	0	0	0	1	1	0	0	0	0	0	0	0	1	0	0	0	0	0	1	1	0	0	0	0	0	0	1	0	0	0	0	0	1	0	0	0	0	0	0	0	0
5	1	1	0	1	0	0	0	1	0	0	0	1	1	0	0	0	0	0	0	0	1	0	0	0	0	0	0	1	0	0	0	0	0	0	1	0	0	0	0	0	1	0	0	0	0	0	0	1	0
5	0	1	0	0	0	0	0	1	0	0	0	1	0	0	0	1	0	0	0	0	0	0	0	0	0	0	0	1	0	0	0	0	0	0	1	1	0	0	0	0	1	0	0	0	0	0	0	0	0
5	1	1	0	1	0	0	0	1	0	0	0	0	0	0	0	0	1	1	0	0	1	0	0	0	0	0	1	1	0	0	0	0	1	0	1	0	0	0	0	0	1	0	0	0	0	0	0	1	0
13	1	1	1	0	0	0	0	1	1	0	0	1	1	0	0	1	1	1	0	0	0	0	0	1	0	0	1	1	0	0	0	1	1	0	0	0	1	0	0	0	1	0	1	0	0	0	0	0	0
13	1	1	1	0	0	0	0	1	1	1	0	0	1	0	0	0	0	0	0	0	0	0	0	1	0	0	1	1	0	0	0	1	1	0	0	1	0	0	0	0	1	0	1	0	0	0	0	0	1
13	1	0	1	0	0	0	0	1	0	1	1	1	1	0	0	0	0	0	0	0	0	0	0	1	0	0	1	1	0	0	0	0	1	0	1	1	0	0	0	0	1	0	0	0	0	0	0	0	0
13	1	1	1	0	0	0	0	1	1	0	0	1	1	1	1	1	1	1	0	0	0	0	0	1	0	0	1	1	1	0	0	1	1	0	0	1	0	0	0	0	0	0	0	1	0	0	0	0	0
13	1	1	1	0	0	0	0	1	1	0	0	1	1	1	0	0	0	0	0	0	0	1	0	0	0	0	1	1	0	0	0	1	1	1	0	1	0	0	0	0	1	0	0	0	0	1	0	0	0
13	1	0	1	1	0	0	0	1	1	0	0	1	1	1	0	0	0	0	0	0	0	0	0	1	0	0	1	1	1	0	0	1	1	0	0	1	0	0	0	0	1	1	1	0	0	1	0	0	0
13	1	0	1	1	0	0	0	1	0	0	0	1	1	1	0	1	1	1	0	0	1	0	0	0	0	0	1	1	1	0	0	1	1	0	0	1	0	0	0	0	1	1	0	0	0	0	0	0	1
13	1	1	1	0	0	0	0	1	1	0	0	1	1	0	0	0	0	0	0	0	0	0	0	1	0	0	1	1	0	0	0	1	1	0	0	1	0	0	0	0	1	1	0	0	0	0	1	0	0
13	1	0	1	1	0	0	0	1	1	0	0	0	1	0	0	0	1	1	0	0	0	1	0	0	0	0	1	1	0	0	0	1	1	0	0	1	0	0	0	0	1	1	0	0	0	0	0	0	1
13	1	0	0	0	1	0	0	1	0	0	1	1	1	1	0	1	1	1	0	0	0	0	0	1	0	0	1	1	0	0	0	1	1	0	1	0	0	0	0	0	1	0	0	0	0	0	1	0	1
13	1	1	1	0	0	0	0	1	1	0	0	1	1	0	0	1	1	1	0	0	0	1	0	0	0	0	1	1	0	0	0	1	1	0	0	1	0	0	0	0	1	0	1	0	0	0	0	1	0
13	1	1	1	0	0	0	0	1	1	0	0	1	1	1	0	0	0	1	0	0	0	0	0	1	0	0	1	1	0	0	0	1	1	0	0	0	1	0	0	0	1	1	0	0	0	0	1	0	1
13	1	0	0	0	1	0	0	1	0	0	0	0	1	1	0	1	1	0	0	0	0	0	0	1	0	0	1	1	1	0	0	1	0	1	0	1	1	0	0	0	1	0	1	0	0	0	0	0	1
13	1	1	1	0	0	0	0	1	0	0	1	1	1	1	0	1	0	1	0	0	0	1	0	0	0	0	0	0	0	1	0	1	1	1	0	1	1	0	0	0	1	1	1	0	0	0	0	0	1
13	1	0	1	1	0	0	0	1	1	0	0	1	1	0	0	1	1	0	0	0	0	1	0	0	0	0	1	1	1	0	0	1	1	0	0	1	0	0	0	0	1	0	1	0	0	0	1	0	1
13	1	1	1	0	0	0	0	1	1	0	0	1	1	1	0	0	0	0	0	0	1	0	0	0	0	0	1	1	0	0	0	1	0	1	1	0	0	0	0	0	1	1	1	0	0	1	0	0	1
5	1	1	1	0	0	0	0	1	0	0	0	1	0	0	0	1	0	1	0	0	1	0	0	0	0	0	0	1	0	0	0	0	0	0	1	1	0	0	0	0	0	1	0	0	0	1	0	0	0
5	1	1	0	0	0	0	0	1	0	0	0	1	0	0	0	0	0	0	0	0	0	0	0	0	0	1	1	0	0	0	0	0	1	0	0	1	0	0	0	0	1	0	0	0	0	0	0	0	0
5	1	1	1	0	0	0	0	1	0	0	0	0	0	1	0	1	0	0	0	0	1	0	0	0	0	0	0	1	0	0	0	0	1	0	1	0	0	0	0	0	1	0	1	0	0	0	0	1	0
5	1	1	0	1	0	0	0	1	0	0	0	1	1	0	0	0	0	0	0	0	1	0	0	0	0	0	1	1	0	0	0	0	1	0	0	0	0	0	0	0	1	1	0	0	0	0	0	1	0
5	1	1	1	0	0	0	0	1	0	1	0	0	1	0	0	0	1	0	0	0	1	0	0	0	0	0	0	1	0	0	0	0	1	0	1	1	0	0	0	0	1	0	0	0	0	0	0	0	0
5	1	1	1	0	0	0	0	1	0	0	0	1	0	1	0	0	0	0	0	0	0	0	0	0	0	0	0	1	0	0	0	0	1	0	1	0	0	0	0	0	1	0	0	0	0	0	0	1	0
5	1	1	1	0	0	0	0	1	1	0	0	1	1	0	0	1	0	0	0	0	1	0	0	0	0	0	0	1	1	0	0	0	1	0	1	1	0	0	0	0	1	1	0	0	0	0	0	0	0
5	1	1	1	0	0	0	0	1	0	0	0	0	0	0	0	0	1	1	0	0	1	0	0	0	0	0	1	1	0	0	0	0	1	0	1	0	1	0	0	0	1	1	0	0	0	0	0	1	0
5	1	1	0	1	0	0	0	1	0	1	0	1	0	0	0	0	0	1	0	0	1	0	0	0	0	0	1	1	0	0	0	0	1	0	0	1	0	0	0	0	1	0	0	0	0	0	0	0	0
5	1	1	0	1	0	0	0	1	0	0	0	0	1	0	0	1	0	1	0	0	1	0	0	0	0	0	0	1	0	0	0	0	0	0	1	0	0	0	0	0	1	0	0	0	0	0	0	0	0
5	1	0	1	1	0	0	0	1	0	0	0	0	0	1	0	1	0	0	0	0	1	0	0	0	0	0	0	1	1	0	0	0	0	0	1	1	0	0	0	0	1	0	0	0	0	0	0	1	0
5	1	0	1	1	0	0	0	1	1	0	0	1	0	0	0	0	0	0	0	0	1	0	0	0	0	0	0	0	1	0	0	0	0	0	1	1	0	0	0	0	1	1	0	0	0	0	0	1	0
5	1	0	1	1	0	0	0	1	0	1	0	1	0	0	0	1	0	0	0	0	1	0	0	0	0	0	1	0	1	0	0	0	1	0	0	1	1	0	0	0	0	1	0	0	0	0	0	1	0
5	1	1	0	1	0	0	0	1	0	0	0	0	1	0	0	0	0	0	0	0	0	0	0	0	0	0	0	0	1	0	0	1	1	0	0	0	0	0	0	0	0	1	0	0	0	0	0	1	0
5	1	1	0	1	0	0	0	1	0	1	0	0	0	0	0	1	1	0	0	0	1	0	0	0	0	0	1	1	0	0	0	0	1	0	1	1	0	0	0	0	1	0	0	0	0	0	0	1	0
5	1	0	1	1	0	0	0	1	0	0	0	0	0	1	0	1	0	1	0	0	1	0	0	0	0	0	0	1	0	0	0	0	1	0	0	1	0	0	0	0	0	1	0	0	0	0	0	1	0
5	1	1	0	1	0	0	0	1	0	0	0	1	1	0	0	0	0	1	0	0	1	0	0	0	0	0	1	1	0	0	0	0	1	0	1	1	0	0	0	0	1	0	0	0	0	0	0	0	0
5	1	1	1	0	0	0	0	1	0	0	0	0	1	1	0	0	0	0	0	0	0	0	0	0	0	0	1	0	0	0	0	1	1	0	0	0	0	0	0	0	1	0	0	0	0	0	0	1	0
5	1	1	1	0	0	0	0	1	0	0	0	1	0	0	0	1	0	0	0	0	1	0	0	0	0	0	0	1	0	0	0	0	0	0	1	0	0	0	0	0	1	0	0	0	0	0	0	0	0
5	1	1	0	1	0	0	0	1	0	1	0	1	1	0	0	0	0	1	0	0	1	0	0	0	0	0	0	1	0	0	0	0	1	0	1	0	0	0	0	0	1	1	0	0	0	0	0	1	0
5	1	1	1	1	0	0	0	1	0	0	0	1	0	1	0	1	0	0	0	0	1	0	0	0	0	0	0	1	0	0	0	0	0	0	1	1	0	0	0	0	1	0	0	0	0	0	0	0	0
5	1	1	1	0	0	0	0	1	1	0	0	0	1	0	0	0	0	1	0	0	1	0	0	0	0	0	0	1	0	0	0	0	1	0	1	1	0	0	0	0	1	0	0	0	0	0	0	1	0
5	1	0	1	1	0	0	0	1	0	0	0	1	1	1	0	0	0	0	0	0	1	0	0	0	0	0	1	0	0	0	0	0	1	0	1	0	0	0	0	0	1	0	0	0	0	0	0	0	0
5	0	0	1	0	0	0	0	1	0	0	0	1	1	0	0	0	0	0	0	0	0	0	0	0	0	1	0	1	0	0	0	0	1	0	0	0	0	0	0	0	1	0	0	0	0	0	0	0	0
5	1	1	0	1	0	0	0	1	0	1	0	1	0	0	0	0	0	1	0	0	1	0	0	0	0	0	0	1	1	0	0	1	1	0	0	0	0	0	0	0	0	1	0	0	0	0	0	0	0
5	1	1	0	1	0	0	0	1	0	0	0	0	1	1	0	0	0	1	0	0	1	0	0	0	0	0	0	1	0	0	0	0	1	0	1	1	0	0	0	0	1	0	0	0	0	0	0	0	0
13	1	1	1	0	0	0	0	1	0	0	0	0	1	1	0	1	0	0	0	0	0	0	0	1	0	0	1	1	1	0	0	0	0	1	1	0	1	0	0	0	0	0	0	1	0	1	0	0	1
13	1	0	1	1	0	0	0	1	1	1	0	1	1	1	0	0	0	0	0	0	1	0	0	0	0	0	1	1	0	0	0	1	1	1	0	1	0	0	0	0	1	1	0	0	0	0	1	0	0
13	1	1	1	0	0	0	0	1	1	0	0	1	1	0	1	0	0	0	0	0	1	0	0	0	0	0	1	1	1	0	0	1	1	1	1	1	1	0	0	0	1	1	0	0	0	0	1	1	0
13	1	1	1	0	0	0	0	1	1	0	0	1	1	1	0	0	0	0	0	0	1	0	0	0	0	0	1	1	0	0	0	1	0	0	1	1	1	0	0	1	1	1	0	0	0	0	1	0	0
13	1	1	1	0	0	0	0	1	1	0	0	1	1	0	0	1	1	1	0	0	1	1	0	0	0	0	1	1	0	0	0	1	1	1	0	0	0	0	0	0	1	1	0	0	0	0	1	0	1
13	1	0	0	0	1	0	0	1	1	0	0	1	1	0	0	1	0	1	0	0	1	0	0	0	0	0	1	1	0	0	0	1	1	0	1	1	0	0	0	0	1	1	1	0	0	1	0	0	1
13	1	1	1	1	0	0	0	1	0	0	0	1	1	1	0	1	1	1	0	0	0	1	0	0	0	0	1	1	1	0	0	1	0	0	0	1	1	0	0	0	1	1	0	0	0	0	0	0	1
13	1	1	1	0	0	0	0	1	1	0	0	0	1	1	0	1	1	1	0	0	1	0	0	0	0	0	1	1	0	0	0	1	1	0	0	0	1	0	0	0	1	1	1	0	0	1	0	0	1
13	1	0	1	0	0	0	0	1	1	0	0	1	1	1	0	0	1	1	0	0	1	0	0	0	0	0	1	1	0	0	0	1	1	0	1	1	0	0	0	0	1	1	0	0	0	1	0	0	1
13	1	1	1	1	0	0	0	1	0	1	1	1	1	0	0	1	0	0	0	0	0	1	0	0	0	0	1	1	0	0	0	1	1	0	1	1	0	0	0	0	1	1	1	0	0	0	0	0	1
13	1	0	1	1	0	0	0	1	1	0	0	1	1	1	0	1	1	0	0	0	0	0	0	1	0	0	1	1	1	0	0	1	1	1	1	1	1	0	0	0	1	1	1	0	0	0	0	0	1
13	1	1	1	0	0	0	0	1	1	0	0	1	1	1	0	1	1	1	0	0	0	1	0	0	0	0	1	1	0	0	0	1	1	1	0	0	0	0	0	0	1	1	1	0	0	1	0	0	0
13	1	1	1	1	0	0	0	1	1	0	1	1	1	0	0	0	0	0	0	0	0	1	0	0	0	0	1	1	0	0	0	1	0	1	0	1	1	0	0	0	1	1	0	0	0	1	0	0	0
13	1	0	0	0	1	0	0	1	1	0	0	1	1	1	0	0	1	1	0	0	0	1	0	0	0	0	1	1	0	0	0	1	1	1	1	1	0	0	0	0	1	1	0	0	0	1	0	0	1
13	1	1	1	0	0	0	0	1	1	0	0	1	1	1	0	1	1	1	0	0	0	1	0	0	0	0	1	1	1	0	0	1	1	1	0	1	0	0	0	0	1	1	0	0	0	0	0	0	1
13	1	1	1	1	0	0	0	1	1	1	0	1	1	1	0	1	1	1	0	0	0	1	0	0	0	0	1	1	1	0	0	1	1	1	1	1	0	0	0	0	1	1	0	0	0	1	1	1	1
11	1	1	1	0	0	0	0	1	1	1	0	1	1	0	0	0	0	0	0	0	1	0	0	1	0	0	1	0	0	0	0	1	1	1	0	0	0	0	0	0	1	0	1	0	0	0	0	1	1
11	1	0	0	0	1	0	0	1	0	0	0	0	1	0	0	1	1	1	0	0	1	0	0	1	0	0	1	1	0	0	0	0	0	0	0	0	0	0	1	0	1	1	0	0	0	1	1	0	0
11	1	1	1	0	0	0	0	1	0	0	0	1	1	0	0	0	1	1	0	0	1	0	0	1	0	0	1	1	0	0	0	1	1	0	0	1	0	0	0	0	1	0	0	0	0	1	0	0	0
11	1	0	1	0	0	0	0	1	0	0	0	1	0	0	0	0	1	0	0	0	1	0	0	0	0	0	1	0	0	0	0	0	1	1	0	0	0	0	0	0	1	0	0	0	0	1	0	0	0
11	1	0	1	0	0	0	0	1	0	0	0	0	1	0	0	0	1	0	0	0	1	0	0	0	0	0	1	0	0	0	0	0	1	0	0	0	1	0	0	0	1	0	0	0	0	0	0	0	0
11	1	1	1	0	0	0	0	1	1	1	0	0	1	0	0	0	0	0	0	0	1	0	0	0	0	0	1	0	0	0	0	1	1	0	0	0	0	0	0	0	1	0	0	0	0	0	0	0	0
11	1	0	0	0	1	0	0	1	1	1	0	0	1	0	0	1	0	0	0	0	1	0	0	0	0	0	0	0	0	1	0	0	0	0	0	0	0	0	1	0	1	1	0	0	0	1	0	0	0
11	1	0	1	0	0	0	0	1	1	0	0	0	0	0	0	0	0	0	0	0	1	0	0	0	0	0	0	1	0	0	0	1	1	0	0	0	0	0	0	0	1	0	0	0	0	1	0	0	0
11	1	1	1	0	0	0	0	1	0	0	0	0	1	1	0	1	1	0	0	0	1	0	0	1	0	0	1	1	0	0	0	1	1	0	0	0	0	0	0	0	1	0	0	0	0	1	0	0	0
11	1	0	0	0	1	0	0	1	0	1	0	0	0	1	0	1	1	1	0	0	0	0	0	1	0	0	0	1	0	0	0	1	1	1	1	1	1	0	0	0	1	1	0	0	0	1	1	0	0
11	1	0	0	0	1	0	0	1	0	0	1	0	1	1	0	0	0	0	0	0	1	0	0	1	0	0	1	1	0	0	0	1	1	0	0	0	0	0	0	0	1	1	0	0	0	1	0	0	0
11	1	0	1	0	0	0	0	1	0	0	0	0	1	1	0	0	1	0	0	0	1	0	0	0	0	0	1	0	1	0	0	1	1	1	0	0	0	0	0	0	1	1	0	0	0	1	0	0	0
11	1	1	0	0	0	0	0	1	0	0	0	1	1	0	0	1	1	0	0	0	1	0	0	0	0	0	1	1	0	0	0	0	1	1	0	1	1	0	0	0	1	1	0	0	0	1	0	0	0
11	1	0	0	0	1	0	0	1	1	0	0	0	0	0	0	0	1	0	0	0	1	0	0	0	0	0	1	1	1	0	0	1	1	1	0	0	0	0	0	0	1	0	0	0	0	1	0	0	0
13	1	1	1	0	0	0	0	1	0	0	0	1	1	1	0	1	1	1	0	0	0	1	0	0	0	0	1	1	0	0	0	1	1	0	1	1	0	0	0	0	1	1	0	0	0	0	0	0	1
13	1	0	1	0	0	0	0	1	1	1	1	1	1	1	0	0	0	0	0	0	0	0	0	1	0	0	1	1	0	0	0	1	1	0	0	1	0	0	0	0	1	1	0	0	0	1	0	0	1
13	1	1	1	0	0	0	0	1	1	0	0	1	1	1	0	1	0	0	0	0	0	1	0	0	0	0	1	1	0	0	0	1	1	0	1	1	0	0	0	0	1	0	1	0	0	0	0	0	0
13	1	1	1	0	0	0	0	1	1	1	1	1	1	1	0	0	0	1	0	0	0	1	0	0	0	0	1	1	0	0	0	1	1	1	1	0	0	0	0	0	1	0	1	0	0	0	0	0	0
13	1	0	1	1	0	0	0	1	0	0	0	1	1	1	0	0	1	1	0	0	0	0	0	1	0	0	1	1	0	0	0	1	1	0	1	1	0	0	0	0	1	0	0	0	0	0	1	0	0
13	1	1	1	0	0	0	0	1	1	1	1	1	1	0	0	0	0	0	0	0	0	1	0	0	0	0	1	1	0	0	0	1	1	1	0	0	1	0	0	0	1	0	1	0	0	1	0	0	1
	1	1	1	0	0	0	0	1	1	0	0	0	1	1	1	0	0	0	0	0	1	0	0	0	0	0	1	1	0	0	0	1	1	0	1	1	0	0	0	0	1	0	1	0	0	1	0	0	1
13	1	0	1	0	0	0	0	1	0	1	0	0	1	0	0	0	0	1	0	0	1	0	0	0	0	0	1	1	1	0	0	1	1	0	1	1	1	0	0	0	1	0	0	0	0	1	0	0	0
13	1	1	1	0	0	0	0	1	1	0	1	1	1	0	0	0	0	0	0	0	0	1	0	0	0	0	1	1	0	0	0	1	1	1	0	1	0	0	0	0	1	1	1	0	0	0	0	0	1
13	1	1	1	0	0	0	0	1	1	1	0	1	1	1	0	1	0	0	0	0	1	0	0	0	0	0	1	1	0	0	0	1	1	1	0	1	0	0	0	0	1	1	0	0	0	1	0	0	1
13	1	0	1	1	0	0	0	1	1	1	0	1	1	0	0	0	0	0	0	0	1	0	0	0	0	0	1	0	1	0	0	1	1	1	1	1	0	0	0	0	1	1	1	0	0	0	0	0	1
13	1	0	1	0	0	0	0	1	1	0	0	1	1	0	0	0	0	0	0	0	1	0	0	0	0	0	1	1	0	0	0	1	1	0	0	1	0	0	0	0	1	1	0	0	0	1	0	0	0
13	1	0	0	0	0	0	1	1	1	0	0	1	1	1	1	1	0	0	0	0	1	0	0	0	0	0	1	1	0	0	0	1	1	0	1	1	0	0	0	0	1	1	0	0	0	1	1	0	0
13	1	0	0	0	1	0	0	1	1	0	0	1	1	1	0	0	0	0	0	0	0	0	0	1	0	0	1	1	0	0	0	1	1	0	0	1	1	0	0	0	1	1	0	0	0	0	0	0	1
13	1	0	0	0	1	0	0	1	1	1	0	1	1	0	0	1	1	0	0	0	0	1	0	0	0	0	1	1	0	0	0	1	1	0	1	1	0	0	0	0	1	1	0	0	0	1	1	0	1
13	1	0	1	0	0	0	0	1	1	1	0	1	1	1	0	0	0	0	0	0	0	1	0	0	0	0	1	1	0	0	0	1	1	0	1	0	0	0	0	0	1	1	0	0	0	0	0	0	1
13	1	0	0	0	1	0	0	1	1	0	0	1	1	1	0	0	0	0	0	0	1	0	0	0	0	0	1	1	0	0	0	1	1	0	1	1	0	0	0	0	1	0	1	0	0	1	1	0	1
13	1	0	0	0	1	0	0	1	1	1	0	1	1	1	0	1	0	0	0	0	0	0	0	1	0	0	0	0	0	1	0	1	1	1	1	1	1	0	0	0	1	1	1	0	0	1	1	0	0
13	1	1	1	0	0	0	0	1	0	0	0	1	1	0	0	1	1	1	0	0	1	0	0	0	0	0	1	1	0	0	0	1	1	0	0	1	0	0	0	0	0	1	0	0	0	1	0	0	0
13	1	1	1	0	0	0	0	1	1	1	0	1	1	1	0	0	0	0	0	0	1	0	0	0	0	0	1	1	0	0	0	1	1	0	1	1	1	0	0	0	1	0	1	0	0	1	0	0	0
13	1	1	1	0	0	0	0	1	1	0	0	1	1	1	0	0	0	0	0	0	1	0	0	0	0	0	1	1	0	0	0	1	1	0	0	1	0	0	0	0	1	1	0	0	0	0	0	1	1
5	1	1	0	0	0	0	0	1	0	0	0	1	1	0	0	0	0	0	0	0	1	0	0	0	0	0	0	1	0	0	0	0	1	0	1	0	0	0	0	0	1	1	0	0	0	0	0	0	0
5	1	1	0	1	0	0	0	1	0	1	0	0	1	1	0	0	0	1	0	0	1	0	0	0	0	0	1	0	0	0	0	0	1	0	1	0	0	0	0	0	1	1	0	0	0	1	0	1	0
5	0	1	1	0	0	0	0	1	0	1	0	0	1	0	0	0	0	0	0	0	0	0	0	0	0	1	1	0	0	0	0	0	1	0	0	0	0	0	0	0	1	1	0	0	0	0	0	0	0
5	1	1	1	0	0	0	0	1	0	0	0	1	1	1	0	0	0	0	0	0	1	0	0	0	0	0	0	0	1	0	0	0	0	0	1	0	0	0	0	0	1	0	0	0	0	0	0	0	0
5	1	1	1	0	0	0	0	1	0	0	0	1	1	0	0	1	0	0	0	0	1	0	0	0	0	0	1	1	0	0	0	0	1	0	0	0	0	0	0	0	1	0	0	0	0	0	0	0	0
5	1	1	1	1	0	0	0	1	1	1	0	1	1	0	0	0	0	0	0	0	1	0	0	0	0	0	1	0	0	0	0	0	1	0	1	0	0	0	0	0	1	0	0	0	0	0	0	1	0
5	0	0	1	0	0	0	0	1	0	1	0	0	0	0	0	0	0	0	0	0	0	0	0	0	0	1	0	1	0	0	0	0	1	0	0	0	0	0	0	0	1	0	0	0	0	0	0	0	0
5	1	0	1	1	0	0	0	1	0	0	0	1	1	0	0	0	1	0	0	0	1	0	0	0	0	0	1	0	0	0	0	0	1	0	0	1	0	0	0	0	1	0	0	0	0	0	0	1	0
5	1	1	0	1	0	0	0	1	0	1	0	1	1	0	0	0	0	1	0	0	1	0	0	0	0	0	0	1	0	0	0	0	1	0	1	0	0	0	0	0	1	0	0	0	0	0	0	0	0
5	1	1	0	1	0	0	0	1	0	1	0	1	1	0	0	0	0	0	0	0	1	0	0	0	0	0	1	0	0	0	0	0	1	0	0	0	0	0	0	0	1	0	0	0	0	0	0	0	0
5	1	1	1	0	0	0	0	1	0	1	0	0	1	0	0	1	0	1	0	0	1	0	0	0	0	0	1	0	0	0	0	0	1	0	1	0	0	0	0	0	1	1	0	0	0	0	0	0	0
11	1	1	0	0	0	0	0	1	0	1	0	1	1	0	0	0	0	0	0	0	1	0	0	0	0	0	1	0	0	0	0	1	0	1	0	1	0	0	0	0	1	0	0	0	0	1	0	0	0
5	1	1	0	1	0	0	0	1	0	1	0	1	1	0	0	0	0	0	0	0	1	0	0	0	0	0	0	1	0	0	0	1	1	0	0	0	0	0	0	0	1	0	0	0	0	0	0	1	0
5	0	0	1	1	0	0	0	1	0	0	0	1	1	0	0	0	0	0	0	0	0	0	0	0	0	1	0	0	1	0	0	0	1	0	0	0	0	0	0	0	1	0	0	0	0	0	0	0	0
5	1	1	1	0	0	0	0	1	0	0	0	1	1	1	0	0	0	0	0	0	1	0	0	0	0	0	1	1	0	0	0	0	1	0	0	0	0	0	0	0	0	1	0	0	0	0	0	0	0
5	1	1	0	1	0	0	0	1	0	1	0	0	1	0	0	0	0	0	0	0	1	0	0	0	0	0	1	0	0	0	0	0	1	0	1	0	0	0	0	0	1	0	0	0	0	0	0	0	0
5	1	1	0	1	0	0	0	1	1	1	0	1	0	0	0	1	0	0	0	0	1	0	0	0	0	0	0	1	0	0	0	0	1	0	1	0	0	0	0	0	1	1	0	0	0	0	0	0	0
5	1	1	0	1	0	0	0	1	0	0	0	1	0	1	0	1	0	0	0	0	1	0	0	0	0	0	1	0	0	0	0	0	1	0	1	0	0	0	0	0	1	0	0	0	0	0	0	0	0
11	1	1	1	1	0	0	0	1	1	0	0	1	1	0	0	0	0	0	0	0	1	0	0	1	0	0	1	1	0	0	0	1	1	1	0	1	0	0	0	0	1	0	1	0	0	1	0	0	0
11	0	0	1	0	0	0	0	1	0	0	0	1	1	0	0	0	1	0	0	0	1	0	0	0	0	0	1	0	0	0	0	0	1	0	0	1	0	0	0	0	1	0	0	0	0	0	0	0	0
11	1	0	0	0	1	0	0	1	1	1	1	1	1	0	0	1	1	1	0	0	1	0	0	0	0	0	0	0	0	1	0	1	1	1	1	1	1	0	0	0	0	0	0	1	0	0	0	1	0
11	0	0	1	0	0	0	0	1	0	0	1	0	0	0	0	0	0	0	0	0	1	0	0	0	0	0	1	0	0	0	0	0	1	0	0	0	0	0	0	0	1	0	0	0	0	0	0	0	0
13	1	1	1	0	0	0	0	1	1	0	0	1	1	1	0	0	1	1	0	0	1	0	0	0	0	0	1	1	0	0	0	1	1	0	1	0	1	1	0	0	1	1	0	0	0	0	0	0	1
13	1	1	1	0	0	0	0	1	1	0	0	0	1	1	0	1	1	0	0	0	1	0	0	0	0	0	1	1	0	0	0	1	1	1	0	1	0	0	0	0	1	1	0	0	0	1	0	0	1
13	1	1	1	0	0	0	0	1	1	0	0	1	1	1	0	0	0	0	0	0	1	0	0	0	0	0	1	1	0	0	0	1	1	1	0	1	0	1	0	0	1	1	0	0	0	0	1	0	1
13	1
13	1	0	1	0	0	0	0	1	1	0	0	1	1	0	0	0	0	0	0	0	1	0	0	0	0	0	1	1	0	0	0	1	1	0	1	1	0	0	0	0	1	1	0	0	0	0	0	0	1
13	1	0	1	1	0	0	0	1	1	0	0	1	1	1	0	1	1	0	0	0	1	0	0	0	0	0	1	1	0	0	0	1	1	0	0	1	1	0	0	0	1	1	0	0	0	0	0	1	1
13	1	1	1	0	0	0	0	1	1	1	0	0	1	0	0	1	0	0	0	0	1	0	0	0	0	0	1	1	1	0	0	1	1	1	0	0	0	0	0	0	1	0	1	0	0	1	0	0	0
13	1	1	1	0	0	0	0	1	1	1	0	0	1	0	0	0	0	0	0	0	1	0	0	0	0	0	1	1	0	0	0	1	1	0	1	1	0	0	0	0	1	1	0	0	1	0	1	0	1
13	1	0	1	0	0	0	0	1	1	1	0	1	0	0	0	0	0	0	0	0	1	0	0	0	0	0	1	1	1	0	0	1	1	0	1	0	0	0	0	0	1	1	0	0	0	0	1	0	1
13	1	1	1	1	0	0	0	1	1	0	0	1	1	0	0	1	0	1	0	0	1	0	1	1	0	0	1	1	0	0	0	1	1	0	1	1	1	1	0	0	1	1	1	0	0	1	0	1	1
13	1	1	0	1	0	0	0	1	1	0	0	1	1	1	0	1	0	0	0	0	1	0	0	0	0	0	1	1	0	0	0	1	0	1	0	1	1	0	0	0	1	1	0	0	0	1	0	0	1
13	1	1	1	0	0	0	0	1	1	0	0	1	1	0	0	1	1	1	0	0	1	0	0	0	0	0	1	1	0	0	0	1	1	1	0	1	0	0	0	0	1	1	0	0	0	0	0	0	1
13	1	0	1	1	0	0	0	1	1	0	0	1	1	1	0	1	1	1	0	0	0	1	0	0	0	0	1	1	0	0	0	1	1	0	1	1	0	0	0	0	1	1	1	0	0	1	0	0	1
13	1	1	1	0	0	0	0	1	1	1	0	1	1	0	0	1	0	0	0	0	1	0	0	0	0	0	1	1	0	0	0	1	1	0	1	1	0	0	0	0	1	0	1	0	0	0	0	0	1
13	1	1	1	1	0	0	0	1	1	0	0	1	1	1	0	0	0	1	0	0	1	0	0	0	0	0	0	0	0	1	0	1	1	1	1	1	0	0	0	0	1	1	1	0	0	0	0	0	0
13	1	1	0	1	0	0	0	1	1	1	0	1	0	1	0	1	1	0	0	0	0	1	0	0	0	0	1	1	0	0	0	1	1	0	0	1	0	0	0	0	1	0	1	0	0	0	0	0	0
11	1	0	0	0	1	0	0	1	0	1	0	1	1	1	0	1	1	0	0	0	1	1	0	0	0	0	1	0	1	0	0	1	1	0	1	1	1	0	0	0	1	1	1	0	0	1	0	0	1
11	1	0	0	0	1	0	0	1	0	0	0	1	1	0	0	0	0	0	0	0	1	0	0	0	0	0	1	0	0	0	0	1	1	1	0	1	1	0	0	0	1	1	1	0	0	1	1	1	0
11	1	1	1	1	0	0	0	1	1	1	0	1	1	0	0	0	0	0	0	0	1	0	0	0	0	0	1	0	1	0	0	1	1	1	1	1	1	0	0	0	1	0	1	0	0	0	1	1	0
11	1	0	1	1	0	0	0	1	0	1	0	0	1	1	0	0	0	0	0	0	1	0	0	0	0	0	1	1	0	0	0	1	1	1	1	1	0	0	0	0	1	0	1	0	0	0	1	0	1
11	1	1	1	0	1	0	0	1	1	1	1	1	1	1	0	0	0	0	0	0	1	0	0	0	0	0	1	1	1	0	0	1	1	1	1	1	1	0	0	0	1	1	1	0	0	0	0	0	0
11	1	1	1	1	0	0	0	1	0	0	0	1	1	1	0	0	0	0	0	0	1	0	0	1	0	0	1	1	0	0	0	1	1	1	1	1	0	0	0	0	1	1	1	0	0	0	0	0	0
11	1	1	1	1	0	0	0	1	1	1	0	1	0	0	0	0	0	0	0	0	1	0	0	0	0	0	0	0	1	0	0	1	1	1	1	0	0	0	0	0	1	1	1	0	0	1	1	1	0
11	1	1	1	1	0	0	0	1	1	0	0	1	0	1	0	0	0	0	0	0	1	0	0	1	0	0	1	1	1	0	0	1	1	1	1	1	0	1	0	0	1	1	0	0	0	1	0	0	0
11	1	1	1	1	0	0	0	1	1	1	1	1	1	1	0	0	0	0	0	0	1	0	0	1	0	0	1	1	1	0	0	1	1	1	1	1	0	0	0	0	1	1	1	0	0	1	0	1	0
11	1	1	1	1	0	0	0	1	1	1	0	1	1	0	0	0	0	0	0	0	1	0	0	1	0	0	1	1	1	0	0	1	1	1	1	1	1	0	0	0	1	1	1	0	0	1	0	1	1
11	1	1	1	0	0	0	0	1	1	1	0	1	1	0	0	0	1	0	0	0	1	0	0	1	0	0	1	1	1	0	0	1	1	1	0	1	1	0	0	0	1	1	1	0	0	0	0	0	1
11	1	1	1	1	0	0	0	1	1	1	0	1	1	1	0	0	0	0	0	0	1	1	0	1	0	0	1	1	1	0	0	1	1	1	1	1	0	0	0	0	1	1	0	0	0	1	0	0	1
11	1	1	1	1	0	0	0	1	1	0	0	1	1	0	0	0	0	0	0	0	1	1	0	0	0	0	1	1	0	0	0	1	1	0	1	1	0	0	0	0	1	1	0	0	0	1	0	1	0
11	1	1	1	0	0	0	0	1	1	1	0	1	1	0	0	0	0	0	0	0	1	0	0	1	0	0	1	1	0	0	0	1	1	1	1	1	0	0	0	0	1	1	0	0	0	0	1	0	1
11	1	1	1	1	0	0	0	1	1	1	1	1	1	0	0	0	0	0	0	0	1	1	0	1	0	0	1	0	0	0	0	1	1	1	1	0	0	0	0	0	0	1	0	0	0	0	0	0	0
11	1	1	1	1	0	0	0	1	1	0	0	1	1	0	0	0	1	0	0	0	1	0	0	0	0	0	1	1	0	0	0	1	1	0	0	1	1	0	0	0	1	1	1	0	0	0	1	0	0
11	1	1	1	1	0	0	0	1	0	0	0	1	1	1	0	0	0	0	0	0	1	0	0	1	0	0	1	1	1	0	0	1	1	1	0	0	0	0	0	0	1	1	1	0	0	0	0	0	0
11	1	1	1	1	0	0	0	1	0	0	0	1	1	1	0	0	0	0	0	0	1	0	0	1	0	0	1	1	1	0	0	1	1	1	1	1	1	0	0	0	1	1	1	0	0	1	1	0	0
11	1	0	0	0	1	0	0	1	1	1	0	1	0	0	0	0	0	0	0	0	1	0	0	1	0	0	1	1	0	0	0	1	1	0	1	1	1	0	0	0	1	1	0	0	0	1	0	0	1
11	1	1	1	1	0	0	0	1	0	0	0	0	0	0	0	0	0	0	0	0	1	1	0	1	0	0	1	1	1	0	0	1	1	1	1	1	1	0	0	0	0	0	0	1	0	0	0	0	1
11	1	0	1	0	0	0	0	1	1	0	0	0	0	0	0	0	0	0	0	0	1	0	0	0	0	0	0	1	0	0	0	1	1	1	0	0	0	0	0	0	1	1	0	0	0	0	0	0	1
5	1	1	0	1	0	0	0	1	0	0	0	0	1	1	0	0	0	0	0	0	1	0	0	0	0	0	0	1	0	0	0	0	1	0	1	0	0	0	0	0	1	0	0	0	0	0	0	1	0
5	1	1	1	1	0	0	0	1	0	0	0	1	0	1	0	0	0	0	0	0	1	0	0	0	0	0	1	0	0	0	0	1	1	0	0	0	0	0	0	0	1	0	0	0	0	0	0	0	0
5	1	1	1	0	0	0	0	1	0	1	0	0	1	0	0	1	0	0	0	0	1	0	0	0	0	0	1	0	0	0	0	0	1	0	1	0	0	0	0	0	1	1	0	0	0	0	0	0	0
5	1	1	0	0	0	0	0	1	1	1	0	0	1	0	0	0	0	0	0	0	0	0	0	0	0	1	1	0	0	0	0	0	0	0	1	1	0	0	0	0	1	0	0	0	0	0	0	0	0
5	1	1	0	1	0	0	0	1	0	0	0	0	1	0	0	1	0	1	0	0	1	0	0	0	0	0	1	0	0	0	0	1	1	0	1	0	0	0	0	0	1	0	0	0	0	0	0	0	0
5	1	1	0	1	0	0	0	1	0	0	0	1	1	0	0	0	0	0	0	0	1	0	0	0	0	0	0	1	0	0	0	0	1	0	1	0	0	0	0	0	1	0	0	0	0	0	0	1	0
5	0	0	0	1	0	0	0	1	0	0	0	0	1	0	0	0	0	0	0	0	1	0	0	0	0	0	0	1	0	0	0	0	1	0	1	0	0	0	0	0	0	1	0	0	0	0	0	0	0
5	1	0	1	0	0	0	0	1	0	0	0	1	1	0	0	0	0	0	0	0	1	0	0	0	0	0	1	0	0	0	0	0	1	0	1	1	0	0	0	0	1	0	0	0	0	0	0	1	0
5	1	1	0	0	0	0	0	1	0	1	0	1	1	0	0	0	0	0	0	0	1	0	0	0	0	0	1	1	0	0	0	0	1	0	0	1	0	0	0	0	1	0	0	0	0	0	0	1	0
5	0	1	0	0	0	0	0	1	0	1	0	1	0	0	0	0	0	0	0	0	0	0	0	0	0	1	0	1	0	0	0	0	1	0	0	1	0	0	0	0	1	0	0	0	0	0	0	0	0
5	1	1	0	1	0	0	0	1	0	0	0	1	1	0	0	0	0	0	0	0	1	0	0	0	0	0	0	1	0	0	0	0	1	0	1	1	0	0	0	0	1	0	0	0	0	0	0	1	0
11	1	1	1	1	0	0	0	1	1	1	1	1	1	0	0	0	1	0	0	0	1	0	0	0	0	0	1	1	1	0	0	1	1	1	0	1	1	0	0	0	1	1	1	0	0	1	0	1	0
11	1	1	1	1	0	0	0	1	1	0	0	1	0	1	0	0	1	1	0	0	1	0	0	1	0	0	0	0	0	1	0	1	1	1	1	1	0	0	0	0	1	1	1	0	0	0	1	0	1
11	1	1	1	1	0	0	0	1	0	1	0	1	0	0	0	0	0	0	0	0	1	0	0	1	0	0	1	1	0	0	0	1	1	0	0	1	0	0	0	0	1	1	0	0	0	1	0	0	0
11	1	1	1	1	0	0	0	1	1	0	0	0	1	0	0	0	0	1	0	0	1	0	0	0	0	0	1	1	0	0	0	0	1	1	1	0	1	0	0	0	1	1	1	0	0	0	0	0	0
11	1	0	0	0	1	0	0	1	1	0	0	0	1	1	0	1	0	0	0	0	1	0	0	1	0	0	0	0	0	1	0	1	1	1	0	1	1	0	0	0	0	0	0	1	0	1	1	0	1
11	1	0	1	0	0	0	0	1	0	1	0	0	1	0	0	0	0	0	0	0	1	0	0	0	0	0	0	1	0	0	0	1	1	0	0	0	0	0	0	0	1	0	0	0	0	1	0	0	0
11	1	1	1	0	0	0	0	1	0	1	0	0	0	0	0	0	1	1	0	0	1	0	0	0	0	0	1	1	0	0	0	1	1	0	1	0	0	0	0	0	1	1	0	0	0	0	1	0	0
11	1	0	0	0	1	0	0	1	0	0	0	0	0	0	0	0	0	0	1	0	1	0	0	1	0	0	0	0	0	1	0	1	1	0	1	1	0	0	0	0	1	1	0	0	0	1	1	0	0
5	1	1	0	1	0	0	0	1	0	0	0	1	1	0	0	0	0	1	0	0	1	0	0	0	0	0	0	1	0	0	0	0	1	0	1	0	0	0	0	0	1	0	0	0	0	0	0	1	0
5	1	1	0	0	0	0	0	1	0	0	0	0	1	0	0	1	0	0	0	0	1	0	0	0	0	0	0	1	0	0	0	1	1	0	0	1	0	0	0	0	1	0	0	0	0	0	0	0	0
5	1	1	0	1	0	0	0	1	0	0	0	1	1	0	0	0	0	0	0	0	1	0	0	0	0	0	1	0	0	0	0	1	1	0	1	0	0	0	0	0	1	1	0	0	0	0	0	1	0
5	0	0	1	1	0	0	0	1	0	0	0	1	1	1	0	0	0	0	0	0	1	0	0	0	0	0	0	0	1	0	0	0	1	0	0	0	0	0	0	0	1	1	0	0	0	0	0	1	0
5	1	1	0	1	0	0	0	1	0	0	0	1	0	1	0	0	0	1	0	0	1	0	0	0	0	0	1	1	0	0	0	0	1	0	0	1	0	0	0	0	1	0	0	0	0	0	0	0	0
5	1	0	1	1	0	0	0	1	0	0	0	1	1	0	0	1	0	0	0	0	1	0	0	0	0	0	1	0	0	0	0	0	1	0	0	0	0	0	0	0	1	0	0	0	0	0	0	0	0
5	1	1	0	1	0	0	0	1	0	1	0	0	1	0	0	1	0	0	0	0	1	0	0	0	0	0	1	0	0	0	0	0	1	0	1	1	0	0	0	0	1	0	0	0	0	0	0	1	0
5	0	0	1	0	0	0	0	1	0	0	0	0	1	1	0	0	0	0	0	0	0	0	0	0	0	1	0	1	0	0	0	0	1	0	0	1	0	0	0	0	1	0	0	0	0	0	0	1	0
5	0	0	1	0	0	0	0	1	0	1	0	1	0	0	0	0	0	0	0	0	0	0	0	0	0	1	0	0	1	0	0	0	1	0	1	0	0	0	0	0	1	0	0	0	0	0	0	1	0
5	1	1	0	0	0	0	0	1	0	0	0	1	1	0	0	0	0	0	0	0	1	0	0	0	0	0	0	0	1	0	0	0	1	0	0	1	0	0	0	0	1	0	0	0	0	0	0	0	0
5	1	0	1	0	0	0	0	1	0	0	0	1	1	0	0	0	0	0	0	0	1	0	0	0	0	0	0	1	0	0	0	0	1	0	1	0	0	0	0	0	1	0	0	0	0	0	0	0	0
5	1	1	0	1	0	0	0	1	0	1	0	0	1	0	0	0	0	0	0	0	1	0	0	0	0	0	0	1	0	0	0	0	1	0	1	1	0	0	0	0	1	0	0	0	0	0	0	0	0
11	1	1	1	0	0	0	0	1	0	1	0	0	0	1	0	0	0	0	0	0	1	1	0	0	0	0	0	0	0	1	0	0	0	0	1	1	1	0	0	0	0	0	0	1	0	0	0	0	0
11	1	0	0	0	1	0	0	1	1	0	0	1	1	0	0	0	1	1	0	0	1	0	0	1	0	0	1	1	0	0	0	1	1	0	0	1	1	0	0	0	1	1	0	0	0	1	0	0	0
11	1	1	1	0	0	0	0	1	1	0	0	1	0	0	0	0	1	1	0	0	1	0	0	1	0	0	1	1	1	0	0	1	1	1	1	1	0	0	0	0	1	1	1	0	0	1	0	0	0
13	1	1	1	0	0	0	0	1	1	0	0	1	1	1	0	0	0	0	0	0	1	0	0	0	0	0	1	1	0	0	0	1	1	0	0	0	0	0	0	0	1	0	0	0	0	1	0	0	1
13	1	0	1	0	0	0	0	1	1	0	0	0	0	1	0	1	0	0	0	0	0	1	0	0	0	0	1	1	0	0	0	1	0	1	0	1	1	0	0	0	1	1	0	0	0	0	0	1	0
13	1	0	1	1	0	0	0	1	1	0	0	1	1	1	0	0	0	0	0	0	1	0	0	0	0	0	1	1	0	0	0	0	1	0	1	1	0	0	0	0	0	0	0	1	0	0	1	0	1
13	1	0	1	1	0	0	0	1	1	0	1	0	1	0	0	1	0	0	0	0	1	0	0	0	0	0	1	1	0	0	0	1	1	0	0	1	0	0	0	0	1	1	0	0	0	0	1	0	0
13	1	0	0	0	1	0	0	1	1	1	1	1	1	1	0	0	0	0	0	0	1	0	0	0	0	0	1	1	0	0	0	1	1	1	0	1	1	0	0	0	1	0	1	0	0	1	0	0	0
13	1	1	1	1	0	0	0	1	1	1	0	1	1	1	0	0	0	0	0	0	0	1	0	0	0	0	0	0	0	1	0	1	1	0	0	0	1	1	0	0	1	1	0	0	0	0	0	0	0
13	1	1	1	0	0	0	0	1	0	1	0	1	1	1	0	0	1	1	0	0	1	0	0	0	0	0	1	1	0	0	0	1	1	0	0	1	0	1	0	0	1	1	0	0	0	0	0	0	1
13	1	1	1	0	0	0	0	1	1	1	0	1	1	1	0	0	0	0	0	0	1	0	0	0	0	0	1	1	0	0	0	1	1	1	0	0	0	0	0	0	1	1	0	0	0	0	1	0	1
13	1	1	1	1	0	0	0	1	0	0	0	1	1	1	1	0	0	0	0	0	0	0	0	1	0	0	1	0	1	0	0	1	1	1	1	1	0	0	0	0	1	1	0	0	0	0	0	0	1
13	1	1	1	0	0	0	0	1	1	1	0	1	1	0	0	0	0	0	0	0	1	0	0	0	0	0	1	1	0	0	0	1	0	1	0	1	0	0	0	0	1	1	0	0	0	0	0	0	1
13	1	1	1	0	0	0	0	1	1	1	0	0	1	1	0	1	1	0	0	0	0	1	0	0	0	0	1	1	0	0	0	1	1	1	0	1	0	0	0	0	1	1	0	0	0	0	1	0	1
13	1	0	1	1	0	0	0	1	1	0	0	1	1	0	0	0	0	0	0	0	1	1	0	0	0	0	1	1	0	0	0	1	1	1	1	0	0	0	0	0	1	1	0	0	0	0	1	0	1
11	1	1	1	1	0	0	0	1	1	0	0	0	1	1	0	0	1	1	0	0	1	0	0	0	0	0	0	0	0	1	0	1	1	1	1	1	1	0	0	0	0	0	0	1	0	1	0	0	0
11	1	1	1	0	0	0	0	1	0	0	0	0	1	0	0	0	1	0	0	0	1	0	0	1	0	0	1	1	0	0	0	0	0	0	0	1	1	0	0	0	1	0	1	0	0	0	0	1	0
11	1	0	0	0	1	0	0	1	0	1	0	1	1	0	0	0	0	0	0	0	1	0	0	1	0	0	1	0	0	0	0	1	1	0	0	1	0	0	0	0	1	1	0	0	0	0	0	0	0
11	1	0	0	0	1	0	0	1	0	0	0	0	0	0	0	1	1	1	0	0	1	0	0	1	0	0	1	1	0	0	0	1	1	1	0	0	0	0	0	0	1	1	0	0	0	0	0	0	0
11	1	0	0	0	1	0	0	1	1	0	0	1	1	0	0	0	0	0	0	0	1	0	0	1	0	0	1	1	0	0	0	0	1	0	1	1	1	0	0	0	1	1	0	0	0	0	1	1	1
13	1	1	1	0	0	0	0	1	1	1	1	1	1	1	0	0	0	0	0	0	1	0	0	0	0	0	0	1	0	0	0	1	1	1	1	1	1	0	0	0	0	0	0	1	0	1	0	1	1
13	1	1	1	0	0	0	0	1	1	1	1	1	1	1	0	0	0	0	0	0	1	0	0	0	0	0	1	1	0	0	0	1	1	0	0	0	0	0	0	0	1	1	0	0	0	0	0	1	1
13	1	0	1	1	0	0	0	1	1	1	1	1	1	0	0	0	0	0	0	0	1	0	0	0	0	0	1	1	0	0	0	1	1	0	0	1	0	0	0	0	1	1	0	0	0	0	1	0	1
13	1	1	1	0	0	0	0	1	1	0	0	0	1	1	0	1	1	1	0	0	1	0	0	0	0	0	1	1	0	0	0	1	1	0	0	1	1	0	0	0	1	1	0	0	0	0	0	0	1
13	1	1	1	0	0	0	0	1	1	1	0	1	1	1	0	1	0	1	0	0							0	0	0	1	0	1	1	0	1	1	0	0	0	0	1	1	1	0	0	0	0	0	1
13	1	1	1	1	0	0	0	1	1	0	0	0	1	1	1	1	0	1	0	0	1	0	0	0	0	0	1	1	1	0	0	1	1	1	1	1	1	0	0	0	1	1	0	0	0	0	0	0	1
13	1	1	1	0	0	0	0	1	1	1	0	1	1	1	0	0	0	1	0	0	0	1	0	0	0	0	1	1	0	0	0	1	1	0	0	1	0	0	0	0	1	1	0	0	0	1	0	0	1
13	1	0	0	0	1	0	0	1	0	0	0	1	1	1	0	0	0	0	0	0	0	1	0	0	0	0	1	1	0	0	0	1	1	1	1	0	0	0	0	0	1	1	1	0	0	1	0	0	0
13	1	1	1	0	0	0	0	1	1	1	0	0	1	1	0	0	1	1	0	0	1	0	0	0	0	0	1	1	0	0	0	1	1	1	0	1	0	0	0	0	1	1	1	0	0	1	0	1	0
13	1	0	0	0	1	0	0	1	1	1	0	1	1	0	0	0	0	1	0	0	1	0	0	0	0	0	1	1	0	0	0	1	1	1	1	0	0	0	0	0	1	1	0	0	0	1	0	0	1
13	1	0	1	1	0	0	0	1	1	1	0	0	1	1	0	0	0	0	0	0	1	0	0	0	0	0	1	1	1	0	0	1	1	1	1	0	0	0	0	0	1	1	0	0	0	1	0	0	1
13	1	1	0	1	0	0	0	1	0	1	1	1	0	1	0	0	0	0	0	0	1	0	0	0	0	0	0	0	0	1	0	1	1	0	0	1	0	0	0	0	1	1	1	0	0	1	0	0	1
13		1	1	0	0	0	0	1	0	1	0	1	1	0	1	0	0	0	0	0	1	0	0	0	0	0	1	1	1	0	0	1	1	1	1	0	0	0	0	0	1	1	1	0	0	0	0	0	1
13	1	0	1	1	0	0	0	1	1	0	0	1	1	1	0	0	0	1	0	0	1	0	0	0	0	0	1	1	1	0	0	1	1	0	1	1	0	0	0	0	1	1	1	0	0	1	0	0	0
13	1	0	0	0	1	0	0	1	1	0	0	0	1	0	0	1	1	0	0	0	1	0	0	0	0	0	1	1	0	0	0	1	1	1	0	1	0	0	0	0	1	1	0	0	0	0	0	0	1
13	1	1	0	1	0	0	0	1	1	0	0	1	1	1	0	0	0	1	0	0	1	0	0	0	0	0	1	1	0	0	0	1	1	0	1	1	0	0	0	0	1	1	1	0	0	0	0	1	0
13	1	1	1	0	0	0	0	1	1	0	0	1	1	1	0	1	1	0	0	0	1	0	0	0	0	0	1	1	0	0	0	1	1	0	1	1	0	0	0	0	1	1	1	0	0	0	0	0	0
13	1	0	1	1	0	0	0	1	1	0	0	1	1	0	0	1	0	0	0	0	1	0	0	0	0	0	1	1	0	0	0	1	1	0	0	1	0	0	0	0	1	1	0	0	0	0	0	0	1
13	1	1	1	0	0	0	0	1	1	0	0	0	1	1	0	1	1	0	0	0	1	0	0	0	0	0	1	1	0	0	0	1	1	1	0	1	0	0	0	0	1	1	0	0	0	1	0	0	1
13	1	0	0	1	0	0	0	1	1	0	0	1	1	1	0	0	0	1	0	0	1	0	0	1	0	0	1	1	0	0	0	1	1	0	0	1	1	0	0	0	1	1	1	0	0	1	0	0	0
11	1	1	1	0	0	0	0	1	0	0	0	0	1	0	0	1	1	0	0	0	1	0	0	0	0	0	0	0	0	1	0	1	1	1	1	1	0	0	0	0	0	0	0	1	0	1	1	0	0
11	1	1	1	0	0	0	0	1	1	0	0	1	1	0	0	1	1	0	0	0	1	0	0	1	0	0	1	1	1	0	0	1	1	0	1	1	1	0	0	0	1	1	0	0	0	1	0	0	1
11	1	0	0	0	0	0	0	1	0	0	0	1	1	1	0	1	1	0	0	0	1	0	0	1	0	0	1	1	1	0	0	1	1	0	0	1	1	0	0	0	1	1	0	0	0	1	1	0	0
11	1	0	1	0	0	0	0	1	1	0	0	1	1	1	0	0	1	0	0	0	1	0	0	0	0	0	1	0	0	0	0	0	0	0	0	1	1	0	0	0	1	0	0	0	0	1	0	0	0
11	1	1	1	0	0	0	0	1	1	0	0	0	1	0	0	0	0	0	0	0	1	1	0	0	0	0	1	1	0	0	0	1	1	1	1	1	0	0	0	0	1	1	0	0	0	1	0	0	0
11	1	1	1	0	0	0	0	1	1	0	0	1	1	1	0	0	0	0	0	0	1	0	0	0	0	0	1	0	0	0	0	1	0	1	1	1	0	0	0	0	1	0	0	0	0	0	0	0	0
11	1	1	0	1	0	0	0	1	1	0	0	1	1	0	0	1	0	0	0	0	1	1	0	0	0	0	1	1	0	0	0	1	1	1	1	1	1	0	0	0	1	1	0	0	0	0	1	0	0
11	1	0	0	0	1	0	0	1	0	1	0	0	0	0	0	1	0	1	0	0	1	1	0	1	0	0	1	1	0	0	0	1	0	1	1	1	1	0	0	0	1	1	0	0	0	0	0	0	0
11	1	1	1	0	0	0	0	1	1	0	0	1	1	1	0	0	1	1	0	0	1	0	0	0	0	0	1	0	0	0	0	1	0	1	1	0	1	0	0	0	1	1	0	0	0	1	0	0	0
11	1	0	0	0	1	0	0	1	0	0	0	0	1	0	0	0	1	1	0	0	1	0	1	1	0	0	1	1	1	0	0	1	1	1	0	1	1	0	0	0	1	1	0	0	0	0	0	0	0
11	1	1	1	0	0	0	0	1	1	0	0	1	1	1	0	0	1	0	0	0	1	0	0	1	0	0	1	1	1	0	0	1	1	1	1	1	0	0	0	0	1	1	0	0	0	1	1	0	0
11	1	0	0	0	1	0	0	1	1	0	0	1	1	1	0	0	0	0	0	0	1	0	0	1	0	0	1	1	0	0	0	1	1	0	0	1	1	0	0	0	0	0	0	1	0	0	0	0	0
5	1	1	1	0	0	0	0	1	0	0	0	0	1	0	0	1	0	1	0	0	1	0	0	0	0	0	1	0	0	0	0	0	1	0	0	0	0	0	0	0	1	0	0	0	0	0	0	0	0
5	1	1	0	0	0	0	0	1	0	0	0	1	0	1	0	0	0	0	0	0	1	0	0	0	0	0	0	0	1	0	0	0	0	0	1	0	0	0	0	0	1	0	0	0	0	0	0	1	0
5	1	1	0	0	0	0	0	1	0	1	0	1	1	0	0	0	0	0	0	0	1	0	0	0	0	0	0	1	0	0	0	0	1	0	1	0	0	0	0	0	1	0	0	0	0	0	0	1	0
5	1	0	1	1	0	0	0	1	0	1	0	1	0	0	0	0	0	0	0	0	1	0	0	0	0	0	1	1	0	0	0	0	1	0	1	1	0	0	0	0	1	1	0	0	0	0	0	0	0
5	1	1	0	1	0	0	0	1	0	0	0	1	1	0	0	0	0	0	0	0	1	0	0	0	0	0	0	1	0	0	0	0	1	0	1	0	0	0	0	0	1	0	0	0	0	0	0	1	0
5	1	1	1	0	0	0	0	1	0	0	0	0	1	1	0	0	0	0	0	0	1	0	0	0	0	0	0	1	0	0	0	0	1	0	1	0	0	0	0	0	1	1	0	0	0	0	0	0	0
5	1	1	0	1	0	0	0	1	0	0	0	1	1	1	0	0	0	0	0	0	1	0	0	0	0	0	1	1	0	0	0	0	1	0	0	1	0	0	0	0	0	1	0	0	0	0	0	1	0
13	1	1	1	0	0	0	0	1	1	1	0	0	0	0	0	0	1	1	0	0	1	0	0	0	0	0	1	1	0	0	0	1	1	0	1	1	0	0	0	0	1	1	0	0	0	1	0	0	0
13	1	1	1	0	0	0	0	1	1	1	1	1	1	1	0	1	0	1	0	0	1	0	0	0	0	0	0	0	0	1	0	1	1	0	0	1	0	0	0	0	1	1	1	0	0	0	0	0	0
13	1	1	1	0	0	0	0	1	1	1	1	1	1	1	0	0	0	0	0	0	1	0	0	0	0	0	1	1	0	0	0	1	1	0	1	1	0	0	0	0	1	1	0	0	0	0	0	0	0
13	1	1	1	0	0	0	0	1	0	1	0	1	1	1	0	0	0	0	0	0	1	0	0	0	0	0	1	1	0	0	0	1	1	0	1	0	0	0	0	0	1	1	1	0	0	0	0	0	0
13	1	1	1	0	0	0	0	1	0	0	0	0	1	1	0	1	1	1	0	0	1	0	0	0	0	0	1	1	1	0	0	1	1	0	0	1	0	0	0	0	1	1	1	0	0	0	0	0	0
13	1	0	1	1	0	0	0	1	0	0	0	1	1	0	0	1	1	0	0	0	0	1	0	0	0	0	0	1	1	0	0	1	1	0	0	1	0	0	0	0	0	0	0	1	0	0	1	0	0
13	1	1	1	0	0	0	0	1	0	0	0	0	1	1	0	1	1	0	0	0	1	0	0	0	0	0	1	1	0	0	0	1	1	0	0	1	0	0	0	0	1	1	0	0	0	0	1	0	0
13	1	0	1	1	0	0	0	1	1	1	0	1	1	0	0	0	0	0	0	0	1	0	0	0	0	0	1	1	0	0	0	1	1	0	1	1	0	0	0	0	1	1	0	0	0	1	0	0	0
13	1	1	1	0	0	0	0	1	1	0	0	0	1	0	0	0	1	1	0	0	1	0	0	0	0	0	1	1	0	0	0	1	1	0	1	1	0	0	0	0	1	1	0	0	0	1	0	0	0
13	1	0	1	1	0	0	0	1	1	1	1	1	1	0	0	1	1	1	0	0	1	1	0	0	0	0	1	1	0	0	0	1	1	0	0	1	0	0	0	0	1	1	1	0	0	0	0	0	1
13	1	1	1	0	0	0	0	1	1	1	0	0	1	1	0	0	1	0	0	0	0	1	0	0	0	0	1	1	0	0	0	1	1	1	0	0	0	0	0	0	0	0	0	1	0	1	0	0	0
13	1	1	0	0	1	0	0	1	1	0	0	0	0	1	0	1	0	1	0	0	1	0	0	0	0	0	1	1	1	0	0	1	1	1	0	1	0	0	0	0	0	0	0	1	0	1	0	0	0
13	1	0	1	1	0	0	0	1	1	0	0	1	1	0	0	0	0	0	0	0	1	0	0	0	0	0	1	0	0	0	0	0	1	0	0	1	0	0	0	0	1	0	0	0	0	0	0	0	0
13	1	0	1	0	0	0	0	1	1	0	0	1	1	0	0	0	1	1	0	0	1	0	0	0	0	0	1	1	0	0	0	1	1	0	0	1	0	0	0	0	1	0	0	0	0	0	0	0	1
13	1	1	1	0	0	0	0	1	1	0	0	1	1	1	0	0	0	0	0	0	1	0	0	0	0	0	1	1	0	0	0	1	1	0	0	0	0	0	0	0	1	1	0	0	0	1	0	0	1
13	1	1	1	0	0	0	0	1	1	0	0	1	1	1	0	0	0	0	0	0	1	0	0	0	0	0	1	1	0	0	0	1	1	0	0	1	0	0	0	0	1	1	0	0	0	1	0	0	0
13	1	0	0	0	1	0	0	1	1	0	0	1	1	1	0	1	1	0	0	0	1	0	0	0	0	0	0	0	0	1	0	1	1	0	0	1	1	0	0	0	1	1	0	0	0	1	0	0	1
13	1	0	0	0	1	0	0	1	0	1	0	1	1	0	0	1	1	0	0	0	1	0	0	0	0	0	1	1	0	0	0	1	0	1	1	0	1	0	0	0	1	0	1	0	0	1	0	0	1
13	1	0	0	0	1	0	0	1	1	1	1	1	1	1	0	0	0	0	0	0	1	0	0	0	0	0	0	1	1	0	0	0	1	0	1	1	0	1	0	0	1	1	1	0	0	0	0	0	0
13	1	0	0	0	1	0	0	1	0	0	0	1	1	1	0	1	1	0	0	0	1	0	0	0	0	0	0	0	0	1	0	1	0	0	1	1	1	0	0	0	0	0	0	1	0	0	0	1	0
13	1	0	0	0	1	0	0	1	1	0	1	0	0	0	0	1	1	0	1	0	1	0	0	0	0	0	0	0	0	1	0	0	1	0	0	1	0	1	0	0	0	0	0	1	0	0	0	0	0
13	1	0	0	0	1	0	0	1	0	0	0	1	1	0	0	1	1	0	0	0	1	0	0	0	0	0	0	0	0	1	0	1	0	0	1	1	1	0	0	0	0	0	0	1	0	0	0	0	0
13	1	0	0	0	1	0	0	1	0	0	0	0	1	0	0	1	1	1	0	0	0	1	0	0	0	0	0	0	0	1	0	1	0	0	0	1	1	0	0	0	1	1	1	0	0	1	0	1	0
13	1	0	0	0	1	0	0	1	0	0	0	1	1	0	0	0	1	1	0	0	1	0	0	0	0	0	1	1	1	0	0	1	1	0	0	0	0	1	0	0	1	0	1	0	0	1	0	0	0
13	1	1	1	0	0	0	0	1	1	0	1	1	1	1	0	1	0	0	0	0	0	0	0	0	1	0	1	1	1	0	0	1	1	0	1	1	0	0	0	0	1	1	0	0	0	0	0	0	0
13	1	0	1	1	0	0	0	1	0	0	0	0	1	1	0	1	1	1	0	0	1	0	0	0	0	0	0	0	0	1	0	1	1	1	0	1	0	0	0	0	1	0	1	0	0	0	0	0	1
13	1	1	1	0	0	0	0	1	0	0	0	0	1	1	0	0	1	1	0	0	0	1	0	0	0	0	1	1	0	0	0	1	1	0	0	1	0	0	0	0	1	0	1	0	0	0	0	1	1
13	1	1	1	0	0	0	0	1	1	1	0	0	1	0	0	1	1	1	0	0	1	0	0	0	0	0	1	1	0	0	0	1	1	1	0	1	0	0	0	0	1	1	0	0	0	0	0	0	0
13	1	0	1	1	0	0	0	1	0	1	1	0	1	0	1	0	0	0	0	0	1	0	0	0	0	0	0	0	0	1	0	1	1	0	1	1	1	0	0	0	1	1	1	0	0	0	0	0	0
13	1	1	1	0	0	0	0	1	0	0	0	0	0	1	1	0	1	1	0	0	0	1	0	0	0	0	1	1	0	0	0	1	1	0	1	1	0	1	0	0	1	1	1	0	0	1	0	0	0
5	1	1	0	1	0	0	0	1	0	0	0	0	1	0	0	0	0	1	0	0	1	0	0	0	0	0	0	1	0	0	0	0	1	0	1	0	0	0	0	0	1	1	0	0	0	0	0	0	0
5	1	1	0	0	0	0	0	1	0	1	0	1	0	0	0	0	0	0	0	0	1	0	0	0	0	0	1	0	0	0	0	0	1	0	1	0	0	0	0	0	1	0	0	0	0	0	0	1	0
5	1	1	0	0	0	0	0	1	0	0	0	0	0	1	0	0	1	0	0	0	1	0	0	0	0	0	0	1	0	0	0	0	1	0	0	0	0	0	0	0	1	1	0	0	0	0	0	1	0
5	1	1	1	0	0	0	0	1	0	0	0	0	1	1	0	0	0	1	0	0	1	0	0	0	0	0	0	0	1	0	0	0	1	0	1	0	0	0	0	0	1	0	0	0	0	0	0	0	0
5	1	1	0	0	0	0	0	1	0	1	0	0	0	0	0	0	0	1	0	0	1	0	0	0	0	0	1	0	0	0	0	0	1	0	0	0	0	0	0	0	1	0	0	0	0	0	0	0	0
5	1	1	1	0	0	0	0	1	0	1	0	1	0	0	0	0	0	0	0	0	1	0	0	0	0	0	0	0	1	0	0	1	1	0	0	0	0	0	0	0	1	0	0	0	0	0	0	1	0
5	1	1	0	0	0	0	0	1	1	0	0	1	0	0	0	1	0	0	0	0	1	0	0	0	0	0	0	0	1	0	0	0	1	0	1	0	0	0	0	0	1	0	0	0	0	0	0	1	0
5	1	1	0	1	0	0	0	1	0	0	0	1	0	1	0	0	1	0	0	0	1	0	0	0	0	0	0	0	1	0	0	0	1	0	0	0	0	0	0	0	1	0	0	0	0	0	0	0	0
5	1	1	0	0	0	0	0	1	0	1	0	1	0	0	0	0	0	0	0	0	1	0	0	0	0	0	0	1	0	0	0	0	1	0	1	0	0	0	0	0	1	0	0	0	0	0	0	1	0
5	1	1	0	0	0	0	0	1	0	0	0	0	1	1	0	0	0	0	0	0	1	0	0	0	0	0	0	0	1	0	0	0	1	0	0	0	0	0	0	0	1	0	0	0	0	0	0	0	0
5	1	1	0	1	0	0	0	1	0	0	0	0	0	1	0	0	0	1	0	0	1	0	0	0	0	0	0	1	0	0	0	0	1	0	1	0	0	0	0	0	1	0	0	0	0	0	0	0	0
5	1	1	0	1	0	0	0	1	0	0	0	0	1	0	0	0	0	1	0	0	1	0	0	0	0	0	0	0	1	0	0	0	0	0	1	0	0	0	0	0	1	0	0	0	0	0	0	1	0
5	1	1	1	0	0	0	0	1	0	0	0	1	1	0	0	0	0	0	0	0	1	0	0	0	0	0	0	1	0	0	0	0	0	0	1	0	0	0	0	0	1	0	0	0	0	0	0	0	0
11	1	0	0	0	1	0	0	1	0	0	0	1	1	0	0	0	1	1	0	0	1	0	0	1	0	0	1	1	0	0	0	1	0	1	0	0	1	0	0	0	1	1	0	0	0	1	0	1	0
11	1	1	1	0	0	0	0	1	0	0	0	1	1	0	0	0	0	0	0	0	1	0	1	0	0	0	0	0	0	1	0	1	1	0	0	1	1	0	0	0	1	1	0	0	0	0	0	1	0
11	1	0	1	0	0	0	0	1	1	1	0	1	1	0	0	1	1	0	0	0	1	0	0	0	0	0	1	1	0	0	0	0	0	1	0	1	0	0	0	0	1	1	0	0	0	0	0	0	0
13	1	0	1	1	0	0	0	1	0	1	0	1	0	0	0	1	0	1	0	0	1	0	0	0	0	0	1	1	0	0	0	1	1	0	0	1	0	0	0	0	1	1	0	0	0	1	0	0	0
13	1	0	1	1	0	0	0	1	1	0	0	0	0	1	0	0	1	1	0	0	0	1	0	0	0	0	1	1	1	0	0	0	1	0	1	1	0	0	0	0	1	0	1	0	0	0	0	0	0
13	1	1	1	0	0	0	0	1	0	1	0	0	0	1	0	1	1	1	0	0	1	0	0	0	0	0	0	0	0	1	0	1	1	1	0	1	0	0	0	0	1	1	1	0	0	0	0	0	1
13	1	0	1	1	0	0	0	1	0	0	0	1	1	0	0	1	1	1	0	0	1	0	0	0	0	0	1	1	0	0	0	1	0	0	0	1	1	0	0	0	1	1	1	0	0	1	0	0	0
13	1	0	0	0	1	0	0	1	0	0	0	0	1	1	0	0	1	1	0	0	1	0	0	0	0	0	0	0	0	1	0	1	1	0	0	0	0	1	0	0	1	1	1	0	0	0	0	0	0
13	1	0	1	1	0	0	0	1	0	0	0	0	1	1	0	1	1	1	0	0	1	0	0	0	0	0	1	1	0	0	0	1	1	0	1	1	0	0	0	0	1	1	0	0	0	0	0	0	1
13	1	0	0	0	1	0	0	1	1	1	1	0	1	1	0	0	0	0	0	0	1	0	0	0	0	0	1	1	0	0	0	1	1	0	1	0	1	0	0	0	1	1	0	0	0	1	0	0	0
13	1	0	1	1	0	0	0	1	1	0	0	1	1	0	0	1	0	0	0	0	1	0	0	0	0	0	1	1	0	0	0	1	1	0	0	1	0	0	0	0	1	1	1	0	0	1	0	0	0
13	1	1	1	1	0	0	0	1	1	1	0	0	1	1	0	1	1	0	0	0	1	0	0	0	0	0	1	1	1	0	0	1	1	0	1	0	0	0	0	0	0	0	0	1	0	1	0	0	0
13	1	1	1	0	0	0	0	1	0	0	0	1	0	0	0	1	1	1	0	0	0	1	0	0	0	0	0	0	0	1	0	1	1	0	0	1	0	0	0	0	1	1	0	0	0	1	0	0	1
5	1	1	0	1	0	0	0	1	0	0	0	1	1	0	0	0	0	0	0	0	1	0	0	0	0	0	0	1	0	0	0	0	1	0	1	0	0	0	0	0	1	0	0	0	0	0	0	0	0
5	1	1	0	0	0	0	0	1	0	1	0	0	0	0	0	0	0	1	0	0	1	0	0	0	0	0	1	0	0	0	0	0	0	0	1	0	0	0	0	0	1	0	0	0	0	0	0	1	0
5	1	1	1	0	0	0	0	1	0	0	0	1	0	0	0	0	0	0	0	0	1	0	0	0	0	0	0	0	1	0	0	0	1	0	0	0	0	0	0	0	1	0	0	0	0	0	0	0	0
5	1	1	0	0	0	0	0	1	0	1	0	1	0	0	0	0	0	0	0	0	1	0	0	0	0	0	1	1	0	0	0	0	1	0	1	0	0	0	0	0	1	0	0	0	0	0	0	1	0
5	1	0	1	1	0	0	0	1	0	0	0	0	1	0	0	0	0	0	0	0	1	0	0	0	0	0	0	1	0	0	0	0	1	0	0	0	0	0	0	0	1	0	0	0	0	0	0	0	0
5	1	0	1	0	0	0	0	1	0	0	0	1	1	0	0	0	0	0	0	0	1	0	0	0	0	0	0	0	1	0	0	0	1	0	1	0	0	0	0	0	1	0	0	0	0	0	0	0	0
5	1	1	0	0	0	0	0	1	0	0	0	0	0	1	0	0	0	1	0	0	1	0	0	0	0	0	0	0	1	0	0	1	1	0	0	0	0	0	0	0	1	1	0	0	0	0	0	0	0
5	1	1	0	0	0	0	0	1	0	0	0	0	1	0	0	0	1	0	0	0	1	0	0	0	0	0	1	1	0	0	0	0	1	0	1	0	0	0	0	0	1	0	0	0	0	0	0	1	0
5	1	1	0	0	0	0	0	1	0	1	0	1	0	0	0	0	0	0	0	0	1	0	0	0	0	0	0	1	0	0	0	0	0	0	1	0	0	0	0	0	1	0	0	0	0	0	0	0	0
5	1	1	0	0	0	0	0	1	0	1	0	1	0	0	0	0	0	0	0	0	1	0	0	0	0	0	0	1	0	0	0	0	1	0	1	0	0	0	0	0	1	0	0	0	0	0	0	1	0
5	1	1	0	1	0	0	0	1	0	0	0	0	0	1	0	0	0	1	0	0	1	0	0	0	0	0	0	1	0	0	0	0	1	0	1	0	0	0	0	0	1	1	0	0	0	0	0	0	0
11	1	0	0	0	1	0	0	1	1	1	1	0	0	0	0	0	0	0	0	0	1	0	0	0	0	0	1	1	0	0	0	1	1	1	1	1	1	0	0	0	1	1	1	0	0	1	1	0	0
11	1	0	0	0	1	0	0	1	1	1	0	1	1	0	0	0	0	0	0	0	1	1	0	1	0	0	1	1	0	0	0	1	1	1	1	1	1	0	0	0	1	1	1	0	0	1	1	1	0
[truncated: 42 more columns]

## Sheet: QNs & Scores2
Main source of income	1. COVID-19 is the disease caused by a new coronavirus called SARS-CoV-2. WHO first learned of this new virus on 31 December 2019, following a report of a cluster of cases of ‘viral pneumonia’ in Wuhan, People’s Republic of China.	2. What are the most common symptoms of COVID-19? (Tick all that apply)	2. What are the most common symptoms of COVID-19? (Tick all that apply)/Fever	2. What are the most common symptoms of COVID-19? (Tick all that apply)/Dry cough	2. What are the most common symptoms of COVID-19? (Tick all that apply)/Fatigue	2. What are the most common symptoms of COVID-19? (Tick all that apply)/ALL OF THE ABOVE	2. What are the most common symptoms of COVID-19? (Tick all that apply)/NONE OF THE ABOVE	2. What are the most common symptoms of COVID-19? (Tick all that apply)/Don't know	2. What are the most common symptoms of COVID-19? (Tick all that apply)/Other	If you selected 'Other', please specify	3. List other COVID-19 symptoms that are less common and may affect some patients	3. List other COVID-19 symptoms that are less common and may affect some patients/Loss of taste or smell	3. List other COVID-19 symptoms that are less common and may affect some patients/Nasal congestion	3. List other COVID-19 symptoms that are less common and may affect some patients/Conjunctivitis (also known as red eyes)	3. List other COVID-19 symptoms that are less common and may affect some patients/Sore throat	3. List other COVID-19 symptoms that are less common and may affect some patients/Headache	3. List other COVID-19 symptoms that are less common and may affect some patients/Muscle or joint pain	3. List other COVID-19 symptoms that are less common and may affect some patients/Different types of skin rash	3. List other COVID-19 symptoms that are less common and may affect some patients/Nausea or vomiting	3. List other COVID-19 symptoms that are less common and may affect some patients/Diarrhoea	3. List other COVID-19 symptoms that are less common and may affect some patients/Chills or dizziness	3. List other COVID-19 symptoms that are less common and may affect some patients/ALL OF THE ABOVE	3. List other COVID-19 symptoms that are less common and may affect some patients/NONE OF THE ABOVE	3. List other COVID-19 symptoms that are less common and may affect some patients/Other	If you selected 'Other', please specify	4. Which of the following are complications of COVID-19 which lead to death?	4. Which of the following are complications of COVID-19 which lead to death? /Respiratory failure	4. Which of the following are complications of COVID-19 which lead to death? /Acute respiratory distress syndrome (ARDS)	4. Which of the following are complications of COVID-19 which lead to death? /Sepsis and septic shock	4. Which of the following are complications of COVID-19 which lead to death? /Thromboembolism and/or multiorgan failure, including injury of the heart, liver or kidneys	4. Which of the following are complications of COVID-19 which lead to death? /ALL OF THE ABOVE	4. Which of the following are complications of COVID-19 which lead to death? /NONE OF THE ABOVE	4. Which of the following are complications of COVID-19 which lead to death? /Other	If you selected 'Other', please specify.	5. Who is most at risk of severe illness from COVID-19?	5. Who is most at risk of severe illness from COVID-19? /People aged 60 years and over	5. Who is most at risk of severe illness from COVID-19? /Those with underlying medical problems like high blood pressure, heart and lung problems, diabetes, obesity or cancer	5. Who is most at risk of severe illness from COVID-19? /Anyone can get sick with COVID-19 and become seriously ill or die at any age	5. Who is most at risk of severe illness from COVID-19? /ALL OF THE ABOVE	5. Who is most at risk of severe illness from COVID-19? /NONE OF THE ABOVE	5. Who is most at risk of severe illness from COVID-19? /Other	If you selected 'Other', please specify.	6. How can we protect others and ourselves if we don’t know who is infected?	6. How can we protect others and ourselves if we don’t know who is infected? /Physical distancing	6. How can we protect others and ourselves if we don’t know who is infected? /Wearing a mask, especially when distancing cannot be maintained	6. How can we protect others and ourselves if we don’t know who is infected? /Keeping rooms well ventilated	6. How can we protect others and ourselves if we don’t know who is infected? /Avoiding crowds and close contact	6. How can we protect others and ourselves if we don’t know who is infected? /Regularly cleaning your hands	6. How can we protect others and ourselves if we don’t know who is infected? /Coughing into a bent elbow or tissue
Livestock	Yes	ALL OF THE ABOVE	0	0	0	1	0	0	0		Loss of taste or smell Nasal congestion Sore throat Headache Muscle or joint pain Diarrhoea Chills or dizziness	1	1	0	1	1	1	0	0	1	1	0	0	0		Respiratory failure Sepsis and septic shock Other	1	0	1	0	0	0	1	Severe pneumonia	ALL OF THE ABOVE	0	0	0	1	0	0		Regularly cleaning your hands Coughing into a bent elbow or tissue Check local advice where you live and work Keeping rooms well ventilated Physical distancing Wearing a mask, especially when distancing cannot be maintained Other	1	1	1	0	1	1
Crop farming	Yes	ALL OF THE ABOVE	0	0	0	1	0	0	0	Pneumonia, headache, flue,	Sore throat Loss of taste or smell Chills or dizziness	1	0	0	1	0	0	0	0	0	1	0	0	0		Acute respiratory distress syndrome (ARDS) Other	0	1	0	0	0	0	1	Continueous headache and pneumonia.	ALL OF THE ABOVE	0	0	0	1	0	0		Physical distancing Wearing a mask, especially when distancing cannot be maintained Check local advice where you live and work Regularly cleaning your hands Keeping rooms well ventilated Avoiding crowds and close contact	1	1	1	1	1	0
Crop farming	Yes	Dry cough Other	0	1	0	0	0	0	1	Sneezing	Muscle or joint pain	0	0	0	0	0	1	0	0	0	0	0	0	0		Respiratory failure Other	1	0	0	0	0	0	1	Too much pain	People aged 60 years and over	1	0	0	0	0	0		Regularly cleaning your hands Wearing a mask, especially when distancing cannot be maintained Physical distancing	1	1	0	0	1	0
Crop farming	Yes	Fever Dry cough Fatigue ALL OF THE ABOVE	1	1	1	1	0	0	0	Headache,chest pains, severe flue	Sore throat Muscle or joint pain Chills or dizziness Conjunctivitis (also known as red eyes)	0	0	1	1	0	1	0	0	0	1	0	0	0		Sepsis and septic shock Respiratory failure	1	0	1	0	0	0	0		Those with underlying medical problems like high blood pressure, heart and lung problems, diabetes, obesity or cancer	0	1	0	0	0	0		Physical distancing Wearing a mask, especially when distancing cannot be maintained Regularly cleaning your hands Avoiding crowds and close contact	1	1	0	1	1	0
Crop farming	Don't know	Dry cough Other	0	1	0	0	0	0	1	Headache	Diarrhoea	0	0	0	0	0	0	0	0	1	0	0	0	0		NONE OF THE ABOVE Other	0	0	0	0	0	1	1	Diarrhoea	Anyone can get sick with COVID-19 and become seriously ill or die at any age People aged 60 years and over	1	0	1	0	0	0		Avoiding crowds and close contact	0	0	0	1	0	0
Crop farming	Don't know	Don't know	0	0	0	0	0	1	0		NONE OF THE ABOVE	0	0	0	0	0	0	0	0	0	0	0	1	0		NONE OF THE ABOVE	0	0	0	0	0	1	0		Anyone can get sick with COVID-19 and become seriously ill or die at any age	0	0	1	0	0	0		Physical distancing	1	0	0	0	0	0
Crop farming	Don't know	Fever Dry cough	1	1	0	0	0	0	0		Chills or dizziness	0	0	0	0	0	0	0	0	0	1	0	0	0		NONE OF THE ABOVE	0	0	0	0	0	1	0		People aged 60 years and over	1	0	0	0	0	0		Wearing a mask, especially when distancing cannot be maintained Regularly cleaning your hands Physical distancing	1	1	0	0	1	0
Crop farming	Yes	Fever Dry cough Fatigue	1	1	1	0	0	0	0		Headache Sore throat Diarrhoea Chills or dizziness	0	0	0	1	1	0	0	0	1	1	0	0	0		Respiratory failure	1	0	0	0	0	0	0		Anyone can get sick with COVID-19 and become seriously ill or die at any age	0	0	1	0	0	0		Wearing a mask, especially when distancing cannot be maintained Physical distancing	1	1	0	0	0	0
Crop farming	Yes	ALL OF THE ABOVE	0	0	0	1	0	0	0		Diarrhoea Headache Loss of taste or smell Sore throat Chills or dizziness	1	0	0	1	1	0	0	0	1	1	0	0	0		Respiratory failure	1	0	0	0	0	0	0		People aged 60 years and over Anyone can get sick with COVID-19 and become seriously ill or die at any age Those with underlying medical problems like high blood pressure, heart and lung problems, diabetes, obesity or cancer	1	1	1	0	0	0		Avoiding crowds and close contact Other Check local advice where you live and work Wearing a mask, especially when distancing cannot be maintained Physical distancing	1	1	0	1	0	0
Self employed	Yes	Dry cough Fever Other	1	1	0	0	0	0	1	Stomach ache	Nasal congestion Sore throat Headache	0	1	0	1	1	0	0	0	0	0	0	0	0		Respiratory failure	1	0	0	0	0	0	0		Those with underlying medical problems like high blood pressure, heart and lung problems, diabetes, obesity or cancer	0	1	0	0	0	0		Wearing a mask, especially when distancing cannot be maintained Physical distancing Regularly cleaning your hands	1	1	0	0	1	0
Self employed	Yes	Dry cough Fatigue Fever	1	1	1	0	0	0	0	Headache.	Chills or dizziness Diarrhoea	0	0	0	0	0	0	0	0	1	1	0	0	0		Respiratory failure	1	0	0	0	0	0	0		People aged 60 years and over Those with underlying medical problems like high blood pressure, heart and lung problems, diabetes, obesity or cancer	1	1	0	0	0	0		Physical distancing Wearing a mask, especially when distancing cannot be maintained Check local advice where you live and work	1	1	0	0	0	0
Self employed	Yes	Fever Fatigue Dry cough	1	1	1	0	0	0	0		Headache Diarrhoea Chills or dizziness Nasal congestion Sore throat Loss of taste or smell	1	1	0	1	1	0	0	0	1	1	0	0	0		Respiratory failure	1	0	0	0	0	0	0		Anyone can get sick with COVID-19 and become seriously ill or die at any age	0	0	1	0	0	0		Physical distancing Wearing a mask, especially when distancing cannot be maintained	1	1	0	0	0	0
Crop farming	Yes	Dry cough Fever Fatigue	1	1	1	0	0	0	0		Loss of taste or smell Headache Sore throat Chills or dizziness Diarrhoea	1	0	0	1	1	0	0	0	1	1	0	0	0		Respiratory failure	1	0	0	0	0	0	0		Anyone can get sick with COVID-19 and become seriously ill or die at any age People aged 60 years and over	1	0	1	0	0	0		Wearing a mask, especially when distancing cannot be maintained Avoiding crowds and close contact Regularly cleaning your hands	0	1	0	1	1	0
Crop farming	Yes	Fatigue	0	0	1	0	0	0	0	Diarrhoea	Headache Diarrhoea Nasal congestion	0	1	0	0	1	0	0	0	1	0	0	0	0		NONE OF THE ABOVE	0	0	0	0	0	1	0		Anyone can get sick with COVID-19 and become seriously ill or die at any age	0	0	1	0	0	0		Wearing a mask, especially when distancing cannot be maintained Physical distancing	1	1	0	0	0	0
Crop farming	Yes	ALL OF THE ABOVE	0	0	0	1	0	0	0	Headache	Chills or dizziness Muscle or joint pain Conjunctivitis (also known as red eyes)	0	0	1	0	0	1	0	0	0	1	0	0	0		Respiratory failure Sepsis and septic shock Other	1	0	1	0	0	0	1	Failing to eat	ALL OF THE ABOVE	0	0	0	1	0	0		Wearing a mask, especially when distancing cannot be maintained Regularly cleaning your hands Coughing into a bent elbow or tissue Avoiding crowds and close contact Physical distancing	1	1	0	1	1	1
Crop farming	Yes	Dry cough Fatigue Fever Other	1	1	1	0	0	0	1	Red eyes	Headache Chills or dizziness	0	0	0	0	1	0	0	0	0	1	0	0	0		Respiratory failure	1	0	0	0	0	0	0		Those with underlying medical problems like high blood pressure, heart and lung problems, diabetes, obesity or cancer People aged 60 years and over	1	1	0	0	0	0		Wearing a mask, especially when distancing cannot be maintained Physical distancing Keeping rooms well ventilated	1	1	1	0	0	0
Self employed	Yes	Fever Fatigue	1	0	1	0	0	0	0		Loss of taste or smell Nausea or vomiting Muscle or joint pain Diarrhoea Chills or dizziness	1	0	0	0	0	1	0	1	1	1	0	0	0		Respiratory failure	1	0	0	0	0	0	0		Anyone can get sick with COVID-19 and become seriously ill or die at any age	0	0	1	0	0	0		Wearing a mask, especially when distancing cannot be maintained Physical distancing	1	1	0	0	0	0
Self employed	Yes	Dry cough Fever	1	1	0	0	0	0	0		Loss of taste or smell Headache	1	0	0	0	1	0	0	0	0	0	0	0	0		Other Respiratory failure	1	0	0	0	0	0	1	High fever	Anyone can get sick with COVID-19 and become seriously ill or die at any age Those with underlying medical problems like high blood pressure, heart and lung problems, diabetes, obesity or cancer People aged 60 years and over	1	1	1	0	0	0		Physical distancing Wearing a mask, especially when distancing cannot be maintained	1	1	0	0	0	0
Self employed		Dry cough Other	0	1	0	0	0	0	1	Flue	Sore throat Headache Diarrhoea	0	0	0	1	1	0	0	0	1	0	0	0	0		Respiratory failure	1	0	0	0	0	0	0		Those with underlying medical problems like high blood pressure, heart and lung problems, diabetes, obesity or cancer	0	1	0	0	0	0		Physical distancing Wearing a mask, especially when distancing cannot be maintained	1	1	0	0	0	0
Self employed	Yes	Fever Dry cough Other	1	1	0	0	0	0	1	Diarrhea, vomiting	Headache Sore throat	0	0	0	1	1	0	0	0	0	0	0	0	0		NONE OF THE ABOVE Other	0	0	0	0	0	1	1	Coughing, headache	People aged 60 years and over Those with underlying medical problems like high blood pressure, heart and lung problems, diabetes, obesity or cancer	1	1	0	0	0	0		Wearing a mask, especially when distancing cannot be maintained	0	1	0	0	0	0
Crop farming	Yes	ALL OF THE ABOVE Other	0	0	0	1	0	0	1	Loss of appetite,	Headache Chills or dizziness Loss of taste or smell	1	0	0	0	1	0	0	0	0	1	0	0	0	Fever	Respiratory failure	1	0	0	0	0	0	0	N9n stop coughing. Failing to eat.	Anyone can get sick with COVID-19 and become seriously ill or die at any age People aged 60 years and over	1	0	1	0	0	0		Wearing a mask, especially when distancing cannot be maintained Physical distancing Regularly cleaning your hands Other	1	1	0	0	1	0
Self employed	Yes	Dry cough Fatigue	0	1	1	0	0	0	0		Loss of taste or smell Nasal congestion	1	1	0	0	0	0	0	0	0	0	0	0	0		NONE OF THE ABOVE	0	0	0	0	0	1	0		People aged 60 years and over Those with underlying medical problems like high blood pressure, heart and lung problems, diabetes, obesity or cancer	1	1	0	0	0	0		Wearing a mask, especially when distancing cannot be maintained Regularly cleaning your hands	0	1	0	0	1	0
Labour/ Employment	Yes	Dry cough Fatigue Other	0	1	1	0	0	0	1	Headache, Diarrhoea	Nausea or vomiting Muscle or joint pain	0	0	0	0	0	1	0	1	0	0	0	0	0		Other	0	0	0	0	0	0	1	Vomiting, Diarrhoea	Those with underlying medical problems like high blood pressure, heart and lung problems, diabetes, obesity or cancer People aged 60 years and over	1	1	0	0	0	0		Wearing a mask, especially when distancing cannot be maintained Physical distancing	1	1	0	0	0	0
Labour/ Employment	Yes	Dry cough Other Fever	1	1	0	0	0	0	1	Sore throat, loss of appetite, sweating a lot	Headache Other Chills or dizziness	0	0	0	0	1	0	0	0	0	1	0	0	1	Dry cough,loss of appetite, sweating a lot	Other Respiratory failure Thromboembolism and/or multiorgan failure, including injury of the heart, liver or kidneys	1	0	0	1	0	0	1	Lack of food leading to lack of energy	People aged 60 years and over Other Those with underlying medical problems like high blood pressure, heart and lung problems, diabetes, obesity or cancer	1	1	0	0	0	1	Under 5s	Wearing a mask, especially when distancing cannot be maintained Physical distancing Other Coughing into a bent elbow or tissue Regularly cleaning your hands	1	1	0	0	1	1
Petty trade	Yes	Fever Other	1	0	0	0	0	0	1	Headache	Loss of taste or smell Sore throat Headache Chills or dizziness	1	0	0	1	1	0	0	0	0	1	0	0	0		Respiratory failure	1	0	0	0	0	0	0		People aged 60 years and over Other	1	0	0	0	0	1	Those who travelled a lot and the elite	DO ALL OF THE ABOVE Other	0	0	0	0	0	0
Self employed	Yes	Fever Other	1	0	0	0	0	0	1	Headache flue	Diarrhoea Nausea or vomiting Headache Other	0	0	0	0	1	0	0	1	1	0	0	0	1	Sweat	Acute respiratory distress syndrome (ARDS) Other	0	1	0	0	0	0	1		Other People aged 60 years and over	1	0	0	0	0	1	Under 5s, men	Wearing a mask, especially when distancing cannot be maintained Regularly cleaning your hands Other	0	1	0	0	1	0
Self employed	Yes	Other Fatigue Fever Dry cough	1	1	1	0	0	0	1	Running nose,joint weakness	Headache Nasal congestion	0	1	0	0	1	0	0	0	0	0	0	0	0		Other	0	0	0	0	0	0	1	Headache	People aged 60 years and over Those with underlying medical problems like high blood pressure, heart and lung problems, diabetes, obesity or cancer Anyone can get sick with COVID-19 and become seriously ill or die at any age Other	1	1	1	0	0	1	Migrants	Wearing a mask, especially when distancing cannot be maintained Avoiding crowds and close contact Physical distancing Regularly cleaning your hands Other	1	1	0	1	1	0
Petty trade	Yes	Other	0	0	0	0	0	0	1	Sore throat	Headache Chills or dizziness Sore throat	0	0	0	1	1	0	0	0	0	1	0	0	0		Thromboembolism and/or multiorgan failure, including injury of the heart, liver or kidneys	0	0	0	1	0	0	0		Other	0	0	0	0	0	1	Health workers	Wearing a mask, especially when distancing cannot be maintained Other Physical distancing Avoiding crowds and close contact	1	1	0	1	0	0
Self employed	Yes	Other	0	0	0	0	0	0	1	Headache, flue	Headache Chills or dizziness Nasal congestion Other	0	1	0	0	1	0	0	0	0	1	0	0	1	Flue	Thromboembolism and/or multiorgan failure, including injury of the heart, liver or kidneys	0	0	0	1	0	0	0		Other	0	0	0	0	0	1	Health workers and civil servants	Wearing a mask, especially when distancing cannot be maintained Physical distancing Avoiding crowds and close contact Regularly cleaning your hands Other	1	1	0	1	1	0
Self employed	Yes	Other	0	0	0	0	0	0	1	Headache, flue, loss of appetite, night sweating	Headache Other	0	0	0	0	1	0	0	0	0	0	0	0	1	Sweating, weight loss, sneezing	Other Thromboembolism and/or multiorgan failure, including injury of the heart, liver or kidneys	0	0	0	1	0	0	1	Fear, getting treatment late	People aged 60 years and over Other	1	0	0	0	0	1	Health workers	Physical distancing Wearing a mask, especially when distancing cannot be maintained Other	1	1	0	0	0	0
Self employed	Yes	ALL OF THE ABOVE Other	0	0	0	1	0	0	1	Loss of appetite, general body malaise,	Muscle or joint pain Nausea or vomiting	0	0	0	0	0	1	0	1	0	0	0	0	0		Respiratory failure Other	1	0	0	0	0	0	1	Continuous coughing.	ALL OF THE ABOVE	0	0	0	1	0	0		Wearing a mask, especially when distancing cannot be maintained Physical distancing Keeping rooms well ventilated	1	1	1	0	0	0
Self employed	Yes	Dry cough Fatigue Other	0	1	1	0	0	0	1	Diarrhoea	Nasal congestion Sore throat Headache	0	1	0	1	1	0	0	0	0	0	0	0	0		Respiratory failure Sepsis and septic shock Other	1	0	1	0	0	0	1	Continuous headache, redeye, failing to eat.	ALL OF THE ABOVE	0	0	0	1	0	0		Wearing a mask, especially when distancing cannot be maintained Physical distancing Regularly cleaning your hands Keeping rooms well ventilated	1	1	1	0	1	0
Crop farming	Yes	Dry cough	0	1	0	0	0	0	0		Headache Nasal congestion	0	1	0	0	1	0	0	0	0	0	0	0	0		NONE OF THE ABOVE	0	0	0	0	0	1	0		Those with underlying medical problems like high blood pressure, heart and lung problems, diabetes, obesity or cancer Anyone can get sick with COVID-19 and become seriously ill or die at any age	0	1	1	0	0	0		Physical distancing Wearing a mask, especially when distancing cannot be maintained	1	1	0	0	0	0
Crop farming	Yes	Fatigue Fever	1	0	1	0	0	0	0		Loss of taste or smell Nasal congestion Chills or dizziness	1	1	0	0	0	0	0	0	0	1	0	0	0		Respiratory failure	1	0	0	0	0	0	0		People aged 60 years and over Those with underlying medical problems like high blood pressure, heart and lung problems, diabetes, obesity or cancer	1	1	0	0	0	0		Wearing a mask, especially when distancing cannot be maintained Regularly cleaning your hands Physical distancing	1	1	0	0	1	0
Crop farming	Yes	Fever Fatigue Dry cough	1	1	1	0	0	0	0		Nasal congestion Sore throat Headache Chills or dizziness	0	1	0	1	1	0	0	0	0	1	0	0	0		Respiratory failure	1	0	0	0	0	0	0		People aged 60 years and over	1	0	0	0	0	0		Physical distancing Wearing a mask, especially when distancing cannot be maintained	1	1	0	0	0	0
Crop farming	Yes	Fever Dry cough Fatigue	1	1	1	0	0	0	0		Loss of taste or smell Headache Sore throat Chills or dizziness	1	0	0	1	1	0	0	0	0	1	0	0	0		Other	0	0	0	0	0	0	1	Severe headache	ALL OF THE ABOVE	0	0	0	1	0	0		Physical distancing Wearing a mask, especially when distancing cannot be maintained Regularly cleaning your hands	1	1	0	0	1	0
Crop farming	Yes	Fatigue Dry cough Fever	1	1	1	0	0	0	0	Headache, join pains.	Loss of taste or smell Sore throat Diarrhoea	1	0	0	1	0	0	0	0	1	0	0	0	0	Ch3st pains	Respiratory failure Acute respiratory distress syndrome (ARDS) Other	1	1	0	0	0	0	1	Loss of body weight. Sunken eyes.	Those with underlying medical problems like high blood pressure, heart and lung problems, diabetes, obesity or cancer	0	1	0	0	0	0		Wearing a mask, especially when distancing cannot be maintained Regularly cleaning your hands Physical distancing Avoiding crowds and close contact	1	1	0	1	1	0
Crop farming	Yes	Fever Dry cough Fatigue	1	1	1	0	0	0	0		Chills or dizziness Sore throat	0	0	0	1	0	0	0	0	0	1	0	0	0		Respiratory failure	1	0	0	0	0	0	0		Those with underlying medical problems like high blood pressure, heart and lung problems, diabetes, obesity or cancer People aged 60 years and over	1	1	0	0	0	0		Wearing a mask, especially when distancing cannot be maintained Physical distancing	1	1	0	0	0	0
Crop farming	Yes	ALL OF THE ABOVE	0	0	0	1	0	0	0	Headache, loss of power	Sore throat Headache Muscle or joint pain Diarrhoea	0	0	0	1	1	1	0	0	1	0	0	0	0		Respiratory failure Sepsis and septic shock	1	0	1	0	0	0	0		People aged 60 years and over Those with underlying medical problems like high blood pressure, heart and lung problems, diabetes, obesity or cancer	1	1	0	0	0	0		Wearing a mask, especially when distancing cannot be maintained Physical distancing Keeping rooms well ventilated Regularly cleaning your hands Avoiding crowds and close contact	1	1	1	1	1	0
Self employed	Yes	Dry cough Fatigue	0	1	1	0	0	0	0		Sore throat Headache	0	0	0	1	1	0	0	0	0	0	0	0	0		Other	0	0	0	0	0	0	1	Severe diarrhoea & headache	Anyone can get sick with COVID-19 and become seriously ill or die at any age	0	0	1	0	0	0		Physical distancing Avoiding crowds and close contact Regularly cleaning your hands	1	0	0	1	1	0
Labour/ Employment	Yes	Fever Dry cough Fatigue Other	1	1	1	0	0	0	1	Respiratory failure, loss appetite,	Other Sore throat Nasal congestion Headache	0	1	0	1	1	0	0	0	0	0	0	0	1	Nasal congestion,	Respiratory failure Acute respiratory distress syndrome (ARDS)	1	1	0	0	0	0	0		ALL OF THE ABOVE	0	0	0	1	0	0		Wearing a mask, especially when distancing cannot be maintained Physical distancing Regularly cleaning your hands	1	1	0	0	1	0
Crop farming	Yes	Fatigue Fever	1	0	1	0	0	0	0		Nasal congestion Chills or dizziness Headache Loss of taste or smell	1	1	0	0	1	0	0	0	0	1	0	0	0		Respiratory failure	1	0	0	0	0	0	0		People aged 60 years and over Those with underlying medical problems like high blood pressure, heart and lung problems, diabetes, obesity or cancer	1	1	0	0	0	0		Wearing a mask, especially when distancing cannot be maintained	0	1	0	0	0	0
Crop farming	Yes	Fever Fatigue	1	0	1	0	0	0	0		Diarrhoea Nausea or vomiting Muscle or joint pain	0	0	0	0	0	1	0	1	1	0	0	0	0		Respiratory failure Sepsis and septic shock	1	0	1	0	0	0	0		People aged 60 years and over Those with underlying medical problems like high blood pressure, heart and lung problems, diabetes, obesity or cancer	1	1	0	0	0	0		Physical distancing Wearing a mask, especially when distancing cannot be maintained Keeping rooms well ventilated	1	1	1	0	0	0
Crop farming	Yes	Fever Dry cough Fatigue	1	1	1	0	0	0	0		Loss of taste or smell Nasal congestion Chills or dizziness Headache	1	1	0	0	1	0	0	0	0	1	0	0	0		Respiratory failure	1	0	0	0	0	0	0		Anyone can get sick with COVID-19 and become seriously ill or die at any age Those with underlying medical problems like high blood pressure, heart and lung problems, diabetes, obesity or cancer	0	1	1	0	0	0		Wearing a mask, especially when distancing cannot be maintained Regularly cleaning your hands	0	1	0	0	1	0
Crop farming	Yes	ALL OF THE ABOVE	0	0	0	1	0	0	0		Sore throat Headache Loss of taste or smell	1	0	0	1	1	0	0	0	0	0	0	0	0		Respiratory failure Sepsis and septic shock	1	0	1	0	0	0	0		People aged 60 years and over Anyone can get sick with COVID-19 and become seriously ill or die at any age Those with underlying medical problems like high blood pressure, heart and lung problems, diabetes, obesity or cancer	1	1	1	0	0	0	Obcity patient.	Keeping rooms well ventilated Physical distancing Wearing a mask, especially when distancing cannot be maintained Regularly cleaning your hands Avoiding crowds and close contact Coughing into a bent elbow or tissue	1	1	1	1	1	1
Self employed	Yes	Fever Dry cough Fatigue	1	1	1	0	0	0	0		Headache Chills or dizziness Loss of taste or smell	1	0	0	0	1	0	0	0	0	1	0	0	0		Other	0	0	0	0	0	0	1	Stress	People aged 60 years and over Anyone can get sick with COVID-19 and become seriously ill or die at any age	1	0	1	0	0	0		Physical distancing Wearing a mask, especially when distancing cannot be maintained Other	1	1	0	0	0	0
Self employed	Yes	Fever Dry cough Fatigue	1	1	1	0	0	0	0		Muscle or joint pain Sore throat	0	0	0	1	0	1	0	0	0	0	0	0	0	Ruining nose. High temperatures	Respiratory failure	1	0	0	0	0	0	0		People aged 60 years and over Those with underlying medical problems like high blood pressure, heart and lung problems, diabetes, obesity or cancer	1	1	0	0	0	0		Avoiding crowds and close contact Keeping rooms well ventilated Coughing into a bent elbow or tissue Wearing a mask, especially when distancing cannot be maintained	0	1	1	1	0	1
Self employed	Yes	Fatigue Fever	1	0	1	0	0	0	0		Nasal congestion	0	1	0	0	0	0	0	0	0	0	0	0	0		Respiratory failure	1	0	0	0	0	0	0		People aged 60 years and over Anyone can get sick with COVID-19 and become seriously ill or die at any age	1	0	1	0	0	0		Wearing a mask, especially when distancing cannot be maintained Physical distancing Regularly cleaning your hands Avoiding crowds and close contact	1	1	0	1	1	0
Crop farming	Yes	Dry cough Fever	1	1	0	0	0	0	0		Headache	0	0	0	0	1	0	0	0	0	0	0	0	0		Respiratory failure	1	0	0	0	0	0	0		People aged 60 years and over	1	0	0	0	0	0		Physical distancing	1	0	0	0	0	0
Self employed	Yes	Fatigue Dry cough Fever	1	1	1	0	0	0	0	Sorethoat,chest pains, coughing.	ALL OF THE ABOVE Headache Sore throat	0	0	0	1	1	0	0	0	0	0	1	0	0		Respiratory failure Acute respiratory distress syndrome (ARDS)	1	1	0	0	0	0	0	Failing to eat	People aged 60 years and over Anyone can get sick with COVID-19 and become seriously ill or die at any age	1	0	1	0	0	0		Wearing a mask, especially when distancing cannot be maintained Keeping rooms well ventilated Physical distancing Regularly cleaning your hands Coughing into a bent elbow or tissue	1	1	1	0	1	1
Self employed	Yes	ALL OF THE ABOVE Other	0	0	0	1	0	0	1	Nasal congestion, sorethoat	Muscle or joint pain Headache Different types of skin rash Nausea or vomiting Diarrhoea Chills or dizziness	0	0	0	0	1	1	1	1	1	1	0	0	0		Respiratory failure	1	0	0	0	0	0	0		ALL OF THE ABOVE	0	0	0	1	0	0		Wearing a mask, especially when distancing cannot be maintained Physical distancing Avoiding crowds and close contact Coughing into a bent elbow or tissue	1	1	0	1	0	1
Self employed	Yes	Fatigue ALL OF THE ABOVE Dry cough	0	1	1	1	0	0	0		Different types of skin rash Loss of taste or smell Nasal congestion Sore throat	1	1	0	1	0	0	1	0	0	0	0	0	0		Respiratory failure	1	0	0	0	0	0	0		People aged 60 years and over Those with underlying medical problems like high blood pressure, heart and lung problems, diabetes, obesity or cancer	1	1	0	0	0	0		Physical distancing Wearing a mask, especially when distancing cannot be maintained Avoiding crowds and close contact	1	1	0	1	0	0
Crop farming	Yes	Fatigue Dry cough Fever	1	1	1	0	0	0	0		Headache Muscle or joint pain Diarrhoea Chills or dizziness	0	0	0	0	1	1	0	0	1	1	0	0	0		ALL OF THE ABOVE	0	0	0	0	1	0	0		ALL OF THE ABOVE	0	0	0	1	0	0		Physical distancing Wearing a mask, especially when distancing cannot be maintained Keeping rooms well ventilated Regularly cleaning your hands Coughing into a bent elbow or tissue	1	1	1	0	1	1
Crop farming	Yes	ALL OF THE ABOVE	0	0	0	1	0	0	0	Lack breath.general body malaise	Loss of taste or smell Nasal congestion Conjunctivitis (also known as red eyes) Sore throat Headache Muscle or joint pain	1	1	1	1	1	1	0	0	0	0	0	0	0		Acute respiratory distress syndrome (ARDS) Respiratory failure	1	1	0	0	0	0	0	Pneumonia, exp9ser extreje cold	ALL OF THE ABOVE	0	0	0	1	0	0	People with other illness	DO ALL OF THE ABOVE	0	0	0	0	0	0
Crop farming	Yes	Fever Dry cough	1	1	0	0	0	0	0		Muscle or joint pain Headache Sore throat Diarrhoea	0	0	0	1	1	1	0	0	1	0	0	0	0		Respiratory failure	1	0	0	0	0	0	0		Anyone can get sick with COVID-19 and become seriously ill or die at any age Those with underlying medical problems like high blood pressure, heart and lung problems, diabetes, obesity or cancer	0	1	1	0	0	0		Physical distancing Wearing a mask, especially when distancing cannot be maintained Keeping rooms well ventilated Avoiding crowds and close contact	1	1	1	1	0	0
Self employed	Yes	Dry cough Fever Other	1	1	0	0	0	0	1	Diarrhoea	Headache Nausea or vomiting Chills or dizziness	0	0	0	0	1	0	0	1	0	1	0	0	0		Respiratory failure	1	0	0	0	0	0	0		Those with underlying medical problems like high blood pressure, heart and lung problems, diabetes, obesity or cancer Anyone can get sick with COVID-19 and become seriously ill or die at any age	0	1	1	0	0	0		Physical distancing Wearing a mask, especially when distancing cannot be maintained Other	1	1	0	0	0	0
Crop farming	Yes	Dry cough Fever	1	1	0	0	0	0	0		Chills or dizziness Diarrhoea Nausea or vomiting	0	0	0	0	0	0	0	1	1	1	0	0	0		Respiratory failure	1	0	0	0	0	0	0		Those with underlying medical problems like high blood pressure, heart and lung problems, diabetes, obesity or cancer Anyone can get sick with COVID-19 and become seriously ill or die at any age	0	1	1	0	0	0		Avoiding crowds and close contact Physical distancing	1	0	0	1	0	0
Crop farming	Yes	Fever Fatigue Other	1	0	1	0	0	0	1	Headache	Loss of taste or smell Nausea or vomiting Chills or dizziness	1	0	0	0	0	0	0	1	0	1	0	0	0		Respiratory failure	1	0	0	0	0	0	0		People aged 60 years and over Anyone can get sick with COVID-19 and become seriously ill or die at any age	1	0	1	0	0	0		Physical distancing Avoiding crowds and close contact	1	0	0	1	0	0
Crop farming	Don't know	Fever	1	0	0	0	0	0	0		Nasal congestion Diarrhoea Headache	0	1	0	0	1	0	0	0	1	0	0	0	0		Other	0	0	0	0	0	0	1	Vomiting	Those with underlying medical problems like high blood pressure, heart and lung problems, diabetes, obesity or cancer	0	1	0	0	0	0		Wearing a mask, especially when distancing cannot be maintained Regularly cleaning your hands	0	1	0	0	1	0
Crop farming	Yes	Dry cough Fatigue	0	1	1	0	0	0	0		Sore throat Diarrhoea Chills or dizziness	0	0	0	1	0	0	0	0	1	1	0	0	0		Respiratory failure	1	0	0	0	0	0	0		People aged 60 years and over Those with underlying medical problems like high blood pressure, heart and lung problems, diabetes, obesity or cancer	1	1	0	0	0	0		Avoiding crowds and close contact	0	0	0	1	0	0
Self employed	Yes	Dry cough Other	0	1	0	0	0	0	1	Headache	Loss of taste or smell Nasal congestion Sore throat Headache Muscle or joint pain Nausea or vomiting Chills or dizziness	1	1	0	1	1	1	0	1	0	1	0	0	0		Thromboembolism and/or multiorgan failure, including injury of the heart, liver or kidneys	0	0	0	1	0	0	0		People aged 60 years and over Anyone can get sick with COVID-19 and become seriously ill or die at any age Those with underlying medical problems like high blood pressure, heart and lung problems, diabetes, obesity or cancer Other	1	1	1	0	0	1	Front line workers	Physical distancing Wearing a mask, especially when distancing cannot be maintained Regularly cleaning your hands Avoiding crowds and close contact Coughing into a bent elbow or tissue	1	1	0	1	1	1
Crop farming	Yes	Fever Dry cough Fatigue Other	1	1	1	0	0	0	1	Headache	Loss of taste or smell Headache Muscle or joint pain Nausea or vomiting Chills or dizziness	1	0	0	0	1	1	0	1	0	1	0	0	0		Respiratory failure	1	0	0	0	0	0	0		Those with underlying medical problems like high blood pressure, heart and lung problems, diabetes, obesity or cancer People aged 60 years and over	1	1	0	0	0	0		Wearing a mask, especially when distancing cannot be maintained Regularly cleaning your hands Coughing into a bent elbow or tissue	0	1	0	0	1	1
Other	Yes	ALL OF THE ABOVE	0	0	0	1	0	0	0		Headache Sore throat Muscle or joint pain Other	0	0	0	1	1	1	0	0	0	0	0	0	1	Fever	Acute respiratory distress syndrome (ARDS)	0	1	0	0	0	0	0		Anyone can get sick with COVID-19 and become seriously ill or die at any age People aged 60 years and over Other	1	0	1	0	0	1	Those in cold weather conditions	Wearing a mask, especially when distancing cannot be maintained Regularly cleaning your hands Coughing into a bent elbow or tissue	0	1	0	0	1	1
Labour/ Employment	Yes	Fever Other	1	0	0	0	0	0	1	Headache	Loss of taste or smell Sore throat Headache Muscle or joint pain Other	1	0	0	1	1	1	0	0	0	0	0	0	1	Sneezing	Thromboembolism and/or multiorgan failure, including injury of the heart, liver or kidneys	0	0	0	1	0	0	0		People aged 60 years and over Anyone can get sick with COVID-19 and become seriously ill or die at any age Those with underlying medical problems like high blood pressure, heart and lung problems, diabetes, obesity or cancer	1	1	1	0	0	0		Physical distancing Wearing a mask, especially when distancing cannot be maintained Regularly cleaning your hands Coughing into a bent elbow or tissue	1	1	0	0	1	1
Remittance	Yes	Other	0	0	0	0	0	0	1	Headache, sweating	Loss of taste or smell Sore throat Headache Muscle or joint pain Nausea or vomiting Chills or dizziness	1	0	0	1	1	1	0	1	0	1	0	0	0	Sweating	Thromboembolism and/or multiorgan failure, including injury of the heart, liver or kidneys	0	0	0	1	0	0	0		People aged 60 years and over Those with underlying medical problems like high blood pressure, heart and lung problems, diabetes, obesity or cancer	1	1	0	0	0	0		Wearing a mask, especially when distancing cannot be maintained Regularly cleaning your hands Coughing into a bent elbow or tissue Physical distancing	1	1	0	0	1	1
Labour/ Employment	Yes	Fever Other	1	0	0	0	0	0	1	Headache	Loss of taste or smell Nasal congestion Sore throat Headache	1	1	0	1	1	0	0	0	0	0	0	0	0		Thromboembolism and/or multiorgan failure, including injury of the heart, liver or kidneys	0	0	0	1	0	0	0		People aged 60 years and over	1	0	0	0	0	0		Wearing a mask, especially when distancing cannot be maintained Coughing into a bent elbow or tissue Regularly cleaning your hands	0	1	0	0	1	1
Livestock	Yes	Dry cough Other	0	1	0	0	0	0	1	Headache	Headache Sore throat Loss of taste or smell Other	1	0	0	1	1	0	0	0	0	0	0	0	1	Sneezing	Acute respiratory distress syndrome (ARDS)	0	1	0	0	0	0	0		ALL OF THE ABOVE	0	0	0	1	0	0		Keeping rooms well ventilated Physical distancing Wearing a mask, especially when distancing cannot be maintained Regularly cleaning your hands Coughing into a bent elbow or tissue	1	1	1	0	1	1
Other	Yes	Dry cough Other	0	1	0	0	0	0	1	Sneezing	Nasal congestion Headache	0	1	0	0	1	0	0	0	0	0	0	0	0		Acute respiratory distress syndrome (ARDS)	0	1	0	0	0	0	0		People aged 60 years and over Those with underlying medical problems like high blood pressure, heart and lung problems, diabetes, obesity or cancer Anyone can get sick with COVID-19 and become seriously ill or die at any age	1	1	1	0	0	0		Regularly cleaning your hands Coughing into a bent elbow or tissue Physical distancing	1	0	0	0	1	1
Self employed	Yes	ALL OF THE ABOVE	0	0	0	1	0	0	0		Nasal congestion Sore throat Headache Muscle or joint pain Diarrhoea	0	1	0	1	1	1	0	0	1	0	0	0	0		Acute respiratory distress syndrome (ARDS)	0	1	0	0	0	0	0		ALL OF THE ABOVE	0	0	0	1	0	0		Coughing into a bent elbow or tissue Avoiding crowds and close contact Wearing a mask, especially when distancing cannot be maintained Physical distancing Regularly cleaning your hands	1	1	0	1	1	1
Labour/ Employment	Yes	Fever	1	0	0	0	0	0	0		Loss of taste or smell Headache Muscle or joint pain Nausea or vomiting Diarrhoea	1	0	0	0	1	1	0	1	1	0	0	0	0		Thromboembolism and/or multiorgan failure, including injury of the heart, liver or kidneys	0	0	0	1	0	0	0		People aged 60 years and over Anyone can get sick with COVID-19 and become seriously ill or die at any age Those with underlying medical problems like high blood pressure, heart and lung problems, diabetes, obesity or cancer	1	1	1	0	0	0		Physical distancing Wearing a mask, especially when distancing cannot be maintained Avoiding crowds and close contact Regularly cleaning your hands Coughing into a bent elbow or tissue	1	1	0	1	1	1
Other	Yes	Fever Fatigue	1	0	1	0	0	0	0	Vomiting	Loss of taste or smell Headache Nausea or vomiting Chills or dizziness Diarrhoea	1	0	0	0	1	0	0	1	1	1	0	0	0		Thromboembolism and/or multiorgan failure, including injury of the heart, liver or kidneys	0	0	0	1	0	0	0		ALL OF THE ABOVE	0	0	0	1	0	0		Wearing a mask, especially when distancing cannot be maintained Physical distancing Keeping rooms well ventilated Regularly cleaning your hands	1	1	1	0	1	0
Self employed	Yes	Fever	1	0	0	0	0	0	0		Loss of taste or smell Nasal congestion Muscle or joint pain Diarrhoea Headache	1	1	0	0	1	1	0	0	1	0	0	0	0		Thromboembolism and/or multiorgan failure, including injury of the heart, liver or kidneys	0	0	0	1	0	0	0		ALL OF THE ABOVE	0	0	0	1	0	0		DO ALL OF THE ABOVE	0	0	0	0	0	0
Crop farming	Yes	Fever Dry cough Fatigue	1	1	1	0	0	0	0	Headache,Nasal congestion ,sorethoat	Headache Diarrhoea Chills or dizziness	0	0	0	0	1	0	0	0	1	1	0	0	0		Respiratory failure Other	1	0	0	0	0	0	1	Pneumonia, high fever. Rigors,convulsions	ALL OF THE ABOVE	0	0	0	1	0	0	Pregnant mothers,	Wearing a mask, especially when distancing cannot be maintained Physical distancing Regularly cleaning your hands Avoiding crowds and close contact Coughing into a bent elbow or tissue	1	1	0	1	1	1
Crop farming	Yes	Fever Dry cough Fatigue	1	1	1	0	0	0	0		Sore throat Headache	0	0	0	1	1	0	0	0	0	0	0	0	0		Respiratory failure	1	0	0	0	0	0	0		People aged 60 years and over Anyone can get sick with COVID-19 and become seriously ill or die at any age	1	0	1	0	0	0		Avoiding crowds and close contact Regularly cleaning your hands	0	0	0	1	1	0
Labour/ Employment	Yes	Dry cough Fever	1	1	0	0	0	0	0		Diarrhoea Sore throat Nasal congestion	0	1	0	1	0	0	0	0	1	0	0	0	0		Respiratory failure	1	0	0	0	0	0	0		Those with underlying medical problems like high blood pressure, heart and lung problems, diabetes, obesity or cancer Anyone can get sick with COVID-19 and become seriously ill or die at any age	0	1	1	0	0	0		Avoiding crowds and close contact Physical distancing Wearing a mask, especially when distancing cannot be maintained	1	1	0	1	0	0
Crop farming	Yes	Dry cough Fatigue	0	1	1	0	0	0	0		Sore throat Headache	0	0	0	1	1	0	0	0	0	0	0	0	0		Respiratory failure	1	0	0	0	0	0	0		People aged 60 years and over Those with underlying medical problems like high blood pressure, heart and lung problems, diabetes, obesity or cancer	1	1	0	0	0	0		Avoiding crowds and close contact	0	0	0	1	0	0
Crop farming	Yes	Dry cough Fever	1	1	0	0	0	0	0		Headache Diarrhoea Chills or dizziness	0	0	0	0	1	0	0	0	1	1	0	0	0		Other	0	0	0	0	0	0	1	Severe Diarrhoea	Those with underlying medical problems like high blood pressure, heart and lung problems, diabetes, obesity or cancer Anyone can get sick with COVID-19 and become seriously ill or die at any age	0	1	1	0	0	0		Physical distancing Regularly cleaning your hands	1	0	0	0	1	0
Crop farming	Yes	ALL OF THE ABOVE	0	0	0	1	0	0	0	Producing Sputum	Headache Other Sore throat Nasal congestion	0	1	0	1	1	0	0	0	0	0	0	0	1	Backaches, general body malaise	Respiratory failure Other	1	0	0	0	0	0	1	Severe headache	Those with underlying medical problems like high blood pressure, heart and lung problems, diabetes, obesity or cancer Other	0	1	0	0	0	1	Those with obesity,malnutrition.	Physical distancing Wearing a mask, especially when distancing cannot be maintained Avoiding crowds and close contact Coughing into a bent elbow or tissue Keeping rooms well ventilated Regularly cleaning your hands NONE OF THE ABOVE	1	1	1	1	1	1
Self employed	Yes	ALL OF THE ABOVE	0	0	0	1	0	0	0		Loss of taste or smell Sore throat Diarrhoea	1	0	0	1	0	0	0	0	1	0	0	0	0		Respiratory failure Sepsis and septic shock	1	0	1	0	0	0	0		People aged 60 years and over Those with underlying medical problems like high blood pressure, heart and lung problems, diabetes, obesity or cancer	1	1	0	0	0	0		Wearing a mask, especially when distancing cannot be maintained Regularly cleaning your hands Coughing into a bent elbow or tissue	0	1	0	0	1	1
Crop farming	Yes	Fever Fatigue	1	0	1	0	0	0	0		Loss of taste or smell Headache Diarrhoea	1	0	0	0	1	0	0	0	1	0	0	0	0		Respiratory failure	1	0	0	0	0	0	0		Those with underlying medical problems like high blood pressure, heart and lung problems, diabetes, obesity or cancer Anyone can get sick with COVID-19 and become seriously ill or die at any age	0	1	1	0	0	0		Wearing a mask, especially when distancing cannot be maintained Avoiding crowds and close contact	0	1	0	1	0	0
Crop farming	Yes	Fatigue Fever	1	0	1	0	0	0	0		Sore throat Headache Diarrhoea	0	0	0	1	1	0	0	0	1	0	0	0	0		Respiratory failure	1	0	0	0	0	0	0		Those with underlying medical problems like high blood pressure, heart and lung problems, diabetes, obesity or cancer People aged 60 years and over	1	1	0	0	0	0		Wearing a mask, especially when distancing cannot be maintained	0	1	0	0	0	0
Self employed	Yes	Dry cough Fatigue	0	1	1	0	0	0	0		Sore throat Headache Nausea or vomiting	0	0	0	1	1	0	0	1	0	0	0	0	0		Respiratory failure	1	0	0	0	0	0	0		People aged 60 years and over Those with underlying medical problems like high blood pressure, heart and lung problems, diabetes, obesity or cancer	1	1	0	0	0	0		Physical distancing Avoiding crowds and close contact	1	0	0	1	0	0
Crop farming	Yes	Fever Dry cough	1	1	0	0	0	0	0		Sore throat Chills or dizziness	0	0	0	1	0	0	0	0	0	1	0	0	0		Other	0	0	0	0	0	0	1	Headache	People aged 60 years and over Those with underlying medical problems like high blood pressure, heart and lung problems, diabetes, obesity or cancer	1	1	0	0	0	0		Wearing a mask, especially when distancing cannot be maintained Avoiding crowds and close contact	0	1	0	1	0	0
Self employed	Yes	Fever Dry cough Other	1	1	0	0	0	0	1	Headache diarrhoea	Loss of taste or smell Headache Muscle or joint pain Chills or dizziness	1	0	0	0	1	1	0	0	0	1	0	0	0		Respiratory failure Sepsis and septic shock Other	1	0	1	0	0	0	1	Pneumonia, ser headache	People aged 60 years and over Those with underlying medical problems like high blood pressure, heart and lung problems, diabetes, obesity or cancer	1	1	0	0	0	0		Regularly cleaning your hands Avoiding crowds and close contact Keeping rooms well ventilated Wearing a mask, especially when distancing cannot be maintained	0	1	1	1	1	0
Crop farming	Yes	Dry cough Fever Other	1	1	0	0	0	0	1	Difficult in breathing, pneumonia	Loss of taste or smell Chills or dizziness Sore throat Headache Muscle or joint pain Nausea or vomiting	1	0	0	1	1	1	0	1	0	1	0	0	0		Respiratory failure Acute respiratory distress syndrome (ARDS) Other	1	1	0	0	0	0	1	High body temperature, severe headache	People aged 60 years and over Those with underlying medical problems like high blood pressure, heart and lung problems, diabetes, obesity or cancer Other	1	1	0	0	0	1	Pregnant mothers,	Physical distancing Wearing a mask, especially when distancing cannot be maintained Keeping rooms well ventilated Avoiding crowds and close contact Regularly cleaning your hands Coughing into a bent elbow or tissue	1	1	1	1	1	1
Crop farming	Yes	Dry cough Fever Fatigue Other	1	1	1	0	0	0	1	Diarrhoea	Loss of taste or smell Sore throat Headache Muscle or joint pain Diarrhoea Chills or dizziness	1	0	0	1	1	1	0	0	1	1	0	0	0		ALL OF THE ABOVE	0	0	0	0	1	0	0		ALL OF THE ABOVE	0	0	0	1	0	0		Regularly cleaning your hands Avoiding crowds and close contact Keeping rooms well ventilated Wearing a mask, especially when distancing cannot be maintained	0	1	1	1	1	0
Crop farming	Yes	ALL OF THE ABOVE	0	0	0	1	0	0	0		Diarrhoea Nausea or vomiting Headache Sore throat Loss of taste or smell	1	0	0	1	1	0	0	1	1	0	0	0	0		Sepsis and septic shock Respiratory failure	1	0	1	0	0	0	0	Failing to eat any given food.	ALL OF THE ABOVE	0	0	0	1	0	0		Physical distancing Keeping rooms well ventilated Wearing a mask, especially when distancing cannot be maintained Coughing into a bent elbow or tissue Regularly cleaning your hands	1	1	1	0	1	1
Crop farming	Don't know	Fever Fatigue	1	0	1	0	0	0	0		Diarrhoea Headache Sore throat	0	0	0	1	1	0	0	0	1	0	0	0	0		Respiratory failure	1	0	0	0	0	0	0		People aged 60 years and over Those with underlying medical problems like high blood pressure, heart and lung problems, diabetes, obesity or cancer	1	1	0	0	0	0		Wearing a mask, especially when distancing cannot be maintained Avoiding crowds and close contact	0	1	0	1	0	0
Self employed	Yes	Fever Fatigue Dry cough	1	1	1	0	0	0	0		Sore throat Headache Muscle or joint pain	0	0	0	1	1	1	0	0	0	0	0	0	0		Respiratory failure	1	0	0	0	0	0	0		People aged 60 years and over Those with underlying medical problems like high blood pressure, heart and lung problems, diabetes, obesity or cancer	1	1	0	0	0	0		Physical distancing Wearing a mask, especially when distancing cannot be maintained	1	1	0	0	0	0
Crop farming	Yes	Dry cough Fatigue	0	1	1	0	0	0	0		Sore throat Headache	0	0	0	1	1	0	0	0	0	0	0	0	0		Respiratory failure	1	0	0	0	0	0	0		People aged 60 years and over Those with underlying medical problems like high blood pressure, heart and lung problems, diabetes, obesity or cancer	1	1	0	0	0	0		Wearing a mask, especially when distancing cannot be maintained	0	1	0	0	0	0
Crop farming	Yes	Dry cough Fever	1	1	0	0	0	0	0		Sore throat Headache	0	0	0	1	1	0	0	0	0	0	0	0	0		Respiratory failure	1	0	0	0	0	0	0		Those with underlying medical problems like high blood pressure, heart and lung problems, diabetes, obesity or cancer Anyone can get sick with COVID-19 and become seriously ill or die at any age	0	1	1	0	0	0		Wearing a mask, especially when distancing cannot be maintained Physical distancing	1	1	0	0	0	0
Crop farming	Yes	Fever	1	0	0	0	0	0	0		Diarrhoea Chills or dizziness Loss of taste or smell	1	0	0	0	0	0	0	0	1	1	0	0	0		Respiratory failure	1	0	0	0	0	0	0		Those with underlying medical problems like high blood pressure, heart and lung problems, diabetes, obesity or cancer Anyone can get sick with COVID-19 and become seriously ill or die at any age	0	1	1	0	0	0		Wearing a mask, especially when distancing cannot be maintained Avoiding crowds and close contact	0	1	0	1	0	0
Crop farming	Yes	ALL OF THE ABOVE	0	0	0	1	0	0	0		Diarrhoea Headache Chills or dizziness Sore throat	0	0	0	1	1	0	0	0	1	1	0	0	0		Thromboembolism and/or multiorgan failure, including injury of the heart, liver or kidneys	0	0	0	1	0	0	0		ALL OF THE ABOVE	0	0	0	1	0	0		Wearing a mask, especially when distancing cannot be maintained Regularly cleaning your hands Coughing into a bent elbow or tissue	0	1	0	0	1	1
Remittance	Yes	Dry cough Fatigue Fever	1	1	1	0	0	0	0		Loss of taste or smell Chills or dizziness Muscle or joint pain	1	0	0	0	0	1	0	0	0	1	0	0	0		Respiratory failure	1	0	0	0	0	0	0		Those with underlying medical problems like high blood pressure, heart and lung problems, diabetes, obesity or cancer People aged 60 years and over	1	1	0	0	0	0		Wearing a mask, especially when distancing cannot be maintained	0	1	0	0	0	0
Crop farming	Yes	Dry cough Fever	1	1	0	0	0	0	0		Loss of taste or smell Sore throat Headache	1	0	0	1	1	0	0	0	0	0	0	0	0		Respiratory failure	1	0	0	0	0	0	0		Those with underlying medical problems like high blood pressure, heart and lung problems, diabetes, obesity or cancer Anyone can get sick with COVID-19 and become seriously ill or die at any age	0	1	1	0	0	0		Regularly cleaning your hands	0	0	0	0	1	0
Crop farming	Yes	Dry cough Fever	1	1	0	0	0	0	0		Loss of taste or smell Diarrhoea Sore throat	1	0	0	1	0	0	0	0	1	0	0	0	0		Thromboembolism and/or multiorgan failure, including injury of the heart, liver or kidneys Respiratory failure	1	0	0	1	0	0	0		People aged 60 years and over Anyone can get sick with COVID-19 and become seriously ill or die at any age	1	0	1	0	0	0		Physical distancing Wearing a mask, especially when distancing cannot be maintained Regularly cleaning your hands Coughing into a bent elbow or tissue	1	1	0	0	1	1
Crop farming	Yes	ALL OF THE ABOVE	0	0	0	1	0	0	0		Diarrhoea Chills or dizziness Headache	0	0	0	0	1	0	0	0	1	1	0	0	0		Respiratory failure Thromboembolism and/or multiorgan failure, including injury of the heart, liver or kidneys	1	0	0	1	0	0	0		ALL OF THE ABOVE	0	0	0	1	0	0		Physical distancing Wearing a mask, especially when distancing cannot be maintained Keeping rooms well ventilated Regularly cleaning your hands Coughing into a bent elbow or tissue	1	1	1	0	1	1
Crop farming	Yes	ALL OF THE ABOVE	0	0	0	1	0	0	0		Chills or dizziness Diarrhoea Headache Sore throat Loss of taste or smell	1	0	0	1	1	0	0	0	1	1	0	0	0		Respiratory failure Sepsis and septic shock	1	0	1	0	0	0	0		Those with underlying medical problems like high blood pressure, heart and lung problems, diabetes, obesity or cancer	0	1	0	0	0	0		Physical distancing Wearing a mask, especially when distancing cannot be maintained Keeping rooms well ventilated Avoiding crowds and close contact Coughing into a bent elbow or tissue Regularly cleaning your hands	1	1	1	1	1	1
Crop farming	Yes	ALL OF THE ABOVE	0	0	0	1	0	0	0		Loss of taste or smell Chills or dizziness Diarrhoea	1	0	0	0	0	0	0	0	1	1	0	0	0		Respiratory failure Thromboembolism and/or multiorgan failure, including injury of the heart, liver or kidneys	1	0	0	1	0	0	0		People aged 60 years and over Those with underlying medical problems like high blood pressure, heart and lung problems, diabetes, obesity or cancer	1	1	0	0	0	0		Physical distancing Keeping rooms well ventilated Wearing a mask, especially when distancing cannot be maintained Regularly cleaning your hands	1	1	1	0	1	0
Crop farming	Yes	Fatigue Dry cough	0	1	1	0	0	0	0		Loss of taste or smell Sore throat Headache Diarrhoea	1	0	0	1	1	0	0	0	1	0	0	0	0		Respiratory failure Thromboembolism and/or multiorgan failure, including injury of the heart, liver or kidneys	1	0	0	1	0	0	0		People aged 60 years and over Those with underlying medical problems like high blood pressure, heart and lung problems, diabetes, obesity or cancer	1	1	0	0	0	0		Physical distancing Wearing a mask, especially when distancing cannot be maintained Keeping rooms well ventilated Avoiding crowds and close contact Regularly cleaning your hands	1	1	1	1	1	0
Crop farming	Yes	ALL OF THE ABOVE	0	0	0	1	0	0	0		Loss of taste or smell Muscle or joint pain Nausea or vomiting Diarrhoea Chills or dizziness	1	0	0	0	0	1	0	1	1	1	0	0	0		Respiratory failure Thromboembolism and/or multiorgan failure, including injury of the heart, liver or kidneys	1	0	0	1	0	0	0		People aged 60 years and over Those with underlying medical problems like high blood pressure, heart and lung problems, diabetes, obesity or cancer	1	1	0	0	0	0		Physical distancing Wearing a mask, especially when distancing cannot be maintained Keeping rooms well ventilated Avoiding crowds and close contact Regularly cleaning your hands Coughing into a bent elbow or tissue	1	1	1	1	1	1
Self employed	Yes	Dry cough Other	0	1	0	0	0	0	1	Headache	Diarrhoea Muscle or joint pain Headache Sore throat	0	0	0	1	1	1	0	0	1	0	0	0	0	Sneezing	Thromboembolism and/or multiorgan failure, including injury of the heart, liver or kidneys	0	0	0	1	0	0	0		People aged 60 years and over	1	0	0	0	0	0		Coughing into a bent elbow or tissue Regularly cleaning your hands Avoiding crowds and close contact Keeping rooms well ventilated Wearing a mask, especially when distancing cannot be maintained Physical distancing	1	1	1	1	1	1
Remittance	Yes	Fever Dry cough Other	1	1	0	0	0	0	1	Sweating	Diarrhoea Headache Sore throat	0	0	0	1	1	0	0	0	1	0	0	0	0		Acute respiratory distress syndrome (ARDS)	0	1	0	0	0	0	0		ALL OF THE ABOVE	0	0	0	1	0	0		Coughing into a bent elbow or tissue Keeping rooms well ventilated Regularly cleaning your hands Wearing a mask, especially when distancing cannot be maintained Physical distancing Avoiding crowds and close contact	1	1	1	1	1	1
Labour/ Employment	Yes	ALL OF THE ABOVE	0	0	0	1	0	0	0		Diarrhoea Loss of taste or smell Muscle or joint pain	1	0	0	0	0	1	0	0	1	0	0	0	0		Acute respiratory distress syndrome (ARDS)	0	1	0	0	0	0	0		People aged 60 years and over Anyone can get sick with COVID-19 and become seriously ill or die at any age Those with underlying medical problems like high blood pressure, heart and lung problems, diabetes, obesity or cancer	1	1	1	0	0	0		Wearing a mask, especially when distancing cannot be maintained Avoiding crowds and close contact Regularly cleaning your hands Coughing into a bent elbow or tissue Physical distancing	1	1	0	1	1	1
Labour/ Employment	Yes	ALL OF THE ABOVE	0	0	0	1	0	0	0		Loss of taste or smell Headache Diarrhoea	1	0	0	0	1	0	0	0	1	0	0	0	0		Acute respiratory distress syndrome (ARDS)	0	1	0	0	0	0	0		People aged 60 years and over Those with underlying medical problems like high blood pressure, heart and lung problems, diabetes, obesity or cancer Anyone can get sick with COVID-19 and become seriously ill or die at any age	1	1	1	0	0	0		Physical distancing Regularly cleaning your hands Keeping rooms well ventilated Wearing a mask, especially when distancing cannot be maintained	1	1	1	0	1	0
Petty trade	Yes	Dry cough Other	0	1	0	0	0	0	1	Sore throat	Loss of taste or smell Sore throat Headache Muscle or joint pain	1	0	0	1	1	1	0	0	0	0	0	0	0		Acute respiratory distress syndrome (ARDS)	0	1	0	0	0	0	0		ALL OF THE ABOVE	0	0	0	1	0	0
Other	Yes	Dry cough	0	1	0	0	0	0	0		Headache Sore throat	0	0	0	1	1	0	0	0	0	0	0	0	0		Acute respiratory distress syndrome (ARDS)	0	1	0	0	0	0	0		Anyone can get sick with COVID-19 and become seriously ill or die at any age	0	0	1	0	0	0		Regularly cleaning your hands Wearing a mask, especially when distancing cannot be maintained	0	1	0	0	1	0
Labour/ Employment	Yes	Fever	1	0	0	0	0	0	0	Flue	Diarrhoea Loss of taste or smell Headache Other	1	0	0	0	1	0	0	0	1	0	0	0	1	Lack of sexual desire	Thromboembolism and/or multiorgan failure, including injury of the heart, liver or kidneys Acute respiratory distress syndrome (ARDS)	0	1	0	1	0	0	0		ALL OF THE ABOVE	0	0	0	1	0	0		Physical distancing Keeping rooms well ventilated Regularly cleaning your hands Coughing into a bent elbow or tissue Wearing a mask, especially when distancing cannot be maintained	1	1	1	0	1	1
Self employed	Yes	Dry cough Other	0	1	0	0	0	0	1	Flue headache	Loss of taste or smell Sore throat Headache Other	1	0	0	1	1	0	0	0	0	0	0	0	1	Low libido	Acute respiratory distress syndrome (ARDS)	0	1	0	0	0	0	0		Those with underlying medical problems like high blood pressure, heart and lung problems, diabetes, obesity or cancer People aged 60 years and over Anyone can get sick with COVID-19 and become seriously ill or die at any age Other	1	1	1	0	0	1	International travellers	Wearing a mask, especially when distancing cannot be maintained Physical distancing Regularly cleaning your hands	1	1	0	0	1	0
Other	Yes	Fever Fatigue Other	1	0	1	0	0	0	1	Headache	Loss of taste or smell Sore throat Headache Nausea or vomiting	1	0	0	1	1	0	0	1	0	0	0	0	0		Acute respiratory distress syndrome (ARDS)	0	1	0	0	0	0	0		ALL OF THE ABOVE	0	0	0	1	0	0		Wearing a mask, especially when distancing cannot be maintained Physical distancing Avoiding crowds and close contact Regularly cleaning your hands Coughing into a bent elbow or tissue	1	1	0	1	1	1
Petty trade	Yes	Dry cough Fatigue	0	1	1	0	0	0	0		Loss of taste or smell Sore throat Headache Chills or dizziness	1	0	0	1	1	0	0	0	0	1	0	0	0		Respiratory failure	1	0	0	0	0	0	0		ALL OF THE ABOVE	0	0	0	1	0	0		Coughing into a bent elbow or tissue Regularly cleaning your hands Avoiding crowds and close contact Keeping rooms well ventilated Wearing a mask, especially when distancing cannot be maintained Physical distancing	1	1	1	1	1	1
Remittance	Yes	Dry cough	0	1	0	0	0	0	0		Nasal congestion Sore throat Headache Muscle or joint pain	0	1	0	1	1	1	0	0	0	0	0	0	0		Acute respiratory distress syndrome (ARDS)	0	1	0	0	0	0	0		Anyone can get sick with COVID-19 and become seriously ill or die at any age	0	0	1	0	0	0		Physical distancing Wearing a mask, especially when distancing cannot be maintained Avoiding crowds and close contact Regularly cleaning your hands	1	1	0	1	1	0
Labour/ Employment	Yes	ALL OF THE ABOVE	0	0	0	1	0	0	0		Conjunctivitis (also known as red eyes) Loss of taste or smell Sore throat Headache Muscle or joint pain Nausea or vomiting	1	0	1	1	1	1	0	1	0	0	0	0	0		ALL OF THE ABOVE	0	0	0	0	1	0	0		ALL OF THE ABOVE	0	0	0	1	0	0		Wearing a mask, especially when distancing cannot be maintained Regularly cleaning your hands Coughing into a bent elbow or tissue Avoiding crowds and close contact Physical distancing	1	1	0	1	1	1
Labour/ Employment	Yes	ALL OF THE ABOVE	0	0	0	1	0	0	0		Loss of taste or smell Nausea or vomiting Muscle or joint pain Headache	1	0	0	0	1	1	0	1	0	0	0	0	0		Acute respiratory distress syndrome (ARDS)	0	1	0	0	0	0	0		ALL OF THE ABOVE	0	0	0	1	0	0		Physical distancing Wearing a mask, especially when distancing cannot be maintained Avoiding crowds and close contact Coughing into a bent elbow or tissue Regularly cleaning your hands	1	1	0	1	1	1
Other	Yes	Fatigue Dry cough Other	0	1	1	0	0	0	1	Headache	Muscle or joint pain Headache Sore throat Nausea or vomiting	0	0	0	1	1	1	0	1	0	0	0	0	0		Acute respiratory distress syndrome (ARDS)	0	1	0	0	0	0	0		ALL OF THE ABOVE	0	0	0	1	0	0		Wearing a mask, especially when distancing cannot be maintained Keeping rooms well ventilated Regularly cleaning your hands	0	1	1	0	1	0
Labour/ Employment	Yes	Dry cough Fatigue	0	1	1	0	0	0	0		Loss of taste or smell Headache Sore throat Muscle or joint pain Diarrhoea	1	0	0	1	1	1	0	0	1	0	0	0	0		Respiratory failure	1	0	0	0	0	0	0		ALL OF THE ABOVE	0	0	0	1	0	0		Wearing a mask, especially when distancing cannot be maintained Regularly cleaning your hands Coughing into a bent elbow or tissue Avoiding crowds and close contact	0	1	0	1	1	1
Remittance	Yes	ALL OF THE ABOVE	0	0	0	1	0	0	0		Loss of taste or smell Headache Sore throat Diarrhoea	1	0	0	1	1	0	0	0	1	0	0	0	0		Acute respiratory distress syndrome (ARDS)	0	1	0	0	0	0	0		People aged 60 years and over Those with underlying medical problems like high blood pressure, heart and lung problems, diabetes, obesity or cancer Anyone can get sick with COVID-19 and become seriously ill or die at any age	1	1	1	0	0	0		Regularly cleaning your hands Coughing into a bent elbow or tissue Keeping rooms well ventilated Wearing a mask, especially when distancing cannot be maintained Physical distancing Avoiding crowds and close contact	1	1	1	1	1	1
Labour/ Employment	Yes	Dry cough	0	1	0	0	0	0	0		Headache Muscle or joint pain Loss of taste or smell Diarrhoea	1	0	0	0	1	1	0	0	1	0	0	0	0		Acute respiratory distress syndrome (ARDS) Thromboembolism and/or multiorgan failure, including injury of the heart, liver or kidneys	0	1	0	1	0	0	0		ALL OF THE ABOVE	0	0	0	1	0	0		Coughing into a bent elbow or tissue Regularly cleaning your hands Avoiding crowds and close contact Keeping rooms well ventilated Wearing a mask, especially when distancing cannot be maintained Physical distancing	1	1	1	1	1	1
Labour/ Employment	Yes	Dry cough Other	0	1	0	0	0	0	1	Sneezing	Loss of taste or smell Sore throat Headache Muscle or joint pain	1	0	0	1	1	1	0	0	0	0	0	0	0		Acute respiratory distress syndrome (ARDS)	0	1	0	0	0	0	0		Anyone can get sick with COVID-19 and become seriously ill or die at any age People aged 60 years and over	1	0	1	0	0	0		Physical distancing Wearing a mask, especially when distancing cannot be maintained Regularly cleaning your hands	1	1	0	0	1	0
Labour/ Employment	Yes	ALL OF THE ABOVE	0	0	0	1	0	0	0		Headache Sore throat Loss of taste or smell Diarrhoea	1	0	0	1	1	0	0	0	1	0	0	0	0		Acute respiratory distress syndrome (ARDS)	0	1	0	0	0	0	0		ALL OF THE ABOVE	0	0	0	1	0	0		Keeping rooms well ventilated Avoiding crowds and close contact Regularly cleaning your hands Wearing a mask, especially when distancing cannot be maintained Physical distancing	1	1	1	1	1	0
Labour/ Employment	Yes	Dry cough Fatigue	0	1	1	0	0	0	0		Sore throat Headache Muscle or joint pain	0	0	0	1	1	1	0	0	0	0	0	0	0		Acute respiratory distress syndrome (ARDS)	0	1	0	0	0	0	0		ALL OF THE ABOVE	0	0	0	1	0	0		Coughing into a bent elbow or tissue Regularly cleaning your hands Keeping rooms well ventilated Wearing a mask, especially when distancing cannot be maintained Physical distancing	1	1	1	0	1	1
Crop farming	Yes	Fever Dry cough Fatigue Other	1	1	1	0	0	0	1	Loss of appetite. Filing dizz. Severe cough, headache	Loss of taste or smell Nasal congestion Sore throat Diarrhoea	1	1	0	1	0	0	0	0	1	0	0	0	0		Respiratory failure Other	1	0	0	0	0	0	1	Severe temperature, severe headache, failing to eat.	Other People aged 60 years and over Those with underlying medical problems like high blood pressure, heart and lung problems, diabetes, obesity or cancer	1	1	0	0	0	1	Ladies due to movements	Keeping rooms well ventilated Avoiding crowds and close contact Wearing a mask, especially when distancing cannot be maintained Coughing into a bent elbow or tissue Regularly cleaning your hands Physical distancing	1	1	1	1	1	1
Crop farming	Yes	ALL OF THE ABOVE	0	0	0	1	0	0	0	Headache. Body Weakness, cough.	Loss of taste or smell Headache Sore throat Diarrhoea Chills or dizziness	1	0	0	1	1	0	0	0	1	1	0	0	0		Respiratory failure	1	0	0	0	0	0	0		People aged 60 years and over Those with underlying medical problems like high blood pressure, heart and lung problems, diabetes, obesity or cancer	1	1	0	0	0	0		Physical distancing Wearing a mask, especially when distancing cannot be maintained Keeping rooms well ventilated Avoiding crowds and close contact	1	1	1	1	0	0
Self employed	Yes	Dry cough Fever Other	1	1	0	0	0	0	1	Vomiting	Sore throat Headache Diarrhoea	0	0	0	1	1	0	0	0	1	0	0	0	0		Other	0	0	0	0	0	0	1	Severe headache	Those with underlying medical problems like high blood pressure, heart and lung problems, diabetes, obesity or cancer People aged 60 years and over	1	1	0	0	0	0		Wearing a mask, especially when distancing cannot be maintained Regularly cleaning your hands Coughing into a bent elbow or tissue	0	1	0	0	1	1
Labour/ Employment	Yes	Dry cough Fever Fatigue	1	1	1	0	0	0	0	Nasal congestion, kiss of appetite and power.	Loss of taste or smell Nasal congestion Sore throat Headache Muscle or joint pain Diarrhoea	1	1	0	1	1	1	0	0	1	0	0	0	0		Thromboembolism and/or multiorgan failure, including injury of the heart, liver or kidneys Respiratory failure	1	0	0	1	0	0	0		People aged 60 years and over Those with underlying medical problems like high blood pressure, heart and lung problems, diabetes, obesity or cancer	1	1	0	0	0	0		Physical distancing Wearing a mask, especially when distancing cannot be maintained Keeping rooms well ventilated Avoiding crowds and close contact Regularly cleaning your hands Coughing into a bent elbow or tissue	1	1	1	1	1	1
Self employed	Yes	Dry cough Fatigue Fever	1	1	1	0	0	0	0	Difficult in breathing.	Different types of skin rash Loss of taste or smell Sore throat Headache	1	0	0	1	1	0	1	0	0	0	0	0	0		Respiratory failure Sepsis and septic shock Other	1	0	1	0	0	0	1	Severe headache,	People aged 60 years and over Those with underlying medical problems like high blood pressure, heart and lung problems, diabetes, obesity or cancer	1	1	0	0	0	0		Wearing a mask, especially when distancing cannot be maintained Physical distancing Keeping rooms well ventilated Regularly cleaning your hands Avoiding crowds and close contact Coughing into a bent elbow or tissue	1	1	1	1	1	1
Crop farming	Yes	Fever Dry cough	1	1	0	0	0	0	0		Chills or dizziness Sore throat Headache	0	0	0	1	1	0	0	0	0	1	0	0	0		Respiratory failure	1	0	0	0	0	0	0		People aged 60 years and over Those with underlying medical problems like high blood pressure, heart and lung problems, diabetes, obesity or cancer	1	1	0	0	0	0		Wearing a mask, especially when distancing cannot be maintained Physical distancing	1	1	0	0	0	0
Self employed	Yes	Fever Dry cough	1	1	0	0	0	0	0		Loss of taste or smell Headache Sore throat	1	0	0	1	1	0	0	0	0	0	0	0	0		Respiratory failure	1	0	0	0	0	0	0		People aged 60 years and over Anyone can get sick with COVID-19 and become seriously ill or die at any age	1	0	1	0	0	0		Wearing a mask, especially when distancing cannot be maintained Regularly cleaning your hands	0	1	0	0	1	0
Crop farming	Don't know	Dry cough Fatigue	0	1	1	0	0	0	0		Muscle or joint pain Chills or dizziness	0	0	0	0	0	1	0	0	0	1	0	0	0		Respiratory failure	1	0	0	0	0	0	0		Those with underlying medical problems like high blood pressure, heart and lung problems, diabetes, obesity or cancer Anyone can get sick with COVID-19 and become seriously ill or die at any age	0	1	1	0	0	0		Wearing a mask, especially when distancing cannot be maintained Regularly cleaning your hands	0	1	0	0	1	0
Self employed	Yes	Dry cough Fever Other	1	1	0	0	0	0	1	Headache	Loss of taste or smell Sore throat Nausea or vomiting	1	0	0	1	0	0	0	1	0	0	0	0	0		Respiratory failure	1	0	0	0	0	0	0		Those with underlying medical problems like high blood pressure, heart and lung problems, diabetes, obesity or cancer Anyone can get sick with COVID-19 and become seriously ill or die at any age	0	1	1	0	0	0		Avoiding crowds and close contact	0	0	0	1	0	0
Self employed	Yes	Fatigue Dry cough Fever Other	1	1	1	0	0	0	1	Headache, joint pains, backache	Diarrhoea Muscle or joint pain Sore throat Headache	0	0	0	1	1	1	0	0	1	0	0	0	0		Respiratory failure	1	0	0	0	0	0	0		Other	0	0	0	0	0	1	HIV Patients	Wearing a mask, especially when distancing cannot be maintained Physical distancing Regularly cleaning your hands	1	1	0	0	1	0
Crop farming	Yes	Fever Dry cough Other	1	1	0	0	0	0	1	Diarrhoea	Sore throat Headache Nausea or vomiting	0	0	0	1	1	0	0	1	0	0	0	0	0		Respiratory failure	1	0	0	0	0	0	0		Those with underlying medical problems like high blood pressure, heart and lung problems, diabetes, obesity or cancer Anyone can get sick with COVID-19 and become seriously ill or die at any age	0	1	1	0	0	0		Avoiding crowds and close contact Wearing a mask, especially when distancing cannot be maintained	0	1	0	1	0	0
Self employed	Yes	Fever Dry cough	1	1	0	0	0	0	0		Diarrhoea Chills or dizziness Headache Sore throat	0	0	0	1	1	0	0	0	1	1	0	0	0		Respiratory failure	1	0	0	0	0	0	0		People aged 60 years and over Those with underlying medical problems like high blood pressure, heart and lung problems, diabetes, obesity or cancer Anyone can get sick with COVID-19 and become seriously ill or die at any age	1	1	1	0	0	0		Avoiding crowds and close contact Wearing a mask, especially when distancing cannot be maintained	0	1	0	1	0	0
Other	Yes	Fever Dry cough	1	1	0	0	0	0	0		Muscle or joint pain Nausea or vomiting Diarrhoea	0	0	0	0	0	1	0	1	1	0	0	0	0		Respiratory failure	1	0	0	0	0	0	0		People aged 60 years and over Anyone can get sick with COVID-19 and become seriously ill or die at any age	1	0	1	0	0	0		Wearing a mask, especially when distancing cannot be maintained Regularly cleaning your hands	0	1	0	0	1	0
Remittance	Yes	Fever Dry cough Other	1	1	0	0	0	0	1	Diarrhoea	Nausea or vomiting Headache Sore throat	0	0	0	1	1	0	0	1	0	0	0	0	0		Other	0	0	0	0	0	0	1	Severe headache	Those with underlying medical problems like high blood pressure, heart and lung problems, diabetes, obesity or cancer Anyone can get sick with COVID-19 and become seriously ill or die at any age	0	1	1	0	0	0		Wearing a mask, especially when distancing cannot be maintained Avoiding crowds and close contact	0	1	0	1	0	0
Crop farming	Yes	Fever Dry cough	1	1	0	0	0	0	0		Headache Nausea or vomiting Loss of taste or smell	1	0	0	0	1	0	0	1	0	0	0	0	0		Respiratory failure	1	0	0	0	0	0	0		People aged 60 years and over Those with underlying medical problems like high blood pressure, heart and lung problems, diabetes, obesity or cancer	1	1	0	0	0	0		Wearing a mask, especially when distancing cannot be maintained Avoiding crowds and close contact	0	1	0	1	0	0
Crop farming	Yes	Fever Dry cough	1	1	0	0	0	0	0		Headache Diarrhoea Chills or dizziness	0	0	0	0	1	0	0	0	1	1	0	0	0		Respiratory failure	1	0	0	0	0	0	0		Those with underlying medical problems like high blood pressure, heart and lung problems, diabetes, obesity or cancer Anyone can get sick with COVID-19 and become seriously ill or die at any age	0	1	1	0	0	0		Avoiding crowds and close contact Physical distancing Wearing a mask, especially when distancing cannot be maintained	1	1	0	1	0	0
Labour/ Employment	Yes	Fever Dry cough Fatigue	1	1	1	0	0	0	0		Loss of taste or smell Sore throat Headache Nausea or vomiting Chills or dizziness	1	0	0	1	1	0	0	1	0	1	0	0	0		Respiratory failure	1	0	0	0	0	0	0		People aged 60 years and over Those with underlying medical problems like high blood pressure, heart and lung problems, diabetes, obesity or cancer Anyone can get sick with COVID-19 and become seriously ill or die at any age	1	1	1	0	0	0		Wearing a mask, especially when distancing cannot be maintained Physical distancing Avoiding crowds and close contact	1	1	0	1	0	0
Labour/ Employment	Yes	Fatigue Dry cough Fever	1	1	1	0	0	0	0		Loss of taste or smell Sore throat Headache Muscle or joint pain	1	0	0	1	1	1	0	0	0	0	0	0	0		Respiratory failure	1	0	0	0	0	0	0		People aged 60 years and over Those with underlying medical problems like high blood pressure, heart and lung problems, diabetes, obesity or cancer	1	1	0	0	0	0		Physical distancing Wearing a mask, especially when distancing cannot be maintained	1	1	0	0	0	0
Crop farming	Yes	Dry cough Fever	1	1	0	0	0	0	0		Headache Sore throat Diarrhoea	0	0	0	1	1	0	0	0	1	0	0	0	0		Respiratory failure	1	0	0	0	0	0	0		Those with underlying medical problems like high blood pressure, heart and lung problems, diabetes, obesity or cancer Anyone can get sick with COVID-19 and become seriously ill or die at any age	0	1	1	0	0	0		Wearing a mask, especially when distancing cannot be maintained Avoiding crowds and close contact	0	1	0	1	0	0
Crop farming	Yes	Fever Dry cough	1	1	0	0	0	0	0		Headache Sore throat Diarrhoea Nausea or vomiting	0	0	0	1	1	0	0	1	1	0	0	0	0		Respiratory failure	1	0	0	0	0	0	0		People aged 60 years and over Anyone can get sick with COVID-19 and become seriously ill or die at any age	1	0	1	0	0	0		Physical distancing Wearing a mask, especially when distancing cannot be maintained	1	1	0	0	0	0
Crop farming	Yes	Fever Dry cough	1	1	0	0	0	0	0		Nausea or vomiting Diarrhoea Sore throat	0	0	0	1	0	0	0	1	1	0	0	0	0		Respiratory failure	1	0	0	0	0	0	0		People aged 60 years and over Anyone can get sick with COVID-19 and become seriously ill or die at any age	1	0	1	0	0	0		Wearing a mask, especially when distancing cannot be maintained Avoiding crowds and close contact	0	1	0	1	0	0
Crop farming	Yes	Fever Dry cough	1	1	0	0	0	0	0		Headache Sore throat	0	0	0	1	1	0	0	0	0	0	0	0	0		Respiratory failure	1	0	0	0	0	0	0		Those with underlying medical problems like high blood pressure, heart and lung problems, diabetes, obesity or cancer Anyone can get sick with COVID-19 and become seriously ill or die at any age People aged 60 years and over	1	1	1	0	0	0		Wearing a mask, especially when distancing cannot be maintained	0	1	0	0	0	0
Remittance	Yes	Dry cough Fever Fatigue Other	1	1	1	0	0	0	1	Headache	Headache Sore throat Nasal congestion Loss of taste or smell	1	1	0	1	1	0	0	0	0	0	0	0	0		Acute respiratory distress syndrome (ARDS)	0	1	0	0	0	0	0		People aged 60 years and over Those with underlying medical problems like high blood pressure, heart and lung problems, diabetes, obesity or cancer	1	1	0	0	0	0		Regularly cleaning your hands Avoiding crowds and close contact Wearing a mask, especially when distancing cannot be maintained Physical distancing	1	1	0	1	1	0
Self employed	Yes	Dry cough Fever Other	1	1	0	0	0	0	1	Shortness of breath	Muscle or joint pain Other Headache	0	0	0	0	1	1	0	0	0	0	0	0	1	Flue	Acute respiratory distress syndrome (ARDS)	0	1	0	0	0	0	0		People aged 60 years and over Other	1	0	0	0	0	1	The elite	Other Physical distancing Avoiding crowds and close contact Wearing a mask, especially when distancing cannot be maintained Regularly cleaning your hands	1	1	0	1	1	0
Labour/ Employment	Yes	Fever Dry cough Fatigue	1	1	1	0	0	0	0		Headache Sore throat	0	0	0	1	1	0	0	0	0	0	0	0	0		Acute respiratory distress syndrome (ARDS)	0	1	0	0	0	0	0		People aged 60 years and over	1	0	0	0	0	0		Wearing a mask, especially when distancing cannot be maintained Regularly cleaning your hands Keeping rooms well ventilated Avoiding crowds and close contact	0	1	1	1	1	0
Self employed	Yes	Dry cough	0	1	0	0	0	0	0		Headache Sore throat Muscle or joint pain	0	0	0	1	1	1	0	0	0	0	0	0	0		Thromboembolism and/or multiorgan failure, including injury of the heart, liver or kidneys	0	0	0	1	0	0	0		ALL OF THE ABOVE	0	0	0	1	0	0		Physical distancing Keeping rooms well ventilated Avoiding crowds and close contact Regularly cleaning your hands Coughing into a bent elbow or tissue	1	0	1	1	1	1
Self employed	Yes	ALL OF THE ABOVE	0	0	0	1	0	0	0		Loss of taste or smell Headache Sore throat Diarrhoea	1	0	0	1	1	0	0	0	1	0	0	0	0		Acute respiratory distress syndrome (ARDS)	0	1	0	0	0	0	0		ALL OF THE ABOVE	0	0	0	1	0	0		Physical distancing Regularly cleaning your hands Wearing a mask, especially when distancing cannot be maintained	1	1	0	0	1	0
Crop farming	Yes	Dry cough	0	1	0	0	0	0	0		Headache	0	0	0	0	1	0	0	0	0	0	0	0	0	Loss of Weight	Acute respiratory distress syndrome (ARDS)	0	1	0	0	0	0	0		Other	0	0	0	0	0	1	Public servants	Regularly cleaning your hands Keeping rooms well ventilated Check local advice where you live and work	0	0	1	0	1	0
Petty trade	Yes	Fever Dry cough	1	1	0	0	0	0	0		Sore throat Headache Muscle or joint pain Diarrhoea	0	0	0	1	1	1	0	0	1	0	0	0	0		Acute respiratory distress syndrome (ARDS)	0	1	0	0	0	0	0		People aged 60 years and over Anyone can get sick with COVID-19 and become seriously ill or die at any age Those with underlying medical problems like high blood pressure, heart and lung problems, diabetes, obesity or cancer	1	1	1	0	0	0		Keeping rooms well ventilated Wearing a mask, especially when distancing cannot be maintained Physical distancing Avoiding crowds and close contact Coughing into a bent elbow or tissue	1	1	1	1	0	1
Labour/ Employment	Yes	Dry cough Fever	1	1	0	0	0	0	0		Loss of taste or smell Sore throat Headache Muscle or joint pain Different types of skin rash	1	0	0	1	1	1	1	0	0	0	0	0	0		Respiratory failure	1	0	0	0	0	0	0		People aged 60 years and over Those with underlying medical problems like high blood pressure, heart and lung problems, diabetes, obesity or cancer	1	1	0	0	0	0		Physical distancing Wearing a mask, especially when distancing cannot be maintained Keeping rooms well ventilated Avoiding crowds and close contact Regularly cleaning your hands	1	1	1	1	1	0
Self employed	Yes	ALL OF THE ABOVE	0	0	0	1	0	0	0		Chills or dizziness Different types of skin rash Headache Nasal congestion Loss of taste or smell	1	1	0	0	1	0	1	0	0	1	0	0	0		Acute respiratory distress syndrome (ARDS) Respiratory failure	1	1	0	0	0	0	0		People aged 60 years and over Those with underlying medical problems like high blood pressure, heart and lung problems, diabetes, obesity or cancer Anyone can get sick with COVID-19 and become seriously ill or die at any age	1	1	1	0	0	0		Physical distancing Wearing a mask, especially when distancing cannot be maintained Keeping rooms well ventilated Avoiding crowds and close contact Regularly cleaning your hands Coughing into a bent elbow or tissue	1	1	1	1	1	1
Labour/ Employment	Yes	Fatigue Dry cough	0	1	1	0	0	0	0		Loss of taste or smell Conjunctivitis (also known as red eyes) Sore throat Headache Muscle or joint pain	1	0	1	1	1	1	0	0	0	0	0	0	0		Respiratory failure	1	0	0	0	0	0	0		People aged 60 years and over Those with underlying medical problems like high blood pressure, heart and lung problems, diabetes, obesity or cancer Anyone can get sick with COVID-19 and become seriously ill or die at any age	1	1	1	0	0	0		Physical distancing Avoiding crowds and close contact Wearing a mask, especially when distancing cannot be maintained Regularly cleaning your hands Coughing into a bent elbow or tissue	1	1	0	1	1	1
Self employed	Yes	ALL OF THE ABOVE	0	0	0	1	0	0	0		Chills or dizziness Diarrhoea Muscle or joint pain Conjunctivitis (also known as red eyes) Loss of taste or smell Headache	1	0	1	0	1	1	0	0	1	1	0	0	0		Thromboembolism and/or multiorgan failure, including injury of the heart, liver or kidneys	0	0	0	1	0	0	0		Anyone can get sick with COVID-19 and become seriously ill or die at any age Those with underlying medical problems like high blood pressure, heart and lung problems, diabetes, obesity or cancer	0	1	1	0	0	0		Physical distancing Wearing a mask, especially when distancing cannot be maintained Coughing into a bent elbow or tissue Regularly cleaning your hands Check local advice where you live and work	1	1	0	0	1	1
Labour/ Employment	Yes	Fever Other	1	0	0	0	0	0	1	Headache flue	Loss of taste or smell Sore throat Headache Muscle or joint pain Nasal congestion Conjunctivitis (also known as red eyes) Other	1	1	1	1	1	1	0	0	0	0	0	0	1	Loss of appetite	Acute respiratory distress syndrome (ARDS) Thromboembolism and/or multiorgan failure, including injury of the heart, liver or kidneys	0	1	0	1	0	0	0		People aged 60 years and over Those with underlying medical problems like high blood pressure, heart and lung problems, diabetes, obesity or cancer Anyone can get sick with COVID-19 and become seriously ill or die at any age Other	1	1	1	0	0	1	Travelling and work related	Physical distancing Wearing a mask, especially when distancing cannot be maintained Keeping rooms well ventilated Avoiding crowds and close contact Regularly cleaning your hands Check local advice where you live and work	1	1	1	1	1	0
Crop farming	Yes	ALL OF THE ABOVE	0	0	0	1	0	0	0		Chills or dizziness Diarrhoea Nausea or vomiting Headache Muscle or joint pain	0	0	0	0	1	1	0	1	1	1	0	0	0		Respiratory failure Thromboembolism and/or multiorgan failure, including injury of the heart, liver or kidneys	1	0	0	1	0	0	0		People aged 60 years and over Those with underlying medical problems like high blood pressure, heart and lung problems, diabetes, obesity or cancer	1	1	0	0	0	0		Coughing into a bent elbow or tissue Regularly cleaning your hands Avoiding crowds and close contact	0	0	0	1	1	1
Self employed	Yes	Dry cough Fever	1	1	0	0	0	0	0		Headache Muscle or joint pain Diarrhoea	0	0	0	0	1	1	0	0	1	0	0	0	0		Respiratory failure	1	0	0	0	0	0	0		Those with underlying medical problems like high blood pressure, heart and lung problems, diabetes, obesity or cancer Anyone can get sick with COVID-19 and become seriously ill or die at any age	0	1	1	0	0	0		Wearing a mask, especially when distancing cannot be maintained Physical distancing	1	1	0	0	0	0
Crop farming	Yes	Dry cough	0	1	0	0	0	0	0		Headache Muscle or joint pain	0	0	0	0	1	1	0	0	0	0	0	0	0		Respiratory failure	1	0	0	0	0	0	0		Those with underlying medical problems like high blood pressure, heart and lung problems, diabetes, obesity or cancer Anyone can get sick with COVID-19 and become seriously ill or die at any age	0	1	1	0	0	0		Wearing a mask, especially when distancing cannot be maintained	0	1	0	0	0	0
Crop farming	Don't know	Dry cough Fatigue	0	1	1	0	0	0	0		Sore throat Headache Chills or dizziness	0	0	0	1	1	0	0	0	0	1	0	0	0		Respiratory failure	1	0	0	0	0	0	0		Those with underlying medical problems like high blood pressure, heart and lung problems, diabetes, obesity or cancer People aged 60 years and over	1	1	0	0	0	0		Wearing a mask, especially when distancing cannot be maintained Physical distancing	1	1	0	0	0	0
Petty trade	Yes	Dry cough Fever	1	1	0	0	0	0	0		Loss of taste or smell Nasal congestion Sore throat Headache	1	1	0	1	1	0	0	0	0	0	0	0	0		Respiratory failure	1	0	0	0	0	0	0		People aged 60 years and over Those with underlying medical problems like high blood pressure, heart and lung problems, diabetes, obesity or cancer	1	1	0	0	0	0		Keeping rooms well ventilated Wearing a mask, especially when distancing cannot be maintained Regularly cleaning your hands	0	1	1	0	1	0
Self employed	Yes	ALL OF THE ABOVE	0	0	0	1	0	0	0		Headache Diarrhoea	0	0	0	0	1	0	0	0	1	0	0	0	0		Respiratory failure Sepsis and septic shock	1	0	1	0	0	0	0		ALL OF THE ABOVE	0	0	0	1	0	0		Physical distancing Wearing a mask, especially when distancing cannot be maintained Avoiding crowds and close contact Regularly cleaning your hands Coughing into a bent elbow or tissue	1	1	0	1	1	1
Petty trade	Yes	Dry cough Fatigue Fever	1	1	1	0	0	0	0		Sore throat Headache Diarrhoea	0	0	0	1	1	0	0	0	1	0	0	0	0		Respiratory failure	1	0	0	0	0	0	0		People aged 60 years and over Those with underlying medical problems like high blood pressure, heart and lung problems, diabetes, obesity or cancer	1	1	0	0	0	0		Wearing a mask, especially when distancing cannot be maintained	0	1	0	0	0	0
Crop farming	Yes	Dry cough Fever	1	1	0	0	0	0	0		Headache Sore throat Loss of taste or smell	1	0	0	1	1	0	0	0	0	0	0	0	0		Respiratory failure	1	0	0	0	0	0	0		Those with underlying medical problems like high blood pressure, heart and lung problems, diabetes, obesity or cancer Anyone can get sick with COVID-19 and become seriously ill or die at any age	0	1	1	0	0	0		Wearing a mask, especially when distancing cannot be maintained Physical distancing	1	1	0	0	0	0
Crop farming	Yes	Fever Fatigue	1	0	1	0	0	0	0		Headache Sore throat Loss of taste or smell	1	0	0	1	1	0	0	0	0	0	0	0	0		Respiratory failure	1	0	0	0	0	0	0		Those with underlying medical problems like high blood pressure, heart and lung problems, diabetes, obesity or cancer People aged 60 years and over	1	1	0	0	0	0		Wearing a mask, especially when distancing cannot be maintained	0	1	0	0	0	0
Self employed	Yes	ALL OF THE ABOVE	0	0	0	1	0	0	0		Loss of taste or smell Sore throat Headache Diarrhoea	1	0	0	1	1	0	0	0	1	0	0	0	0		Respiratory failure Thromboembolism and/or multiorgan failure, including injury of the heart, liver or kidneys	1	0	0	1	0	0	0		Those with underlying medical problems like high blood pressure, heart and lung problems, diabetes, obesity or cancer People aged 60 years and over	1	1	0	0	0	0		Physical distancing Wearing a mask, especially when distancing cannot be maintained Keeping rooms well ventilated Avoiding crowds and close contact Regularly cleaning your hands	1	1	1	1	1	0
Labour/ Employment	Yes	ALL OF THE ABOVE	0	0	0	1	0	0	0		Loss of taste or smell Nasal congestion Headache Muscle or joint pain	1	1	0	0	1	1	0	0	0	0	0	0	0		Respiratory failure Thromboembolism and/or multiorgan failure, including injury of the heart, liver or kidneys	1	0	0	1	0	0	0		People aged 60 years and over Those with underlying medical problems like high blood pressure, heart and lung problems, diabetes, obesity or cancer	1	1	0	0	0	0		Wearing a mask, especially when distancing cannot be maintained Physical distancing Keeping rooms well ventilated Avoiding crowds and close contact Regularly cleaning your hands Coughing into a bent elbow or tissue	1	1	1	1	1	1
Crop farming	Yes	ALL OF THE ABOVE	0	0	0	1	0	0	0		Loss of taste or smell Sore throat Headache	1	0	0	1	1	0	0	0	0	0	0	0	0		Respiratory failure Acute respiratory distress syndrome (ARDS)	1	1	0	0	0	0	0		People aged 60 years and over Those with underlying medical problems like high blood pressure, heart and lung problems, diabetes, obesity or cancer	1	1	0	0	0	0		Physical distancing Wearing a mask, especially when distancing cannot be maintained Keeping rooms well ventilated Regularly cleaning your hands	1	1	1	0	1	0
Crop farming	Yes	ALL OF THE ABOVE	0	0	0	1	0	0	0		Chills or dizziness Nausea or vomiting Diarrhoea	0	0	0	0	0	0	0	1	1	1	0	0	0		Respiratory failure Acute respiratory distress syndrome (ARDS)	1	1	0	0	0	0	0		People aged 60 years and over Those with underlying medical problems like high blood pressure, heart and lung problems, diabetes, obesity or cancer	1	1	0	0	0	0		Physical distancing Wearing a mask, especially when distancing cannot be maintained Keeping rooms well ventilated Avoiding crowds and close contact Regularly cleaning your hands	1	1	1	1	1	0
Crop farming	Yes	Fever Dry cough	1	1	0	0	0	0	0		Loss of taste or smell Nasal congestion Sore throat Headache	1	1	0	1	1	0	0	0	0	0	0	0	0		Respiratory failure Sepsis and septic shock Thromboembolism and/or multiorgan failure, including injury of the heart, liver or kidneys	1	0	1	1	0	0	0		People aged 60 years and over Those with underlying medical problems like high blood pressure, heart and lung problems, diabetes, obesity or cancer	1	1	0	0	0	0		Physical distancing Wearing a mask, especially when distancing cannot be maintained Keeping rooms well ventilated Avoiding crowds and close contact Regularly cleaning your hands Coughing into a bent elbow or tissue	1	1	1	1	1	1
Crop farming	Yes	Dry cough Fever	1	1	0	0	0	0	0		Loss of taste or smell Headache Sore throat	1	0	0	1	1	0	0	0	0	0	0	0	0		Respiratory failure Thromboembolism and/or multiorgan failure, including injury of the heart, liver or kidneys	1	0	0	1	0	0	0		People aged 60 years and over Those with underlying medical problems like high blood pressure, heart and lung problems, diabetes, obesity or cancer	1	1	0	0	0	0		Physical distancing Wearing a mask, especially when distancing cannot be maintained Keeping rooms well ventilated Regularly cleaning your hands	1	1	1	0	1	0
Self employed	Yes	Fatigue Fever	1	0	1	0	0	0	0		Loss of taste or smell Muscle or joint pain Nausea or vomiting	1	0	0	0	0	1	0	1	0	0	0	0	0		Respiratory failure Thromboembolism and/or multiorgan failure, including injury of the heart, liver or kidneys	1	0	0	1	0	0	0		People aged 60 years and over Those with underlying medical problems like high blood pressure, heart and lung problems, diabetes, obesity or cancer	1	1	0	0	0	0		Physical distancing Wearing a mask, especially when distancing cannot be maintained Keeping rooms well ventilated Avoiding crowds and close contact Regularly cleaning your hands	1	1	1	1	1	0
Labour/ Employment	Yes	Fever Dry cough	1	1	0	0	0	0	0		Loss of taste or smell Diarrhoea	1	0	0	0	0	0	0	0	1	0	0	0	0		Respiratory failure Acute respiratory distress syndrome (ARDS) Thromboembolism and/or multiorgan failure, including injury of the heart, liver or kidneys	1	1	0	1	0	0	0		People aged 60 years and over Those with underlying medical problems like high blood pressure, heart and lung problems, diabetes, obesity or cancer	1	1	0	0	0	0		Physical distancing Wearing a mask, especially when distancing cannot be maintained Keeping rooms well ventilated	1	1	1	0	0	0
Crop farming	Yes	Fever Dry cough	1	1	0	0	0	0	0		Loss of taste or smell Sore throat Headache	1	0	0	1	1	0	0	0	0	0	0	0	0		Respiratory failure Thromboembolism and/or multiorgan failure, including injury of the heart, liver or kidneys	1	0	0	1	0	0	0		People aged 60 years and over Those with underlying medical problems like high blood pressure, heart and lung problems, diabetes, obesity or cancer	1	1	0	0	0	0		Physical distancing Wearing a mask, especially when distancing cannot be maintained Keeping rooms well ventilated Avoiding crowds and close contact Regularly cleaning your hands Coughing into a bent elbow or tissue	1	1	1	1	1	1
Crop farming	Yes	ALL OF THE ABOVE	0	0	0	1	0	0	0		Headache Sore throat Loss of taste or smell Nasal congestion Diarrhoea	1	1	0	1	1	0	0	0	1	0	0	0	0		Respiratory failure Thromboembolism and/or multiorgan failure, including injury of the heart, liver or kidneys	1	0	0	1	0	0	0		People aged 60 years and over Those with underlying medical problems like high blood pressure, heart and lung problems, diabetes, obesity or cancer	1	1	0	0	0	0		Physical distancing Wearing a mask, especially when distancing cannot be maintained Keeping rooms well ventilated Avoiding crowds and close contact Regularly cleaning your hands	1	1	1	1	1	0
Crop farming	Yes	Dry cough	0	1	0	0	0	0	0		Sore throat Headache	0	0	0	1	1	0	0	0	0	0	0	0	0		Respiratory failure	1	0	0	0	0	0	0		Those with underlying medical problems like high blood pressure, heart and lung problems, diabetes, obesity or cancer	0	1	0	0	0	0		Physical distancing Wearing a mask, especially when distancing cannot be maintained Keeping rooms well ventilated	1	1	1	0	0	0
Crop farming	Yes	Dry cough	0	1	0	0	0	0	0		Diarrhoea Chills or dizziness	0	0	0	0	0	0	0	0	1	1	0	0	0		Respiratory failure	1	0	0	0	0	0	0		People aged 60 years and over Those with underlying medical problems like high blood pressure, heart and lung problems, diabetes, obesity or cancer	1	1	0	0	0	0		Wearing a mask, especially when distancing cannot be maintained Physical distancing Coughing into a bent elbow or tissue	1	1	0	0	0	1
Crop farming	Yes	Dry cough	0	1	0	0	0	0	0		Loss of taste or smell Sore throat Nasal congestion	1	1	0	1	0	0	0	0	0	0	0	0	0		Respiratory failure Thromboembolism and/or multiorgan failure, including injury of the heart, liver or kidneys	1	0	0	1	0	0	0		People aged 60 years and over	1	0	0	0	0	0		Physical distancing Wearing a mask, especially when distancing cannot be maintained Keeping rooms well ventilated	1	1	1	0	0	0
Crop farming	Yes	Fever	1	0	0	0	0	0	0		Nasal congestion Sore throat Headache	0	1	0	1	1	0	0	0	0	0	0	0	0		Respiratory failure Thromboembolism and/or multiorgan failure, including injury of the heart, liver or kidneys	1	0	0	1	0	0	0		Those with underlying medical problems like high blood pressure, heart and lung problems, diabetes, obesity or cancer People aged 60 years and over	1	1	0	0	0	0		Physical distancing Wearing a mask, especially when distancing cannot be maintained Keeping rooms well ventilated Avoiding crowds and close contact Regularly cleaning your hands Coughing into a bent elbow or tissue Check local advice where you live and work DO ALL OF THE ABOVE	1	1	1	1	1	1
Self employed	Yes	ALL OF THE ABOVE	0	0	0	1	0	0	0		Muscle or joint pain Nausea or vomiting Diarrhoea Chills or dizziness Headache Sore throat Loss of taste or smell	1	0	0	1	1	1	0	1	1	1	0	0	0		Respiratory failure Sepsis and septic shock Thromboembolism and/or multiorgan failure, including injury of the heart, liver or kidneys	1	0	1	1	0	0	0		People aged 60 years and over Those with underlying medical problems like high blood pressure, heart and lung problems, diabetes, obesity or cancer Anyone can get sick with COVID-19 and become seriously ill or die at any age	1	1	1	0	0	0		Physical distancing Avoiding crowds and close contact Regularly cleaning your hands	1	0	0	1	1	0
Crop farming	Yes	Fever	1	0	0	0	0	0	0		Loss of taste or smell Headache	1	0	0	0	1	0	0	0	0	0	0	0	0		Respiratory failure	1	0	0	0	0	0	0		People aged 60 years and over Those with underlying medical problems like high blood pressure, heart and lung problems, diabetes, obesity or cancer	1	1	0	0	0	0		Wearing a mask, especially when distancing cannot be maintained	0	1	0	0	0	0
Crop farming	Yes	Fever	1	0	0	0	0	0	0		Sore throat	0	0	0	1	0	0	0	0	0	0	0	0	0		Respiratory failure	1	0	0	0	0	0	0		People aged 60 years and over Those with underlying medical problems like high blood pressure, heart and lung problems, diabetes, obesity or cancer	1	1	0	0	0	0		Physical distancing Wearing a mask, especially when distancing cannot be maintained	1	1	0	0	0	0
Crop farming	Yes	Fever Dry cough	1	1	0	0	0	0	0		Loss of taste or smell Sore throat Headache	1	0	0	1	1	0	0	0	0	0	0	0	0		Respiratory failure	1	0	0	0	0	0	0		People aged 60 years and over Those with underlying medical problems like high blood pressure, heart and lung problems, diabetes, obesity or cancer	1	1	0	0	0	0		Physical distancing Wearing a mask, especially when distancing cannot be maintained Keeping rooms well ventilated Regularly cleaning your hands	1	1	1	0	1	0
Crop farming	Yes	Dry cough Fever	1	1	0	0	0	0	0		Diarrhoea Headache Sore throat	0	0	0	1	1	0	0	0	1	0	0	0	0		Respiratory failure	1	0	0	0	0	0	0		People aged 60 years and over Those with underlying medical problems like high blood pressure, heart and lung problems, diabetes, obesity or cancer	1	1	0	0	0	0		Wearing a mask, especially when distancing cannot be maintained Physical distancing	1	1	0	0	0	0
Crop farming	Don't know	Dry cough Fever	1	1	0	0	0	0	0		Loss of taste or smell Headache Sore throat	1	0	0	1	1	0	0	0	0	0	0	0	0		Respiratory failure	1	0	0	0	0	0	0		Those with underlying medical problems like high blood pressure, heart and lung problems, diabetes, obesity or cancer People aged 60 years and over	1	1	0	0	0	0		Physical distancing Wearing a mask, especially when distancing cannot be maintained	1	1	0	0	0	0
Self employed	Yes	Dry cough Fever	1	1	0	0	0	0	0		Loss of taste or smell Headache Nausea or vomiting Diarrhoea	1	0	0	0	1	0	0	1	1	0	0	0	0		Respiratory failure	1	0	0	0	0	0	0		Anyone can get sick with COVID-19 and become seriously ill or die at any age Those with underlying medical problems like high blood pressure, heart and lung problems, diabetes, obesity or cancer	0	1	1	0	0	0		Wearing a mask, especially when distancing cannot be maintained Physical distancing	1	1	0	0	0	0
Labour/ Employment	Yes	Fever Dry cough	1	1	0	0	0	0	0		Loss of taste or smell Headache Nausea or vomiting	1	0	0	0	1	0	0	1	0	0	0	0	0		Respiratory failure	1	0	0	0	0	0	0		Those with underlying medical problems like high blood pressure, heart and lung problems, diabetes, obesity or cancer Anyone can get sick with COVID-19 and become seriously ill or die at any age	0	1	1	0	0	0		Physical distancing Wearing a mask, especially when distancing cannot be maintained	1	1	0	0	0	0
Self employed	Yes	Dry cough Fever	1	1	0	0	0	0	0		Sore throat Headache Nausea or vomiting	0	0	0	1	1	0	0	1	0	0	0	0	0		NONE OF THE ABOVE Other	0	0	0	0	0	1	1	Headache & Diarrhoea	Those with underlying medical problems like high blood pressure, heart and lung problems, diabetes, obesity or cancer Anyone can get sick with COVID-19 and become seriously ill or die at any age	0	1	1	0	0	0		Wearing a mask, especially when distancing cannot be maintained Physical distancing	1	1	0	0	0	0
Crop farming	Yes	Fever Dry cough	1	1	0	0	0	0	0		Nasal congestion Muscle or joint pain Nausea or vomiting Sore throat	0	1	0	1	0	1	0	1	0	0	0	0	0		Respiratory failure	1	0	0	0	0	0	0		Those with underlying medical problems like high blood pressure, heart and lung problems, diabetes, obesity or cancer People aged 60 years and over	1	1	0	0	0	0		Wearing a mask, especially when distancing cannot be maintained	0	1	0	0	0	0
Labour/ Employment	Yes	Dry cough Fever Fatigue	1	1	1	0	0	0	0	Headache, body weakness,	Chills or dizziness Diarrhoea	0	0	0	0	0	0	0	0	1	1	0	0	0		Respiratory failure Thromboembolism and/or multiorgan failure, including injury of the heart, liver or kidneys	1	0	0	1	0	0	0		People aged 60 years and over Those with underlying medical problems like high blood pressure, heart and lung problems, diabetes, obesity or cancer	1	1	0	0	0	0	Pregnant mothers,	Wearing a mask, especially when distancing cannot be maintained Physical distancing Regularly cleaning your hands Keeping rooms well ventilated	1	1	1	0	1	0
Remittance	Yes	Fever Other	1	0	0	0	0	0	1	Flue headache	Loss of taste or smell Nasal congestion Conjunctivitis (also known as red eyes) Sore throat Headache Muscle or joint pain	1	1	1	1	1	1	0	0	0	0	0	0	0		Acute respiratory distress syndrome (ARDS)	0	1	0	0	0	0	0		Those with underlying medical problems like high blood pressure, heart and lung problems, diabetes, obesity or cancer People aged 60 years and over	1	1	0	0	0	0		Wearing a mask, especially when distancing cannot be maintained Regularly cleaning your hands Avoiding crowds and close contact	0	1	0	1	1	0
[truncated: 557 more rows]
[truncated: 152 more columns]
