# Supplementary material for: Assessing knowledge levels on coronavirus disease (COVID-19) among community members: The influence of community engagement efforts in Seke district, Zimbabwe: A cross-sectional study
Source: PLoS One. 2026 Feb 6;21(2):e0342318. doi: 10.1371/journal.pone.0342318 (PMC12880637; doi:10.1371/journal.pone.0342318)
Supplement: S4 File — (XLSX) [file pone.0342318.s004.xlsx]

## Sheet: ageANOVA
Anova: Single Factor
SUMMARY
Groups	Count	Sum	Average	Variance
18-24 (young adults)	96	3963.22	41.2835	63.2404
25-39 (adults)	289	11532.2	39.9038	58.2178
40-59 (middle-aged adults)	262	10214.9	38.9883	70.6821
60-74 (Older adults)	90	3117.24	34.636	52.4671
75 and older (seniors)	6	182.759	30.4598	147.84
ANOVA
Source of Variation	SS	df	MS	F	P-value	F crit
Between Groups	2886.78	4	721.695	11.4217	5.32826e-09	2.384
Within Groups	46631.4	738	63.1861
Total	49518.2	742

## Sheet: genderT-Test
Gender of the respondent	%SCORE		FEMALE	MALE
Female			52.8736	45.977
Female			41.3793	31.0345			p value:
Female			16.092	42.5287			0.000751296					MEAN	STANDARD DEVIATION	n
Female			14.9425	32.1839							Female	38.2692	8.44602	486
Female			29.8851	43.6782							Male	40.3708	7.8788	261
Female			40.2299	43.6782							COHEN'S D CALCULATION:
Female			44.8276	29.8851							M1-M2	2.10157
Female			33.3333	44.8276							Pooled SD	8.25249
Female			33.3333	31.0345							Cohen's ds	0.254659
Female			16.092	28.7356
Female			25.2874	35.6322
Female			37.931	32.1839
Female			22.9885	33.3333
Female			32.1839	42.5287
Female			39.0805	48.2759
Female			35.6322	32.1839
Female			36.7816	47.1264
Female			36.7816	36.7816
Female			18.3908	31.0345
Female			27.5862	48.2759
Female			45.977	48.2759
Female			29.8851	49.4253
Female			33.3333	45.977
Female			36.7816	33.3333
Female			44.8276	33.3333
Female			43.6782	48.2759
Female			28.7356	48.2759
Female			45.977	37.931
Female			32.1839	44.8276
Female			37.931	48.2759
Female			51.7241	37.931
Female			45.977	41.3793
Female			33.3333	40.2299
Female			27.5862	44.8276
Female			28.7356	41.3793
Female			39.0805	33.3333
Female			44.8276	34.4828
Female			43.6782	45.977
Female			35.6322	35.6322
Female			36.7816	58.6207
Female			50.5747	49.4253
Female			43.6782	32.1839
Female			42.5287	39.0805
Female			44.8276	36.7816
Female			35.6322	29.8851
Female			35.6322	40.2299
Female			29.8851	41.3793
Female			31.0345	35.6322
Female			41.3793	48.2759
Female			36.7816	31.0345
Female			35.6322	45.977
Female			37.931	32.1839
Female			28.7356	48.2759
Female			51.7241	51.7241
Female			54.023	45.977
Female			50.5747	48.2759
Female			50.5747	48.2759
Female			32.1839	41.3793
Female			28.7356	54.023
Female			31.0345	28.7356
Female			34.4828	42.5287
Female			43.6782	31.0345
Female			35.6322	48.2759
Female			33.3333	44.8276
Female			48.2759	24.1379
Female			41.3793	47.1264
Female			50.5747	44.8276
Female			48.2759	39.0805
Female			45.977	55.1724
Female			52.8736	47.1264
Female			44.8276	56.3218
Female			45.977	35.6322
Female			44.8276	34.4828
Female			42.5287	35.6322
Female			29.8851	35.6322
Female			19.5402	34.4828
Female			43.6782	40.2299
Female			36.7816	32.1839
Female			36.7816	37.931
Female			44.8276	32.1839
Female			47.1264	37.931
Female			51.7241	52.8736
Female			40.2299	49.4253
Female			44.8276	45.977
Female			49.4253	39.0805
Female			33.3333	49.4253
Female			33.3333	48.2759
Female			29.8851	32.1839
Female			35.6322	47.1264
Female			32.1839	52.8736
Female			32.1839	51.7241
Female			27.5862	41.3793
Female			29.8851	40.2299
Female			35.6322	42.5287
Female			45.977	32.1839
Female			36.7816	35.6322
Female			32.1839	27.5862
Female			35.6322	31.0345
Female			42.5287	42.5287
Female			28.7356	1.14943
Female			14.9425	41.3793
Female			48.2759	37.931
Female			44.8276	57.4713
Female			52.8736	55.1724
Female			54.023	48.2759
Female			49.4253	47.1264
Female			52.8736	45.977
Female			25.2874	45.977
Female			31.0345	45.977
Female			48.2759	51.7241
Female			34.4828	49.4253
Female			33.3333	47.1264
Female			45.977	47.1264
Female			49.4253	50.5747
Female			45.977	54.023
Female			44.8276	50.5747
Female			52.8736	40.2299
Female			43.6782	31.0345
Female			37.931	44.8276
Female			49.4253	43.6782
Female			31.0345	37.931
Female			33.3333	36.7816
Female			36.7816	37.931
Female			33.3333	37.931
Female			39.0805	37.931
Female			32.1839	29.8851
Female			45.977	44.8276
Female			51.7241	34.4828
Female			48.2759	36.7816
Female			33.3333	25.2874
Female			40.2299	34.4828
Female			45.977	34.4828
Female			48.2759	37.931
Female			54.023	43.6782
Female			32.1839	29.8851
Female			34.4828	33.3333
Female			32.1839	37.931
Female			31.0345	32.1839
Female			58.6207	32.1839
Female			47.1264	31.0345
Female			39.0805	31.0345
Female			47.1264	32.1839
Female			60.9195	31.0345
Female			59.7701	25.2874
Female			44.8276	33.3333
Female			41.3793	43.6782
Female			47.1264	41.3793
Female			43.6782	44.8276
Female			32.1839	31.0345
Female			48.2759	43.6782
Female			47.1264	35.6322
Female			45.977	43.6782
Female			34.4828	50.5747
Female			31.0345	44.8276
Female			48.2759	29.8851
Female			57.4713	35.6322
Female			50.5747	49.4253
Female			49.4253	43.6782
Female			55.1724	29.8851
Female			54.023	31.0345
Female			49.4253	39.0805
Female			33.3333	37.931
Female			39.0805	45.977
Female			45.977	44.8276
Female			33.3333	33.3333
Female			32.1839	26.4368
Female			29.8851	31.0345
Female			36.7816	41.3793
Female			33.3333	41.3793
Female			37.931	42.5287
Female			35.6322	41.3793
Female			34.4828	44.8276
Female			32.1839	25.2874
Female			41.3793	26.4368
Female			42.5287	33.3333
Female			39.0805	28.7356
Female			44.8276	32.1839
Female			47.1264	35.6322
Female			43.6782	44.8276
Female			42.5287	48.2759
Female			28.7356	47.1264
Female			36.7816	48.2759
Female			41.3793	49.4253
Female			29.8851	43.6782
Female			43.6782	43.6782
Female			44.8276	44.8276
Female			54.023	57.4713
Female			35.6322	40.2299
Female			48.2759	43.6782
Female			33.3333	40.2299
Female			31.0345	34.4828
Female			34.4828	28.7356
Female			32.1839	40.2299
Female			39.0805	37.931
Female			43.6782	42.5287
Female			43.6782	39.0805
Female			42.5287	40.2299
Female			34.4828	45.977
Female			32.1839	41.3793
Female			33.3333	45.977
Female			27.5862	43.6782
Female			34.4828	43.6782
Female			31.0345	41.3793
Female			22.9885	31.0345
Female			31.0345	28.7356
Female			35.6322	37.931
Female			33.3333	32.1839
Female			34.4828	43.6782
Female			29.8851	51.7241
Female			32.1839	26.4368
Female			36.7816	36.7816
Female			34.4828	45.977
Female			31.0345	43.6782
Female			34.4828	47.1264
Female			28.7356	40.2299
Female			33.3333	52.8736
Female			31.0345	52.8736
Female			28.7356	48.2759
Female			36.7816	48.2759
Female			29.8851	35.6322
Female			29.8851	43.6782
Female			37.931	54.023
Female			33.3333	32.1839
Female			35.6322	26.4368
Female			42.5287	50.5747
Female			33.3333	31.0345
Female			37.931	39.0805
Female			29.8851	37.931
Female			37.931	26.4368
Female			33.3333	44.8276
Female			52.8736	48.2759
Female			43.6782	41.3793
Female			49.4253	36.7816
Female			33.3333	47.1264
Female			33.3333	54.023
Female			29.8851	44.8276
Female			29.8851	45.977
Female			35.6322	41.3793
Female			34.4828	45.977
Female			37.931	44.8276
Female			43.6782	35.6322
Female			44.8276	42.5287
Female			33.3333	42.5287
Female			43.6782	41.3793
Female			28.7356	41.3793
Female			44.8276	48.2759
Female			32.1839	36.7816
Female			41.3793	45.977
Female			43.6782	37.931
Female			41.3793	39.0805
Female			41.3793	36.7816
Female			42.5287	43.6782
Female			44.8276	29.8851
Female			44.8276	28.7356
Female			41.3793	44.8276
Female			43.6782	43.6782
Female			47.1264	44.8276
Female			31.0345	45.977
Female			26.4368	41.3793
Female			28.7356	26.4368
Female			26.4368	34.4828
Female			33.3333
Female			31.0345
Female			29.8851
Female			31.0345
Female			26.4368
Female			29.8851
Female			25.2874
Female			31.0345
Female			24.1379
Female			40.2299
Female			40.2299
Female			24.1379
Female			43.6782
Female			39.0805
Female			41.3793
Female			43.6782
Female			41.3793
Female			49.4253
Female			48.2759
Female			43.6782
Female			32.1839
Female			26.4368
Female			31.0345
Female			32.1839
Female			29.8851
Female			37.931
Female			29.8851
Female			35.6322
Female			29.8851
Female			28.7356
Female			24.1379
Female			37.931
Female			31.0345
Female			35.6322
Female			26.4368
Female			32.1839
Female			35.6322
Female			36.7816
Female			26.4368
Female			31.0345
Female			41.3793
Female			36.7816
Female			39.0805
Female			33.3333
Female			50.5747
Female			50.5747
Female			50.5747
Female			31.0345
Female			28.7356
Female			39.0805
Female			48.2759
Female			43.6782
Female			49.4253
Female			41.3793
Female			41.3793
Female			40.2299
Female			43.6782
Female			37.931
Female			48.2759
Female			40.2299
Female			47.1264
Female			51.7241
Female			35.6322
Female			48.2759
Female			44.8276
Female			28.7356
Female			34.4828
Female			25.2874
Female			29.8851
Female			33.3333
Female			24.1379
Female			32.1839
Female			29.8851
Female			33.3333
Female			29.8851
Female			29.8851
Female			32.1839
Female			28.7356
Female			29.8851
Female			31.0345
Female			44.8276
Female			45.977
Female			1.14943
Female			40.2299
Female			41.3793
Female			42.5287
Female			56.3218
Female			47.1264
Female			52.8736
Female			49.4253
Female			44.8276
Female			35.6322
Female			51.7241
Female			51.7241
Female			42.5287
Female			52.8736
Female			45.977
Female			45.977
Female			48.2759
Female			52.8736
Female			54.023
Female			45.977
Female			45.977
Female			43.6782
Female			36.7816
Female			32.1839
Female			29.8851
Female			28.7356
Female			29.8851
Female			28.7356
Female			27.5862
Female			31.0345
Female			27.5862
Female			29.8851
Female			51.7241
Female			42.5287
Female			43.6782
Female			47.1264
Female			31.0345
Female			33.3333
Female			31.0345
Female			32.1839
Female			29.8851
Female			31.0345
Female			24.1379
Female			28.7356
Female			28.7356
Female			28.7356
Female			32.1839
Female			40.2299
Female			42.5287
Female			47.1264
Female			40.2299
Female			40.2299
Female			39.0805
Female			44.8276
Female			32.1839
Female			45.977
Female			42.5287
Female			44.8276
Female			40.2299
Female			41.3793
Female			36.7816
Female			39.0805
Female			45.977
Female			54.023
Female			43.6782
Female			44.8276
Female			49.4253
Female			40.2299
Female			47.1264
Female			45.977
Female			43.6782
Female			43.6782
Female			45.977
Female			45.977
Female			39.0805
Female			45.977
Female			43.6782
Female			41.3793
Female			48.2759
Female			43.6782
Female			41.3793
Female			45.977
Female			44.8276
Female			43.6782
Female			42.5287
Female			49.4253
Female			32.1839
Female			25.2874
Female			29.8851
Female			35.6322
Female			29.8851
Female			31.0345
Female			32.1839
Female			43.6782
Female			44.8276
Female			43.6782
Female			45.977
Female			42.5287
Female			42.5287
Female			36.7816
Female			33.3333
Female			40.2299
Female			42.5287
Female			44.8276
Female			43.6782
Female			34.4828
Female			31.0345
Female			39.0805
Female			35.6322
Female			35.6322
Female			40.2299
Female			43.6782
Female			42.5287
Female			31.0345
Female			22.9885
Female			28.7356
Female			33.3333
Female			26.4368
Female			33.3333
Female			25.2874
Female			28.7356
Female			26.4368
Female			28.7356
Female			28.7356
Female			40.2299
Female			39.0805
Female			42.5287
Female			41.3793
Female			47.1264
Female			44.8276
Female			40.2299
Female			43.6782
Female			29.8851
Female			26.4368
Female			28.7356
Female			27.5862
Female			29.8851
Female			28.7356
Female			27.5862
Female			28.7356
Female			33.3333
Female			49.4253
Female			52.8736
Male
Male
Male
Male
Male
Male
Male
Male
Male
Male
Male
Male
Male
Male
Male
Male
Male
Male
Male
Male
Male
Male
Male
Male
Male
Male
Male
Male
Male
Male
Male
Male
Male
Male
Male
Male
Male
Male
Male
Male
Male
Male
Male
Male
Male
Male
Male
Male
Male
Male
Male
Male
Male
Male
Male
Male
Male
Male
Male
Male
Male
Male
Male
Male
Male
Male
Male
Male
Male
Male
Male
Male
Male
Male
Male
Male
Male
Male
Male
Male
Male
Male
Male
Male
Male
Male
Male
Male
Male
Male
Male
Male
Male
Male
Male
Male
Male
Male
Male
Male
Male
Male
Male
Male
Male
Male
Male
Male
Male
Male
Male
Male
Male
Male
Male
Male
Male
Male
Male
Male
Male
Male
Male
Male
Male
Male
Male
Male
Male
Male
Male
Male
Male
Male
Male
Male
Male
Male
Male
Male
Male
Male
Male
Male
Male
Male
Male
Male
Male
Male
Male
Male
Male
Male
Male
Male
Male
Male
Male
Male
Male
Male
Male
Male
Male
Male
Male
Male
Male
Male
Male
Male
Male
Male
Male
Male
Male
Male
Male
Male
Male
Male
Male
Male
Male
Male
Male
Male
Male
Male
Male
Male
Male
Male
Male
Male
Male
Male
Male
Male
Male
Male
Male
Male
Male
Male
Male
Male
Male
Male
Male
Male
Male
Male
Male
Male
Male
Male
Male
Male
Male
Male
Male
Male
Male
Male
Male
Male
Male
Male
Male
Male
Male
Male
Male
Male
Male
Male
Male
Male
Male
Male
Male
Male
Male
Male
Male
Male
Male
Male
Male
Male
Male
Male
Male
Male
Male
Male
Male
Male
Male
	42.5287

## Sheet: residenceANOVA
59.0164	34.4262	59.0164
32.7869	31.1475	42.623		Anova: Single Factor
39.3443	32.7869	50.8197
49.1803	36.0656	49.1803		SUMMARY
14.7541	36.0656	39.3443		Groups	Count	Sum	Average	Variance
47.541	47.541	45.9016		WARD 5	269	9814.75	36.4861	21.4124
19.6721	47.541	44.2623		WARD 11	176	8737.7	49.6461	53.1316
29.5082	40.9836	40.9836		WARD 13	303	14462.3	47.7303	55.5195
54.0984	45.9016	42.623
39.3443	37.7049	44.2623
45.9016	49.1803	49.1803		ANOVA
40.9836	49.1803	52.459		Source of Variation	SS	df	MS	F	P-value	F crit
39.3443	52.459	47.541		Between Groups	25000.3	2	12500.1	292.818	1.46631e-94	3.00781
21.3115	49.1803	42.623		Within Groups	31803.4	745	42.6892
36.0656	47.541	54.0984
31.1475	54.0984	47.541		Total	56803.7	747
29.5082	50.8197	45.9016		F statistic > F critical value; the test is significant; p>0.05, hence there is a significant difference between the means of the 3 groups
32.7869	55.7377	47.541
32.7869	54.0984	37.7049		POST-HOC TEST			ALPHA
29.5082	54.0984	27.8689		Groups	P-value (T test)	Significant?	Test	Alpha
36.0656	54.0984	45.9016		WARD 5 v WARD 11	5.72371e-79	Yes	ANOVA	0.05
37.7049	50.8197	45.9016		WARD 11 v WARD 13	0.00648107	Yes	Post-hoc test (Bonferroni corrected)	0.0166667
39.3443	54.0984	47.541		WARD 5 v WARD 13	8.13059e-75	Yes
36.0656	49.1803	47.541
32.7869	49.1803	44.2623
37.7049	44.2623	49.1803
40.9836	52.459	47.541
34.4262	60.6557	44.2623
37.7049	55.7377	50.8197
32.7869	54.0984	54.0984
37.7049	45.9016	47.541
34.4262	52.459	40.9836
39.3443	44.2623	42.623
29.5082	54.0984	49.1803
32.7869	49.1803	49.1803
34.4262	50.8197	47.541
37.7049	57.377	29.5082
32.7869	55.7377	44.2623
34.4262	49.1803	21.3115
37.7049	62.2951	37.7049
37.7049	55.7377	54.0984
37.7049	52.459	50.8197
31.1475	49.1803	57.377
32.7869	49.1803	54.0984
40.9836	50.8197	52.459
32.7869	55.7377	57.377
34.4262	50.8197	47.541
36.0656	49.1803	29.5082
37.7049	55.7377	49.1803
36.0656	50.8197	49.1803
36.0656	54.0984	63.9344
39.3443	47.541	52.459
40.9836	52.459	47.541
32.7869	57.377	37.7049
39.3443	40.9836	45.9016
39.3443	44.2623	47.541
42.623	40.9836	47.541
39.3443	54.0984	59.0164
34.4262	59.0164	50.8197
37.7049	34.4262	57.377
42.623	34.4262	44.2623
50.8197	45.9016	55.7377
45.9016	50.8197	63.9344
40.9836	45.9016	72.1311
42.623	42.623	50.8197
39.3443	54.0984	52.459
36.0656	45.9016	49.1803
39.3443	55.7377	50.8197
27.8689	57.377	67.2131
37.7049	50.8197	67.2131
39.3443	52.459	47.541
37.7049	50.8197	54.0984
37.7049	50.8197	52.459
39.3443	52.459	54.0984
37.7049	63.9344	52.459
42.623	57.377	60.6557
40.9836	63.9344	57.377
39.3443	62.2951	62.2951
39.3443	54.0984	45.9016
44.2623	47.541	45.9016
40.9836	63.9344	36.0656
40.9836	54.0984	47.541
36.0656	52.459	45.9016
37.7049	49.1803	47.541
36.0656	49.1803	47.541
39.3443	59.0164	44.2623
40.9836	50.8197	0
40.9836	55.7377	42.623
40.9836	52.459	40.9836
39.3443	47.541	44.2623
36.0656	59.0164	49.1803
39.3443	62.2951	50.8197
40.9836	55.7377	49.1803
37.7049	42.623	45.9016
37.7049	36.0656	40.9836
36.0656	49.1803	39.3443
36.0656	50.8197	39.3443
36.0656	44.2623	49.1803
39.3443	59.0164	37.7049
39.3443	50.8197	45.9016
37.7049	57.377	40.9836
37.7049	52.459	40.9836
37.7049	47.541	40.9836
36.0656	52.459	36.0656
39.3443	49.1803	42.623
40.9836	45.9016	44.2623
40.9836	45.9016	44.2623
39.3443	36.0656	44.2623
39.3443	32.7869	45.9016
37.7049	36.0656	42.623
37.7049	42.623	49.1803
37.7049	31.1475	49.1803
39.3443	44.2623	49.1803
39.3443	50.8197	44.2623
36.0656	42.623	34.4262
37.7049	42.623	40.9836
39.3443	47.541	42.623
36.0656	40.9836	42.623
40.9836	42.623	49.1803
42.623	50.8197	50.8197
36.0656	34.4262	49.1803
40.9836	57.377	42.623
29.5082	27.8689	49.1803
39.3443	59.0164	44.2623
37.7049	44.2623	39.3443
39.3443	55.7377	49.1803
36.0656	49.1803	45.9016
39.3443	60.6557	47.541
37.7049	52.459	45.9016
36.0656	50.8197	44.2623
36.0656	55.7377	49.1803
40.9836	60.6557	42.623
36.0656	60.6557	50.8197
37.7049	59.0164	49.1803
37.7049	59.0164	45.9016
37.7049	52.459	49.1803
34.4262	52.459	40.9836
37.7049	44.2623	50.8197
40.9836	52.459	37.7049
37.7049	50.8197	49.1803
36.0656	63.9344	39.3443
32.7869	50.8197	40.9836
36.0656	50.8197	49.1803
39.3443	39.3443	52.459
37.7049	60.6557	49.1803
31.1475	59.0164	47.541
37.7049	45.9016	39.3443
42.623	50.8197	47.541
39.3443	54.0984	47.541
39.3443	36.0656	50.8197
37.7049	45.9016	52.459
39.3443	44.2623	52.459
37.7049	44.2623	50.8197
39.3443	49.1803	50.8197
36.0656	54.0984	57.377
31.1475	50.8197	54.0984
37.7049	42.623	49.1803
34.4262	40.9836	44.2623
39.3443	44.2623	32.7869
39.3443	50.8197	52.459
32.7869	47.541	44.2623
31.1475	54.0984	49.1803
37.7049	50.8197	50.8197
34.4262	39.3443	44.2623
36.0656	49.1803	45.9016
36.0656	44.2623	49.1803
34.4262	52.459	44.2623
36.0656	50.8197	49.1803
34.4262	52.459	47.541
32.7869	49.1803	52.459
27.8689	55.7377	50.8197
36.0656	47.541	50.8197
36.0656	49.1803	47.541
34.4262	44.2623	49.1803
26.2295	44.2623	47.541
36.0656	55.7377	45.9016
37.7049		54.0984
29.5082		52.459
36.0656		52.459
37.7049		47.541
34.4262		52.459
32.7869		49.1803
44.2623		59.0164
39.3443		55.7377
39.3443		52.459
34.4262		50.8197
36.0656		55.7377
31.1475		67.2131
39.3443		55.7377
26.2295		49.1803
39.3443		45.9016
36.0656		50.8197
40.9836		49.1803
34.4262		54.0984
32.7869		50.8197
42.623		49.1803
39.3443		52.459
37.7049		52.459
37.7049		44.2623
27.8689		44.2623
37.7049		45.9016
37.7049		55.7377
32.7869		47.541
40.9836		52.459
26.2295		60.6557
36.0656		40.9836
37.7049		52.459
39.3443		50.8197
26.2295		54.0984
36.0656		49.1803
37.7049		52.459
34.4262		1.63934
39.3443		44.2623
36.0656		54.0984
31.1475		45.9016
37.7049		49.1803
34.4262		47.541
40.9836		65.5738
36.0656		50.8197
34.4262		52.459
36.0656		59.0164
37.7049		52.459
32.7869		52.459
37.7049		45.9016
34.4262		44.2623
29.5082		45.9016
34.4262		47.541
36.0656		45.9016
29.5082		52.459
36.0656		44.2623
36.0656		50.8197
34.4262		49.1803
37.7049		52.459
34.4262		45.9016
37.7049		54.0984
34.4262		45.9016
37.7049		55.7377
29.5082		47.541
29.5082		50.8197
32.7869		52.459
32.7869		50.8197
36.0656		59.0164
34.4262		50.8197
31.1475		45.9016
34.4262		54.0984
40.9836		49.1803
34.4262		52.459
36.0656		49.1803
37.7049		49.1803
36.0656		52.459
32.7869		44.2623
32.7869		52.459
36.0656		52.459
31.1475		47.541
34.4262		50.8197
36.0656		50.8197
31.1475		49.1803
32.7869		50.8197
31.1475		50.8197
34.4262		47.541
32.7869		50.8197
32.7869		44.2623
34.4262		47.541
31.1475		47.541
31.1475		47.541
34.4262		55.7377
31.1475		47.541
32.7869		44.2623
34.4262		37.7049
		44.2623
		45.9016
		47.541
		49.1803
		47.541
		50.8197
		45.9016
		42.623
		39.3443
		44.2623
		36.0656
		42.623
		44.2623
		47.541
		49.1803
		49.1803
		50.8197
		47.541
		47.541
		49.1803
		49.1803
		42.623
		50.8197
		47.541
		49.1803
		52.459
		45.9016
		36.0656
		42.623
		44.2623
		24.5902
		37.7049
		31.1475
		49.1803

## Sheet: educationANOVA
Anova: Single Factor
SUMMARY
Groups	Count	Sum	Average	Variance
GRADUATE	31	1383.91	44.6422	21.1474
MASTERS AND ABOVE	1	47.1264	47.1264	#DIV/0!
NO FORMAL EDUCATION	29	893.103	30.7967	39.9543
PRIMARY	36	1520.69	42.2414	68.9561
SECONDARY	539	20505.7	38.0441	65.5623
TECHNICAL/ VOCATIONAL	108	4708.05	43.593	41.5789
ANOVA
Source of Variation	SS	df	MS	F	P-value	F crit
Between Groups	6151.14	5	1230.23	20.6869	2.27183e-19	2.22624
Within Groups	43888.1	738	59.469
Total	50039.2	743

## Sheet: education
Highest level of education of the respondent	%SCORE		GRADUATE	MASTERS AND ABOVE	NO FORMAL EDUCATION	PRIMARY	SECONDARY	TECHNICAL/ VOCATIONAL
Graduate			44.8276	47.1264	16.092	41.3793	52.8736	28.7356		Anova: Single Factor
Graduate			43.6782		33.3333	14.9425	45.977	45.977
Graduate			49.4253		27.5862	16.092	31.0345	47.1264		SUMMARY
Graduate			48.2759		31.0345	44.8276	29.8851	48.2759		Groups	Count	Sum	Average	Variance
Graduate			44.8276		27.5862	43.6782	40.2299	37.931		GRADUATE	31	1383.91	44.6422	21.1474
Graduate			41.3793		25.2874	48.2759	33.3333	44.8276		MASTERS AND ABOVE	1	47.1264	47.1264	#DIV/0!
Graduate			52.8736		31.0345	45.977	42.5287	50.5747		NO FORMAL EDUCATION	29	893.103	30.7967	39.9543
Graduate			44.8276		32.1839	36.7816	33.3333	48.2759		PRIMARY	36	1520.69	42.2414	68.9561
Graduate			50.5747		43.6782	51.7241	32.1839	54.023		SECONDARY	539	20505.7	38.0441	65.5623
Graduate			41.3793		41.3793	44.8276	43.6782	41.3793		TECHNICAL/ VOCATIONAL	108	4708.05	43.593	41.5789
Graduate			29.8851		37.931	48.2759	25.2874	40.2299
Graduate			44.8276		28.7356	45.977	37.931	45.977
Graduate			43.6782		31.0345	49.4253	22.9885	52.8736		ANOVA
Graduate			37.931		34.4828	39.0805	29.8851	54.023		Source of Variation	SS	df	MS	F	P-value	F crit
Graduate			43.6782		33.3333	41.3793	44.8276	49.4253		Between Groups	6151.14	5	1230.23	20.6869	2.27183e-19	2.22624
Graduate			41.3793		44.8276	57.4713	31.0345	33.3333		Within Groups	43888.1	738	59.469
Graduate			44.8276		29.8851	48.2759	32.1839	55.1724
Graduate			48.2759		33.3333	47.1264	39.0805	47.1264		Total	50039.2	743
Graduate			40.2299		22.9885	50.5747	35.6322	40.2299
Graduate			45.977		24.1379	43.6782	36.7816	52.8736
Graduate			43.6782		36.7816	44.8276	36.7816	58.6207
Graduate			51.7241		26.4368	40.2299	18.3908	47.1264
Graduate			45.977		24.1379	31.0345	27.5862	49.4253
Graduate			44.8276		31.0345	37.931	35.6322	45.977
Graduate			42.5287		26.4368	43.6782	45.977	47.1264
Graduate			54.023		35.6322	45.977	29.8851	47.1264
Graduate			44.8276		28.7356	48.2759	32.1839	45.977
Graduate			43.6782		25.2874	35.6322	36.7816	57.4713
Graduate			42.5287		28.7356	43.6782	33.3333	51.7241
Graduate			45.977			42.5287	43.6782	54.023
Graduate			41.3793			41.3793	28.7356	40.2299
Masters and above						44.8276	32.1839	39.0805
No formal education						35.6322	42.5287	35.6322
No formal education						41.3793	37.931	35.6322
No formal education						44.8276	48.2759	42.5287
No formal education						39.0805	32.1839	41.3793
No formal education							36.7816	43.6782
No formal education							31.0345	50.5747
No formal education							48.2759	37.931
No formal education							51.7241	36.7816
No formal education							45.977	37.931
No formal education							48.2759	36.7816
No formal education							45.977	37.931
No formal education							33.3333	37.931
No formal education							33.3333	29.8851
No formal education							33.3333	33.3333
No formal education							28.7356	32.1839
No formal education							39.0805	41.3793
No formal education							43.6782	41.3793
No formal education							35.6322	39.0805
No formal education							36.7816	37.931
No formal education							43.6782	44.8276
No formal education							42.5287	44.8276
No formal education							44.8276	47.1264
No formal education							35.6322	44.8276
No formal education							35.6322	28.7356
No formal education							29.8851	26.4368
No formal education							31.0345	41.3793
No formal education							41.3793	42.5287
No formal education							36.7816	41.3793
No formal education							35.6322	41.3793
Primary							37.931	47.1264
Primary							28.7356	48.2759
Primary							51.7241	49.4253
Primary							50.5747	50.5747
Primary							50.5747	45.977
Primary							32.1839	43.6782
Primary							37.931	41.3793
Primary							28.7356	48.2759
Primary							34.4828	35.6322
Primary							35.6322	44.8276
Primary							33.3333	28.7356
Primary							41.3793	43.6782
Primary							50.5747	56.3218
Primary							48.2759	47.1264
Primary							52.8736	52.8736
Primary							44.8276	40.2299
Primary							45.977	40.2299
Primary							44.8276	40.2299
Primary							42.5287	44.8276
Primary							29.8851	44.8276
Primary							19.5402	32.1839
Primary							43.6782	45.977
Primary							44.8276	44.8276
Primary							36.7816	48.2759
Primary							44.8276	41.3793
Primary							47.1264	43.6782
Primary							33.3333	47.1264
Primary							34.4828	54.023
Primary							40.2299	44.8276
Primary							49.4253	43.6782
Primary							45.977	43.6782
Primary							35.6322	45.977
Primary							58.6207	45.977
Primary							49.4253	45.977
Primary							33.3333	39.0805
Primary							33.3333	43.6782
Secondary							29.8851	41.3793
Secondary							32.1839	42.5287
Secondary							35.6322	42.5287
Secondary							32.1839	48.2759
Secondary							39.0805	36.7816
Secondary							32.1839	36.7816
Secondary							29.8851	43.6782
Secondary							35.6322	40.2299
Secondary							36.7816	44.8276
Secondary							36.7816	41.3793
Secondary							32.1839	49.4253
Secondary							35.6322
Secondary							29.8851
Secondary							42.5287
Secondary							40.2299
Secondary							28.7356
Secondary							41.3793
Secondary							14.9425
Secondary							35.6322
Secondary							48.2759
Secondary							44.8276
Secondary							48.2759
Secondary							31.0345
Secondary							45.977
Secondary							34.4828
Secondary							33.3333
Secondary							48.2759
Secondary							51.7241
Secondary							45.977
Secondary							45.977
Secondary							48.2759
Secondary							44.8276
Secondary							48.2759
Secondary							52.8736
Secondary							49.4253
Secondary							54.023
Secondary							42.5287
Secondary							33.3333
Secondary							36.7816
Secondary							39.0805
Secondary							31.0345
Secondary							32.1839
Secondary							48.2759
Secondary							24.1379
Secondary							47.1264
Secondary							45.977
Secondary							51.7241
Secondary							48.2759
Secondary							44.8276
Secondary							33.3333
Secondary							40.2299
Secondary							45.977
Secondary							39.0805
Secondary							48.2759
Secondary							54.023
Secondary							56.3218
Secondary							35.6322
Secondary							34.4828
Secondary							32.1839
Secondary							35.6322
Secondary							35.6322
Secondary							34.4828
Secondary							34.4828
Secondary							32.1839
Secondary							32.1839
Secondary							37.931
Secondary							32.1839
Secondary							31.0345
Secondary							37.931
Secondary							39.0805
Secondary							47.1264
Secondary							60.9195
Secondary							59.7701
Secondary							44.8276
Secondary							41.3793
Secondary							43.6782
Secondary							32.1839
Secondary							48.2759
Secondary							49.4253
Secondary							48.2759
Secondary							32.1839
Secondary							31.0345
Secondary							48.2759
Secondary							47.1264
Secondary							52.8736
Secondary							49.4253
Secondary							55.1724
Secondary							49.4253
Secondary							42.5287
Secondary							45.977
Secondary							32.1839
Secondary							33.3333
Secondary							32.1839
Secondary							29.8851
Secondary							36.7816
Secondary							27.5862
Secondary							33.3333
Secondary							37.931
Secondary							31.0345
Secondary							34.4828
Secondary							32.1839
Secondary							41.3793
Secondary							42.5287
Secondary							39.0805
Secondary							47.1264
Secondary							43.6782
Secondary							42.5287
Secondary							37.931
Secondary							28.7356
Secondary							36.7816
Secondary							55.1724
Secondary							44.8276
Secondary							54.023
Secondary							47.1264
Secondary							45.977
Secondary							45.977
Secondary							45.977
Secondary							51.7241
Secondary							49.4253
Secondary							35.6322
Secondary							48.2759
Secondary							47.1264
Secondary							33.3333
Secondary							31.0345
Secondary							54.023
Secondary							40.2299
Secondary							31.0345
Secondary							44.8276
Secondary							43.6782
Secondary							34.4828
Secondary							32.1839
Secondary							39.0805
Secondary							37.931
Secondary							37.931
Secondary							43.6782
Secondary							34.4828
Secondary							25.2874
Secondary							34.4828
Secondary							34.4828
Secondary							43.6782
Secondary							43.6782
Secondary							42.5287
Secondary							29.8851
Secondary							34.4828
Secondary							32.1839
Secondary							33.3333
Secondary							27.5862
Secondary							34.4828
Secondary							31.0345
Secondary							32.1839
Secondary							31.0345
Secondary							35.6322
Secondary							33.3333
Secondary							34.4828
Secondary							32.1839
Secondary							31.0345
Secondary							32.1839
Secondary							36.7816
Secondary							34.4828
Secondary							31.0345
Secondary							31.0345
Secondary							32.1839
Secondary							34.4828
Secondary							28.7356
Secondary							33.3333
Secondary							31.0345
Secondary							25.2874
Secondary							31.0345
Secondary							28.7356
Secondary							36.7816
Secondary							33.3333
Secondary							29.8851
Secondary							29.8851
Secondary							43.6782
Secondary							37.931
Secondary							33.3333
Secondary							41.3793
Secondary							44.8276
Secondary							42.5287
Secondary							31.0345
Secondary							33.3333
Secondary							37.931
Secondary							29.8851
Secondary							37.931
Secondary							33.3333
Secondary							35.6322
Secondary							43.6782
Secondary							52.8736
Secondary							50.5747
Secondary							49.4253
Secondary							33.3333
Secondary							33.3333
Secondary							29.8851
Secondary							29.8851
Secondary							35.6322
Secondary							29.8851
Secondary							35.6322
Secondary							34.4828
Secondary							49.4253
Secondary							43.6782
Secondary							44.8276
Secondary							43.6782
Secondary							29.8851
Secondary							43.6782
Secondary							28.7356
Secondary							44.8276
Secondary							31.0345
Secondary							43.6782
Secondary							41.3793
Secondary							42.5287
Secondary							45.977
Secondary							41.3793
Secondary							31.0345
Secondary							26.4368
Secondary							26.4368
Secondary							33.3333
Secondary							31.0345
Secondary							29.8851
Secondary							31.0345
Secondary							26.4368
Secondary							29.8851
Secondary							25.2874
Secondary							33.3333
Secondary							31.0345
Secondary							31.0345
Secondary							40.2299
Secondary							24.1379
Secondary							43.6782
Secondary							39.0805
Secondary							41.3793
Secondary							41.3793
Secondary							43.6782
Secondary							44.8276
Secondary							49.4253
Secondary							48.2759
Secondary							43.6782
Secondary							32.1839
Secondary							25.2874
Secondary							26.4368
Secondary							31.0345
Secondary							32.1839
Secondary							29.8851
Secondary							37.931
Secondary							29.8851
Secondary							35.6322
Secondary							29.8851
Secondary							26.4368
Secondary							28.7356
Secondary							33.3333
Secondary							24.1379
Secondary							37.931
Secondary							31.0345
Secondary							35.6322
Secondary							26.4368
Secondary							28.7356
Secondary							32.1839
Secondary							35.6322
Secondary							32.1839
Secondary							31.0345
Secondary							35.6322
Secondary							36.7816
Secondary							39.0805
Secondary							33.3333
Secondary							43.6782
Secondary							50.5747
Secondary							43.6782
Secondary							44.8276
Secondary							50.5747
Secondary							57.4713
Secondary							43.6782
Secondary							40.2299
Secondary							34.4828
Secondary							28.7356
Secondary							40.2299
Secondary							28.7356
Secondary							39.0805
Secondary							48.2759
Secondary							37.931
Secondary							43.6782
Secondary							42.5287
Secondary							39.0805
Secondary							49.4253
Secondary							41.3793
Secondary							40.2299
Secondary							41.3793
Secondary							43.6782
Secondary							41.3793
Secondary							37.931
Secondary							40.2299
Secondary							47.1264
Secondary							48.2759
Secondary							28.7356
Secondary							34.4828
Secondary							25.2874
Secondary							31.0345
Secondary							29.8851
Secondary							33.3333
Secondary							32.1839
Secondary							29.8851
Secondary							33.3333
Secondary							29.8851
Secondary							29.8851
Secondary							32.1839
Secondary							32.1839
Secondary							28.7356
Secondary							29.8851
Secondary							51.7241
Secondary							44.8276
Secondary							36.7816
Secondary							45.977
Secondary							1.14943
Secondary							40.2299
Secondary							41.3793
Secondary							42.5287
Secondary							49.4253
Secondary							51.7241
Secondary							51.7241
Secondary							42.5287
Secondary							52.8736
Secondary							45.977
Secondary							52.8736
Secondary							54.023
Secondary							52.8736
Secondary							52.8736
Secondary							48.2759
Secondary							48.2759
Secondary							45.977
Secondary							54.023
Secondary							45.977
Secondary							43.6782
Secondary							36.7816
Secondary							32.1839
Secondary							29.8851
Secondary							28.7356
Secondary							29.8851
Secondary							32.1839
Secondary							28.7356
Secondary							27.5862
Secondary							31.0345
Secondary							26.4368
Secondary							27.5862
Secondary							29.8851
Secondary							50.5747
Secondary							51.7241
Secondary							43.6782
Secondary							47.1264
Secondary							31.0345
Secondary							39.0805
Secondary							37.931
Secondary							31.0345
Secondary							33.3333
Secondary							31.0345
Secondary							26.4368
Secondary							32.1839
Secondary							29.8851
Secondary							31.0345
Secondary							24.1379
Secondary							28.7356
Secondary							28.7356
Secondary							32.1839
Secondary							40.2299
Secondary							42.5287
Secondary							47.1264
Secondary							39.0805
Secondary							40.2299
Secondary							36.7816
Secondary							36.7816
Secondary							39.0805
Secondary							45.977
Secondary							49.4253
Secondary							40.2299
Secondary							47.1264
Secondary							45.977
Secondary							45.977
Secondary							41.3793
Secondary							45.977
Secondary							41.3793
Secondary							48.2759
Secondary							43.6782
Secondary							45.977
Secondary							44.8276
Secondary							43.6782
Secondary							42.5287
Secondary							49.4253
Secondary							42.5287
Secondary							32.1839
Secondary							25.2874
Secondary							29.8851
Secondary							35.6322
Secondary							29.8851
Secondary							31.0345
Secondary							32.1839
Secondary							43.6782
Secondary							33.3333
Secondary							40.2299
Secondary							42.5287
Secondary							44.8276
Secondary							45.977
Secondary							37.931
Secondary							43.6782
Secondary							34.4828
Secondary							39.0805
Secondary							31.0345
Secondary							39.0805
Secondary							35.6322
Secondary							35.6322
Secondary							40.2299
Secondary							36.7816
Secondary							43.6782
Secondary							42.5287
Secondary							31.0345
Secondary							22.9885
Secondary							28.7356
Secondary							33.3333
Secondary							26.4368
Secondary							29.8851
Secondary							33.3333
Secondary							28.7356
Secondary							26.4368
Secondary							28.7356
Secondary							28.7356
Secondary							28.7356
Secondary							44.8276
Secondary							40.2299
Secondary							42.5287
Secondary							41.3793
Secondary							47.1264
Secondary							44.8276
Secondary							43.6782
Secondary							43.6782
Secondary							45.977
Secondary							29.8851
Secondary							26.4368
Secondary							26.4368
Secondary							28.7356
Secondary							27.5862
Secondary							29.8851
Secondary							34.4828
Secondary							27.5862
Secondary							28.7356
Secondary							33.3333
Secondary							52.8736
Secondary
Secondary
Secondary
Secondary
Secondary
Secondary
Secondary
Secondary
Secondary
Secondary
Secondary
Secondary
Secondary
Secondary
Secondary
Secondary
Secondary
Secondary
Secondary
Secondary
Secondary
Secondary
Secondary
Secondary
Secondary
Secondary
Secondary
Secondary
Secondary
Secondary
Secondary
Secondary
Secondary
Secondary
Secondary
Secondary
Secondary
Secondary
Secondary
Secondary
Secondary
Secondary
Secondary
Secondary
Secondary
Secondary
Secondary
Secondary
Secondary
Secondary
Secondary
Secondary
Secondary
Secondary
Secondary
Secondary
Secondary
Secondary
Secondary
Secondary
Secondary
Secondary
Secondary
Secondary
Secondary
Secondary
Secondary
Secondary
Secondary
Secondary
Secondary
Secondary
Secondary
Secondary
Secondary
Secondary
Secondary
Secondary
Secondary
Secondary
Secondary
Secondary
Secondary
Secondary
Secondary
Secondary
Secondary
Secondary
Secondary
Secondary
Secondary
Secondary
Secondary
Secondary
Secondary
Secondary
Secondary
Technical/Vocational
Technical/Vocational
Technical/Vocational
Technical/Vocational
Technical/Vocational
Technical/Vocational
Technical/Vocational
Technical/Vocational
Technical/Vocational
Technical/Vocational
Technical/Vocational
Technical/Vocational
Technical/Vocational
Technical/Vocational
Technical/Vocational
Technical/Vocational
Technical/Vocational
Technical/Vocational
Technical/Vocational
Technical/Vocational
Technical/Vocational
Technical/Vocational
Technical/Vocational
Technical/Vocational
Technical/Vocational
Technical/Vocational
Technical/Vocational
Technical/Vocational
Technical/Vocational
Technical/Vocational
Technical/Vocational
Technical/Vocational
Technical/Vocational
Technical/Vocational
Technical/Vocational
Technical/Vocational
Technical/Vocational
Technical/Vocational
Technical/Vocational
Technical/Vocational
Technical/Vocational
Technical/Vocational
Technical/Vocational
Technical/Vocational
Technical/Vocational
Technical/Vocational
Technical/Vocational
Technical/Vocational
Technical/Vocational
Technical/Vocational
Technical/Vocational
Technical/Vocational
Technical/Vocational
Technical/Vocational
Technical/Vocational
Technical/Vocational
Technical/Vocational
Technical/Vocational
Technical/Vocational
Technical/Vocational
Technical/Vocational
Technical/Vocational
Technical/Vocational
Technical/Vocational
Technical/Vocational
Technical/Vocational
Technical/Vocational
Technical/Vocational
Technical/Vocational
Technical/Vocational
Technical/Vocational
Technical/Vocational
Technical/Vocational
Technical/Vocational
Technical/Vocational
Technical/Vocational
Technical/Vocational
Technical/Vocational
Technical/Vocational
Technical/Vocational
Technical/Vocational
Technical/Vocational
Technical/Vocational
Technical/Vocational
Technical/Vocational
Technical/Vocational
Technical/Vocational
Technical/Vocational
Technical/Vocational
Technical/Vocational
Technical/Vocational
Technical/Vocational
Technical/Vocational
Technical/Vocational
Technical/Vocational
Technical/Vocational
Technical/Vocational
Technical/Vocational
Technical/Vocational
Technical/Vocational
Technical/Vocational
Technical/Vocational
Technical/Vocational
Technical/Vocational
Technical/Vocational
Technical/Vocational
Technical/Vocational
Technical/Vocational
	1.14943
	35.6322
	40.2299
	42.5287

## Sheet: vccANOVA
Anova: Single Factor
SUMMARY
Groups	Count	Sum	Average	Variance
DON'T KNOW	8	280.46	35.0575	48.6949
NO	218	7005.75	32.1365	30.8841
YES	517	21781.6	42.1308	49.2652
ANOVA
Source of Variation	SS	df	MS	F	P-value	F crit
Between Groups	15450.3	2	7725.17	176.094	2.79104e-63	3.00789
Within Groups	32463.5	740	43.8696
Total	47913.9	742

## Sheet: VCC services
1. Have you benefited any services from a VCC member?	%SCORE		DON'T KNOW	NO	YES
Don't know			37.931	16.092	52.8736
Don't know			28.7356	14.9425	45.977
Don't know			29.8851	32.1839	31.0345
Don't know			25.2874	16.092	41.3793
Don't know			34.4828	25.2874	29.8851
Don't know			35.6322	22.9885	40.2299
Don't know			44.8276	29.8851	44.8276
Don't know			43.6782	32.1839	33.3333
No				29.8851	42.5287
No				32.1839	33.3333
No				33.3333	43.6782
No				28.7356	43.6782
No				35.6322	37.931
No				35.6322	44.8276
No				44.8276	31.0345
No				45.977	39.0805
No				29.8851	35.6322
No				19.5402	36.7816
No				41.3793	36.7816
No				40.2299	18.3908
No				43.6782	27.5862
No				36.7816	28.7356
No				41.3793	35.6322
No				36.7816	45.977
No				33.3333	33.3333
No				34.4828	36.7816
No				33.3333	44.8276
No				32.1839	43.6782
No				35.6322	45.977
No				32.1839	32.1839
No				27.5862	42.5287
No				29.8851	37.931
No				45.977	48.2759
No				36.7816	32.1839
No				32.1839	47.1264
No				29.8851	36.7816
No				31.0345	31.0345
No				33.3333	48.2759
No				33.3333	51.7241
No				39.0805	45.977
No				31.0345	48.2759
No				32.1839	49.4253
No				35.6322	45.977
No				34.4828	33.3333
No				32.1839	33.3333
No				35.6322	33.3333
No				34.4828	27.5862
No				34.4828	28.7356
No				40.2299	48.2759
No				32.1839	48.2759
No				32.1839	39.0805
No				31.0345	44.8276
No				47.1264	43.6782
No				31.0345	37.931
No				32.1839	36.7816
No				29.8851	44.8276
No				27.5862	50.5747
No				35.6322	43.6782
No				31.0345	42.5287
No				42.5287	44.8276
No				39.0805	35.6322
No				36.7816	29.8851
No				32.1839	31.0345
No				37.931	48.2759
No				34.4828	41.3793
No				34.4828	36.7816
No				29.8851	35.6322
No				34.4828	37.931
No				33.3333	28.7356
No				27.5862	51.7241
No				32.1839	54.023
No				22.9885	50.5747
No				31.0345	50.5747
No				33.3333	32.1839
No				34.4828	37.931
No				32.1839	28.7356
No				31.0345	31.0345
No				32.1839	34.4828
No				34.4828	43.6782
No				28.7356	35.6322
No				33.3333	33.3333
No				31.0345	48.2759
No				25.2874	41.3793
No				31.0345	50.5747
No				28.7356	48.2759
No				36.7816	45.977
No				33.3333	52.8736
No				29.8851	44.8276
No				29.8851	42.5287
No				42.5287	44.8276
No				31.0345	44.8276
No				29.8851	47.1264
No				33.3333	51.7241
No				33.3333	40.2299
No				29.8851	44.8276
No				35.6322	49.4253
No				29.8851	45.977
No				35.6322	35.6322
No				34.4828	58.6207
No				33.3333	49.4253
No				29.8851	33.3333
No				28.7356	29.8851
No				44.8276	39.0805
No				31.0345	32.1839
No				32.1839	35.6322
No				41.3793	36.7816
No				39.0805	35.6322
No				44.8276	42.5287
No				47.1264	40.2299
No				31.0345	28.7356
No				26.4368	41.3793
No				28.7356	35.6322
No				26.4368	48.2759
No				33.3333	44.8276
No				31.0345	52.8736
No				31.0345	54.023
No				26.4368	49.4253
No				29.8851	52.8736
No				25.2874	48.2759
No				33.3333	25.2874
No				31.0345	31.0345
No				26.4368	48.2759
No				24.1379	45.977
No				31.0345	34.4828
No				40.2299	32.1839
No				24.1379	48.2759
No				48.2759	51.7241
No				32.1839	45.977
No				25.2874	45.977
No				26.4368	49.4253
No				31.0345	45.977
No				29.8851	48.2759
No				35.6322	44.8276
No				29.8851	48.2759
No				26.4368	52.8736
No				28.7356	43.6782
No				33.3333	41.3793
No				24.1379	49.4253
No				37.931	54.023
No				31.0345	28.7356
No				35.6322	31.0345
No				26.4368	42.5287
No				32.1839	33.3333
No				35.6322	36.7816
No				32.1839	48.2759
No				36.7816	44.8276
No				26.4368	24.1379
No				31.0345	47.1264
No				35.6322	45.977
No				36.7816	51.7241
No				33.3333	48.2759
No				57.4713	44.8276
No				28.7356	33.3333
No				34.4828	40.2299
No				31.0345	45.977
No				29.8851	39.0805
No				33.3333	55.1724
No				24.1379	48.2759
No				32.1839	54.023
No				28.7356	47.1264
No				33.3333	56.3218
No				29.8851	35.6322
No				32.1839	37.931
No				28.7356	32.1839
No				29.8851	37.931
No				36.7816	52.8736
No				32.1839	58.6207
No				29.8851	47.1264
No				28.7356	49.4253
No				32.1839	39.0805
No				28.7356	47.1264
No				27.5862	60.9195
No				31.0345	59.7701
No				26.4368	45.977
No				27.5862	44.8276
No				29.8851	41.3793
No				31.0345	39.0805
No				33.3333	43.6782
No				26.4368	32.1839
No				32.1839	48.2759
No				29.8851	49.4253
No				31.0345	47.1264
No				24.1379	45.977
No				28.7356	48.2759
No				28.7356	34.4828
No				28.7356	32.1839
No				32.1839	48.2759
No				39.0805	47.1264
No				45.977	57.4713
No				32.1839	52.8736
No				25.2874	50.5747
No				29.8851	51.7241
No				35.6322	49.4253
No				29.8851	55.1724
No				31.0345	54.023
No				36.7816	41.3793
No				34.4828	40.2299
No				31.0345	33.3333
No				35.6322	42.5287
No				36.7816	39.0805
No				22.9885	45.977
No				28.7356	33.3333
No				33.3333	35.6322
No				29.8851	32.1839
No				33.3333	36.7816
No				25.2874	33.3333
No				28.7356	37.931
No				26.4368	34.4828
No				28.7356	32.1839
No				28.7356	42.5287
No				28.7356	41.3793
No				29.8851	41.3793
No				26.4368	44.8276
No				28.7356	47.1264
No				29.8851	43.6782
No				28.7356	42.5287
No				27.5862	37.931
No				33.3333	36.7816
No					41.3793
No					29.8851
No					43.6782
No					57.4713
No					55.1724
No					48.2759
No					44.8276
No					54.023
Yes					47.1264
Yes					45.977
Yes					45.977
Yes					45.977
Yes					51.7241
Yes					49.4253
Yes					35.6322
Yes					48.2759
Yes					47.1264
Yes					33.3333
Yes					47.1264
Yes					31.0345
Yes					50.5747
Yes					54.023
Yes					50.5747
Yes					40.2299
Yes					31.0345
Yes					44.8276
Yes					43.6782
Yes					37.931
Yes					34.4828
Yes					39.0805
Yes					37.931
Yes					37.931
Yes					43.6782
Yes					44.8276
Yes					36.7816
Yes					37.931
Yes					43.6782
Yes					43.6782
Yes					42.5287
Yes					32.1839
Yes					33.3333
Yes					34.4828
Yes					37.931
Yes					31.0345
Yes					35.6322
Yes					29.8851
Yes					31.0345
Yes					32.1839
Yes					36.7816
Yes					34.4828
Yes					31.0345
Yes					43.6782
Yes					37.931
Yes					33.3333
Yes					41.3793
Yes					44.8276
Yes					43.6782
Yes					33.3333
Yes					37.931
Yes					37.931
Yes					35.6322
Yes					43.6782
Yes					52.8736
Yes					43.6782
Yes					50.5747
Yes					49.4253
Yes					44.8276
Yes					33.3333
Yes					29.8851
Yes					49.4253
Yes					37.931
Yes					43.6782
Yes					44.8276
Yes					43.6782
Yes					43.6782
Yes					41.3793
Yes					43.6782
Yes					37.931
Yes					41.3793
Yes					42.5287
Yes					44.8276
Yes					45.977
Yes					41.3793
Yes					43.6782
Yes					44.8276
Yes					29.8851
Yes					40.2299
Yes					43.6782
Yes					39.0805
Yes					41.3793
Yes					41.3793
Yes					41.3793
Yes					42.5287
Yes					43.6782
Yes					41.3793
Yes					44.8276
Yes					41.3793
Yes					49.4253
Yes					43.6782
Yes					32.1839
Yes					29.8851
Yes					37.931
Yes					28.7356
Yes					41.3793
Yes					39.0805
Yes					44.8276
Yes					48.2759
Yes					47.1264
Yes					48.2759
Yes					49.4253
Yes					43.6782
Yes					50.5747
Yes					50.5747
Yes					43.6782
Yes					44.8276
Yes					50.5747
Yes					40.2299
Yes					43.6782
Yes					40.2299
Yes					34.4828
Yes					28.7356
Yes					31.0345
Yes					40.2299
Yes					28.7356
Yes					39.0805
Yes					48.2759
Yes					37.931
Yes					43.6782
Yes					42.5287
Yes					39.0805
Yes					49.4253
Yes					41.3793
Yes					40.2299
Yes					41.3793
Yes					40.2299
Yes					45.977
Yes					42.5287
Yes					43.6782
Yes					41.3793
Yes					45.977
Yes					43.6782
Yes					43.6782
Yes					37.931
Yes					41.3793
Yes					48.2759
Yes					40.2299
Yes					47.1264
Yes					51.7241
Yes					35.6322
Yes					48.2759
Yes					44.8276
Yes					25.2874
Yes					29.8851
Yes					37.931
Yes					29.8851
Yes					32.1839
Yes					43.6782
Yes					31.0345
Yes					51.7241
Yes					26.4368
Yes					45.977
Yes					40.2299
Yes					45.977
Yes					41.3793
Yes					42.5287
Yes					56.3218
Yes					47.1264
Yes					47.1264
Yes					52.8736
Yes					49.4253
Yes					44.8276
Yes					35.6322
Yes					51.7241
Yes					40.2299
Yes					51.7241
Yes					42.5287
Yes					52.8736
Yes					45.977
Yes					45.977
Yes					48.2759
Yes					52.8736
Yes					54.023
Yes					52.8736
Yes					52.8736
Yes					48.2759
Yes					48.2759
Yes					35.6322
Yes					45.977
Yes					43.6782
Yes					54.023
Yes					45.977
Yes					43.6782
Yes					36.7816
Yes					29.8851
Yes					50.5747
Yes					51.7241
Yes					42.5287
Yes					43.6782
Yes					47.1264
Yes					31.0345
Yes					39.0805
Yes					37.931
Yes					31.0345
Yes					40.2299
Yes					42.5287
Yes					47.1264
Yes					40.2299
Yes					40.2299
Yes					44.8276
Yes					44.8276
Yes					32.1839
Yes					45.977
Yes					42.5287
Yes					44.8276
Yes					40.2299
Yes					48.2759
Yes					41.3793
Yes					41.3793
Yes					36.7816
Yes					36.7816
Yes					39.0805
Yes					45.977
Yes					54.023
Yes					44.8276
Yes					49.4253
Yes					47.1264
Yes					54.023
Yes					44.8276
Yes					40.2299
Yes					47.1264
Yes					45.977
Yes					45.977
Yes					43.6782
Yes					43.6782
Yes					41.3793
Yes					45.977
Yes					45.977
Yes					39.0805
Yes					45.977
Yes					43.6782
Yes					41.3793
Yes					48.2759
Yes					44.8276
Yes					35.6322
Yes					43.6782
Yes					41.3793
Yes					45.977
Yes					44.8276
Yes					43.6782
Yes					42.5287
Yes					49.4253
Yes					42.5287
Yes					32.1839
Yes					43.6782
Yes					44.8276
Yes					43.6782
Yes					42.5287
Yes					45.977
Yes					41.3793
Yes					41.3793
Yes					42.5287
Yes					42.5287
Yes					48.2759
Yes					36.7816
Yes					33.3333
Yes					40.2299
Yes					42.5287
Yes					44.8276
Yes					45.977
Yes					37.931
Yes					43.6782
Yes					39.0805
Yes					39.0805
Yes					35.6322
Yes					40.2299
Yes					43.6782
Yes					42.5287
Yes					43.6782
Yes					31.0345
Yes					26.4368
Yes					44.8276
Yes					40.2299
Yes					39.0805
Yes					42.5287
Yes					41.3793
Yes					47.1264
Yes					44.8276
Yes					40.2299
Yes					43.6782
Yes					43.6782
Yes					44.8276
Yes					45.977
Yes					41.3793
Yes					26.4368
Yes					27.5862
Yes					34.4828
Yes					28.7356
Yes					49.4253
Yes					52.8736
Yes
Yes
Yes
Yes
Yes
Yes
Yes
Yes
Yes
Yes
Yes
Yes
Yes
Yes
Yes
Yes
Yes
Yes
Yes
Yes
Yes
Yes
Yes
Yes
Yes
Yes
Yes
Yes
Yes
Yes
Yes
Yes
Yes
Yes
Yes
Yes
Yes
Yes
Yes
Yes
Yes
Yes
Yes
Yes
Yes
Yes
Yes
Yes
Yes
Yes
Yes
Yes
Yes
Yes
Yes
Yes
Yes
Yes
Yes
Yes
Yes
Yes
Yes
Yes
Yes
Yes
Yes
Yes
Yes
Yes
Yes
Yes
Yes
Yes
Yes
Yes
Yes
Yes
Yes
Yes
Yes
Yes
Yes
Yes
Yes
Yes
Yes
Yes
Yes
Yes
Yes
Yes
Yes
Yes
Yes
Yes
Yes
Yes
Yes
Yes
Yes
Yes
Yes
Yes
Yes
Yes
Yes
Yes
Yes
Yes
Yes
Yes
Yes
Yes
Yes
Yes
Yes
Yes
Yes
Yes
Yes
Yes
Yes
Yes
Yes
Yes
Yes
Yes
Yes
Yes
Yes
Yes
Yes
Yes
Yes
Yes
Yes
Yes
Yes
Yes
Yes
Yes
Yes
Yes
Yes
Yes
Yes
Yes
Yes
Yes
Yes
Yes
Yes
Yes
Yes
Yes
Yes
Yes
Yes
Yes
Yes
Yes
Yes
Yes
Yes
Yes
Yes
Yes
Yes
Yes
Yes
Yes
Yes
Yes
Yes
Yes
Yes
Yes
Yes
Yes
Yes
Yes
Yes
Yes
Yes
Yes
Yes
Yes
Yes
Yes
Yes
Yes
Yes
Yes
Yes
Yes
Yes
Yes
Yes
Yes
Yes
Yes
Yes
Yes
Yes
Yes
Yes
Yes
Yes
Yes
Yes
Yes
Yes
Yes
Yes
Yes
Yes
Yes
Yes
Yes
Yes
Yes
Yes
Yes
Yes
Yes
	14.9425
	49.4253
	1.14943
	1.14943
	43.6782

## Sheet: religionANOVA
Anova: Single Factor
SUMMARY
Groups	Count	Sum	Average	Variance
Christianity	727	28490.8	39.1896	67.0279
ISLAM	2	86.2069	43.1034	5.9453
OTHER	19	601.149	31.6394	96.7937
ANOVA
Source of Variation	SS	df	MS	F	P-value	F crit
Between Groups	1089.13	2	544.563	8.04791	0.000348383	3.00781
Within Groups	50410.5	745	67.6651
Total	51499.6	747

## Sheet: religion
Religion of the respondent	%SCORE		Christianity	ISLAM	OTHER
Christianity			52.8736	41.3793	31.0345
Christianity			45.977	44.8276	33.3333
Christianity			31.0345		36.7816
Christianity			41.3793		29.8851
Christianity			16.092		32.1839
Christianity			14.9425		33.3333
Christianity			29.8851		34.4828
Christianity			40.2299		37.931
Christianity			44.8276		32.1839
Christianity			33.3333		33.3333
Christianity			42.5287		22.9885
Christianity			33.3333		28.7356
Christianity			32.1839		26.4368
Christianity			16.092		26.4368
Christianity			43.6782		29.8851
Christianity			43.6782		1.14943
Christianity			25.2874		35.6322
Christianity			37.931		42.5287
Christianity			22.9885		52.8736
Christianity			29.8851
Christianity			44.8276
Christianity			31.0345
Christianity			32.1839
Christianity			39.0805
Christianity			35.6322
Christianity			36.7816
Christianity			36.7816
Christianity			18.3908
Christianity			27.5862
Christianity			28.7356
Christianity			35.6322
Christianity			45.977
Christianity			29.8851
Christianity			32.1839
Christianity			33.3333
Christianity			36.7816
Christianity			44.8276
Christianity			33.3333
Christianity			43.6782
Christianity			28.7356
Christianity			45.977
Christianity			32.1839
Christianity			42.5287
Christianity			37.931
Christianity			48.2759
Christianity			32.1839
Christianity			47.1264
Christianity			36.7816
Christianity			48.2759
Christianity			51.7241
Christianity			45.977
Christianity			48.2759
Christianity			49.4253
Christianity			45.977
Christianity			33.3333
Christianity			33.3333
Christianity			27.5862
Christianity			28.7356
Christianity			48.2759
Christianity			48.2759
Christianity			39.0805
Christianity			44.8276
Christianity			43.6782
Christianity			37.931
Christianity			35.6322
Christianity			36.7816
Christianity			44.8276
Christianity			50.5747
Christianity			43.6782
Christianity			42.5287
Christianity			44.8276
Christianity			35.6322
Christianity			35.6322
Christianity			29.8851
Christianity			31.0345
Christianity			48.2759
Christianity			41.3793
Christianity			36.7816
Christianity			35.6322
Christianity			37.931
Christianity			28.7356
Christianity			51.7241
Christianity			54.023
Christianity			50.5747
Christianity			50.5747
Christianity			32.1839
Christianity			37.931
Christianity			28.7356
Christianity			31.0345
Christianity			34.4828
Christianity			43.6782
Christianity			35.6322
Christianity			33.3333
Christianity			48.2759
Christianity			41.3793
Christianity			50.5747
Christianity			48.2759
Christianity			45.977
Christianity			52.8736
Christianity			44.8276
Christianity			45.977
Christianity			44.8276
Christianity			42.5287
Christianity			29.8851
Christianity			19.5402
Christianity			41.3793
Christianity			40.2299
Christianity			43.6782
Christianity			44.8276
Christianity			36.7816
Christianity			36.7816
Christianity			47.1264
Christianity			51.7241
Christianity			33.3333
Christianity			34.4828
Christianity			40.2299
Christianity			44.8276
Christianity			49.4253
Christianity			45.977
Christianity			35.6322
Christianity			58.6207
Christianity			49.4253
Christianity			33.3333
Christianity			33.3333
Christianity			29.8851
Christianity			32.1839
Christianity			35.6322
Christianity			32.1839
Christianity			39.0805
Christianity			32.1839
Christianity			27.5862
Christianity			29.8851
Christianity			35.6322
Christianity			45.977
Christianity			36.7816
Christianity			32.1839
Christianity			35.6322
Christianity			42.5287
Christianity			40.2299
Christianity			28.7356
Christianity			41.3793
Christianity			14.9425
Christianity			35.6322
Christianity			48.2759
Christianity			44.8276
Christianity			52.8736
Christianity			54.023
Christianity			49.4253
Christianity			52.8736
Christianity			48.2759
Christianity			31.0345
Christianity			25.2874
Christianity			31.0345
Christianity			48.2759
Christianity			45.977
Christianity			34.4828
Christianity			33.3333
Christianity			48.2759
Christianity			51.7241
Christianity			45.977
Christianity			45.977
Christianity			49.4253
Christianity			45.977
Christianity			48.2759
Christianity			44.8276
Christianity			48.2759
Christianity			52.8736
Christianity			43.6782
Christianity			41.3793
Christianity			37.931
Christianity			49.4253
Christianity			54.023
Christianity			28.7356
Christianity			31.0345
Christianity			42.5287
Christianity			33.3333
Christianity			36.7816
Christianity			39.0805
Christianity			31.0345
Christianity			32.1839
Christianity			48.2759
Christianity			44.8276
Christianity			24.1379
Christianity			47.1264
Christianity			45.977
Christianity			51.7241
Christianity			48.2759
Christianity			44.8276
Christianity			33.3333
Christianity			40.2299
Christianity			45.977
Christianity			39.0805
Christianity			55.1724
Christianity			48.2759
Christianity			54.023
Christianity			47.1264
Christianity			56.3218
Christianity			35.6322
Christianity			32.1839
Christianity			35.6322
Christianity			35.6322
Christianity			34.4828
Christianity			34.4828
Christianity			40.2299
Christianity			32.1839
Christianity			32.1839
Christianity			32.1839
Christianity			31.0345
Christianity			37.931
Christianity			52.8736
Christianity			58.6207
Christianity			47.1264
Christianity			49.4253
Christianity			39.0805
Christianity			47.1264
Christianity			60.9195
Christianity			59.7701
Christianity			45.977
Christianity			44.8276
Christianity			41.3793
Christianity			39.0805
Christianity			47.1264
Christianity			43.6782
Christianity			32.1839
Christianity			48.2759
Christianity			49.4253
Christianity			47.1264
Christianity			45.977
Christianity			48.2759
Christianity			34.4828
Christianity			32.1839
Christianity			31.0345
Christianity			48.2759
Christianity			47.1264
Christianity			57.4713
Christianity			52.8736
Christianity			50.5747
Christianity			51.7241
Christianity			49.4253
Christianity			55.1724
Christianity			54.023
Christianity			49.4253
Christianity			41.3793
Christianity			40.2299
Christianity			33.3333
Christianity			42.5287
Christianity			39.0805
Christianity			45.977
Christianity			33.3333
Christianity			35.6322
Christianity			32.1839
Christianity			29.8851
Christianity			36.7816
Christianity			27.5862
Christianity			33.3333
Christianity			37.931
Christianity			35.6322
Christianity			31.0345
Christianity			34.4828
Christianity			32.1839
Christianity			42.5287
Christianity			41.3793
Christianity			42.5287
Christianity			39.0805
Christianity			41.3793
Christianity			44.8276
Christianity			47.1264
Christianity			43.6782
Christianity			42.5287
Christianity			37.931
Christianity			28.7356
Christianity			36.7816
Christianity			41.3793
Christianity			29.8851
Christianity			43.6782
Christianity			57.4713
Christianity			55.1724
Christianity			48.2759
Christianity			44.8276
Christianity			54.023
Christianity			47.1264
Christianity			45.977
Christianity			45.977
Christianity			45.977
Christianity			51.7241
Christianity			49.4253
Christianity			35.6322
Christianity			48.2759
Christianity			47.1264
Christianity			33.3333
Christianity			47.1264
Christianity			31.0345
Christianity			50.5747
Christianity			54.023
Christianity			50.5747
Christianity			40.2299
Christianity			31.0345
Christianity			44.8276
Christianity			43.6782
Christianity			37.931
Christianity			36.7816
Christianity			34.4828
Christianity			32.1839
Christianity			39.0805
Christianity			37.931
Christianity			37.931
Christianity			37.931
Christianity			29.8851
Christianity			43.6782
Christianity			44.8276
Christianity			34.4828
Christianity			36.7816
Christianity			25.2874
Christianity			34.4828
Christianity			34.4828
Christianity			37.931
Christianity			43.6782
Christianity			43.6782
Christianity			42.5287
Christianity			29.8851
Christianity			34.4828
Christianity			32.1839
Christianity			33.3333
Christianity			27.5862
Christianity			34.4828
Christianity			37.931
Christianity			31.0345
Christianity			32.1839
Christianity			31.0345
Christianity			35.6322
Christianity			33.3333
Christianity			34.4828
Christianity			32.1839
Christianity			29.8851
Christianity			31.0345
Christianity			32.1839
Christianity			36.7816
Christianity			34.4828
Christianity			31.0345
Christianity			31.0345
Christianity			32.1839
Christianity			34.4828
Christianity			28.7356
Christianity			33.3333
Christianity			31.0345
Christianity			25.2874
Christianity			31.0345
Christianity			28.7356
Christianity			36.7816
Christianity			33.3333
Christianity			29.8851
Christianity			29.8851
Christianity			43.6782
Christianity			37.931
Christianity			33.3333
Christianity			41.3793
Christianity			44.8276
Christianity			42.5287
Christianity			31.0345
Christianity			43.6782
Christianity			33.3333
Christianity			37.931
Christianity			29.8851
Christianity			37.931
Christianity			33.3333
Christianity			35.6322
Christianity			43.6782
Christianity			52.8736
Christianity			43.6782
Christianity			50.5747
Christianity			49.4253
Christianity			44.8276
Christianity			33.3333
Christianity			33.3333
Christianity			29.8851
Christianity			29.8851
Christianity			35.6322
Christianity			29.8851
Christianity			35.6322
Christianity			34.4828
Christianity			49.4253
Christianity			37.931
Christianity			43.6782
Christianity			44.8276
Christianity			33.3333
Christianity			43.6782
Christianity			29.8851
Christianity			43.6782
Christianity			28.7356
Christianity			44.8276
Christianity			31.0345
Christianity			32.1839
Christianity			41.3793
Christianity			43.6782
Christianity			41.3793
Christianity			39.0805
Christianity			37.931
Christianity			41.3793
Christianity			42.5287
Christianity			44.8276
Christianity			44.8276
Christianity			45.977
Christianity			41.3793
Christianity			43.6782
Christianity			47.1264
Christianity			44.8276
Christianity			31.0345
Christianity			26.4368
Christianity			28.7356
Christianity			26.4368
Christianity			33.3333
Christianity			31.0345
Christianity			29.8851
Christianity			31.0345
Christianity			26.4368
Christianity			29.8851
Christianity			25.2874
Christianity			33.3333
Christianity			31.0345
Christianity			26.4368
Christianity			24.1379
Christianity			31.0345
Christianity			40.2299
Christianity			40.2299
Christianity			24.1379
Christianity			43.6782
Christianity			39.0805
Christianity			41.3793
Christianity			41.3793
Christianity			41.3793
Christianity			42.5287
Christianity			43.6782
Christianity			41.3793
Christianity			44.8276
Christianity			41.3793
Christianity			49.4253
Christianity			48.2759
Christianity			43.6782
Christianity			32.1839
Christianity			25.2874
Christianity			26.4368
Christianity			31.0345
Christianity			32.1839
Christianity			29.8851
Christianity			37.931
Christianity			29.8851
Christianity			35.6322
Christianity			29.8851
Christianity			26.4368
Christianity			28.7356
Christianity			33.3333
Christianity			24.1379
Christianity			37.931
Christianity			31.0345
Christianity			35.6322
Christianity			26.4368
Christianity			28.7356
Christianity			32.1839
Christianity			35.6322
Christianity			32.1839
Christianity			36.7816
Christianity			26.4368
Christianity			31.0345
Christianity			35.6322
Christianity			41.3793
Christianity			36.7816
Christianity			39.0805
Christianity			44.8276
Christianity			48.2759
Christianity			47.1264
Christianity			48.2759
Christianity			33.3333
Christianity			49.4253
Christianity			43.6782
Christianity			50.5747
Christianity			50.5747
Christianity			43.6782
Christianity			44.8276
Christianity			50.5747
Christianity			57.4713
Christianity			40.2299
Christianity			43.6782
Christianity			40.2299
Christianity			34.4828
Christianity			31.0345
Christianity			40.2299
Christianity			28.7356
Christianity			39.0805
Christianity			48.2759
Christianity			37.931
Christianity			43.6782
Christianity			42.5287
Christianity			39.0805
Christianity			49.4253
Christianity			41.3793
Christianity			40.2299
Christianity			41.3793
Christianity			40.2299
Christianity			45.977
Christianity			43.6782
Christianity			41.3793
Christianity			45.977
Christianity			43.6782
Christianity			43.6782
Christianity			37.931
Christianity			41.3793
Christianity			48.2759
Christianity			40.2299
Christianity			47.1264
Christianity			51.7241
Christianity			35.6322
Christianity			48.2759
Christianity			44.8276
Christianity			28.7356
Christianity			34.4828
Christianity			25.2874
Christianity			31.0345
Christianity			29.8851
Christianity			33.3333
Christianity			24.1379
Christianity			32.1839
Christianity			28.7356
Christianity			29.8851
Christianity			33.3333
Christianity			37.931
Christianity			29.8851
Christianity			29.8851
Christianity			32.1839
Christianity			32.1839
Christianity			28.7356
Christianity			29.8851
Christianity			43.6782
Christianity			31.0345
Christianity			51.7241
Christianity			44.8276
Christianity			36.7816
Christianity			45.977
Christianity			1.14943
Christianity			40.2299
Christianity			45.977
Christianity			41.3793
Christianity			43.6782
Christianity			42.5287
Christianity			56.3218
Christianity			47.1264
Christianity			47.1264
Christianity			49.4253
Christianity			44.8276
Christianity			35.6322
Christianity			51.7241
Christianity			40.2299
Christianity			51.7241
Christianity			42.5287
Christianity			52.8736
Christianity			45.977
Christianity			45.977
Christianity			48.2759
Christianity			52.8736
Christianity			54.023
Christianity			52.8736
Christianity			52.8736
Christianity			48.2759
Christianity			48.2759
Christianity			35.6322
Christianity			45.977
Christianity			43.6782
Christianity			54.023
Christianity			45.977
Christianity			43.6782
Christianity			36.7816
Christianity			32.1839
Christianity			29.8851
Christianity			28.7356
Christianity			29.8851
Christianity			32.1839
Christianity			28.7356
Christianity			27.5862
Christianity			31.0345
Christianity			26.4368
Christianity			27.5862
Christianity			29.8851
Christianity			50.5747
Christianity			51.7241
Christianity			42.5287
Christianity			43.6782
Christianity			47.1264
Christianity			31.0345
Christianity			39.0805
Christianity			37.931
Christianity			31.0345
Christianity			33.3333
Christianity			31.0345
Christianity			32.1839
Christianity			29.8851
Christianity			31.0345
Christianity			24.1379
Christianity			28.7356
Christianity			28.7356
Christianity			28.7356
Christianity			32.1839
Christianity			40.2299
Christianity			42.5287
Christianity			47.1264
Christianity			40.2299
Christianity			40.2299
Christianity			44.8276
Christianity			39.0805
Christianity			44.8276
Christianity			32.1839
Christianity			45.977
Christianity			42.5287
Christianity			44.8276
Christianity			40.2299
Christianity			48.2759
Christianity			41.3793
Christianity			41.3793
Christianity			36.7816
Christianity			36.7816
Christianity			39.0805
Christianity			45.977
Christianity			54.023
Christianity			43.6782
Christianity			44.8276
Christianity			49.4253
Christianity			47.1264
Christianity			54.023
Christianity			44.8276
Christianity			40.2299
Christianity			47.1264
Christianity			45.977
Christianity			45.977
Christianity			43.6782
Christianity			43.6782
Christianity			45.977
Christianity			41.3793
Christianity			45.977
Christianity			45.977
Christianity			39.0805
Christianity			45.977
Christianity			43.6782
Christianity			41.3793
Christianity			48.2759
Christianity			44.8276
Christianity			35.6322
Christianity			43.6782
Christianity			41.3793
Christianity			45.977
Christianity			44.8276
Christianity			43.6782
Christianity			42.5287
Christianity			49.4253
Christianity			42.5287
Christianity			32.1839
Christianity			25.2874
Christianity			29.8851
Christianity			35.6322
Christianity			29.8851
Christianity			31.0345
Christianity			32.1839
Christianity			43.6782
Christianity			44.8276
Christianity			43.6782
Christianity			42.5287
Christianity			45.977
Christianity			41.3793
Christianity			41.3793
Christianity			42.5287
Christianity			42.5287
Christianity			48.2759
Christianity			36.7816
Christianity			36.7816
Christianity			33.3333
Christianity			40.2299
Christianity			42.5287
Christianity			44.8276
Christianity			45.977
Christianity			37.931
Christianity			43.6782
Christianity			34.4828
Christianity			39.0805
Christianity			31.0345
Christianity			39.0805
Christianity			35.6322
Christianity			35.6322
Christianity			40.2299
Christianity			36.7816
Christianity			43.6782
Christianity			42.5287
Christianity			43.6782
Christianity			31.0345
Christianity			22.9885
Christianity			28.7356
Christianity			33.3333
Christianity			26.4368
Christianity			33.3333
Christianity			25.2874
Christianity			28.7356
Christianity			26.4368
Christianity			28.7356
Christianity			28.7356
Christianity			28.7356
Christianity			44.8276
Christianity			40.2299
Christianity			39.0805
Christianity			42.5287
Christianity			41.3793
Christianity			47.1264
Christianity			44.8276
Christianity			40.2299
Christianity			43.6782
Christianity			43.6782
Christianity			44.8276
Christianity			45.977
Christianity			41.3793
Christianity			29.8851
Christianity			26.4368
Christianity			26.4368
Christianity			28.7356
Christianity			27.5862
Christianity			29.8851
Christianity			34.4828
Christianity			28.7356
Christianity			27.5862
Christianity			28.7356
Christianity			33.3333
Christianity			49.4253
Christianity			52.8736
Islam
Islam
Other
Other
Other
Other
Other
Other
Other
Other
Other
Other
Other
Other
Other
Other
Other
